# Supplementary material for: Genome-Wide Identification of Stress-Associated Proteins (SAPs) Encoding A20/AN1 Zinc Finger in Almond (Prunus dulcis) and Their Differential Expression during Fruit Development
Source: Plants (Basel). 2021 Dec 31;11(1):117. doi: 10.3390/plants11010117 (PMC8747467; doi:10.3390/plants11010117)
Supplement: Supplementary file 1 [file plants-11-00117-s001.zip › Supplementary Data S1.xlsx]

## Sheet: Sheet1
Data S1. Protein sequences of PdSAP
PdSAP1	MKKMAQRAEKEETEFKVPETLTHCVNNCGVTGNPSTNNMCQKCFNASSATTTATSSSAVTLKFSGEKSPRSSSFSFEAPAEITRRTTASEIARSDESANRRVVNRCSGCRRKVGLTGFRCRCGELFCSEHRYSDRHVCSYDYKAAGREAIARENPVVKAAKIVRV
PdSAP2	MEHNETGCQAPPEAPKLCANNCGFFGSAATMNLCSKCHKDLVLKQEQAKVAAASIDCAVNGNPNDRGKEPIATVDVDVQAGSADLMLISTQASSTPSLDIKSEEKVKETPNRCGTCKKRVGLTGFNCRCGNLFCSLHRYSDKHNCPYDYRSAAQDAIAKANPVVKAEKLDKI
PdSAP3	MGPPMCAKGCGFYGCVENKNMCSRCYKDHVKQENLNAQSTTTVASSVEKTDLGSIDRGISLLSFQTSDDSVSNTNTNTSNIDNNSGSKKNRCESCNRKVGVLGFECRCGGVFCGKHRYPETHSCNLDIKKAGRDVLAKQNPLCKGDKLQCRI
PdSAP4	MTGGTEAFPDLGRHCQHSDCHQLDFLPFQCDGCHKVFCVEHRSFKSHECPKSDHNSRKVLVCEICSTSIETTGRDGEKDQMLLLEKHHKSGNCDPRMKKKPTCPVRRCKEILTFSNTSTCKTCQVKVCLKHRFPADHVCRKQTTPSSSLLVGNGVHWNEKFMAAFASRKGKECGKSERDSKSSSTTPSVRAY
PdSAP5	MEHEETGCQPHPEGPILCVNNCGFFGSVATRNMCSKCHKDMMLKEEQAKLAASSFGNIVNGTSNSNGNEPVVAAGVDVQAHLVEPKTLSLQPSFSFGSGSGGSGEAKPEGPKRCGTCNKRVGLTGFNCRCGHLFCAVHRYSDKHDCPYDYHTAARDVIAKANPVVKADKLEKI
PdSAP6	MEQESQKRKLDETGNEASKAPIMCVNNCGFFGSEKTNNLCSKCYKDFLLKQSKTAADDTAVVGKKVSAGDQDLENKRHVQQVLEEVKQSQVEEGTTSENPEKRPANRCNFCRKRVGLTGFKCRCGQTFCSLHRYSNKHNCVFDYKSAGQDAIAKANPVVKAEKVDKIR
PdSAP7	MGTPEFPDLGRHCYIADCQQIDFLPFTCDSCHQVFCLEHRSYIKHNCPKADKQNVTVVICPLCAKGVHLIPDEDANITWERHVNNECDPSNYEKATKKKKCPVPGCKELLTFSNTIKCRDCTVDHCLKHRFGPDHKCPGPKKPTTGFPFSGLLSRSRKEVWKPNHAPVASSSNWSNSFLTAASSFRASAEASVAKLSSELSQKWQIAKDGVGQSSNSGSRNGQLEECPQCGAKFSSVTTLVDHVEKVHEKGGNRAGVKKATIDACPKCSKGFRDPVALVEHVERDHGGTSRT
PdSAP8	MESHDETGCQTPDRPILCVNNCGFFGRAATMNMCSKCYKDTLLKQEQANFAASSIDSIVNGSSSSIGIGPVVAGVVDVQAGQVETRVVSTEPSIDSSSSMVFEVKKKEGPSRCTTCRKRVGLTGFNCKCGNTFCASHRYSDKHDCPFDYRTAGQDAIAKANPVVKAEKLDKI
PdSAP9	MAEEHRCQAPEGLRLCANNCGFFGSPATMNLCSKCYRDFCLKEQQEASIKSTVEASLSASSSSSVSAPSSSSTSSSFSPVIETLCQPPPPALTLPEVAGDVVGHSAGDVQPPEAVAVVSQPNRCTVCRKRVGLTGFKCRCGTTFCGVHRYPEKHACSFDFKTLGREEIARSNPLVIAEKLEKI
