# Supplementary material for: Genome-Wide Identification of Stress-Associated Proteins (SAPs) Encoding A20/AN1 Zinc Finger in Almond (Prunus dulcis) and Their Differential Expression during Fruit Development
Source: Plants (Basel). 2021 Dec 31;11(1):117. doi: 10.3390/plants11010117 (PMC8747467; doi:10.3390/plants11010117)
Supplement: Supplementary file 1 [file plants-11-00117-s001.zip › Supplementary Data S2.xlsx]

## Sheet: Sheet1
Supplementary Data S2. Cis regulatory elements with their start and end position in upstream region of PdSAP
Gene Name	Start	End	Cis Elements
PdSAP1	568	573	ABA
PdSAP1	1141	1148	ABA
PdSAP1	1401	1406	ABA
PdSAP1	1566	1571	ABA
PdSAP1	1741	1750	ABA
PdSAP1	1743	1749	ABA
PdSAP1	1744	1749	ABA
PdSAP1	147	152	MeJA
PdSAP1	154	159	MeJA
PdSAP1	784	789	MeJA
PdSAP1	1568	1573	MeJA
PdSAP1	1608	1613	MeJA
PdSAP1	147	152	MeJA
PdSAP1	154	159	MeJA
PdSAP1	784	789	MeJA
PdSAP1	1568	1573	MeJA
PdSAP1	1608	1613	MeJA
PdSAP1	147	152	MeJA
PdSAP1	154	159	MeJA
PdSAP1	784	789	MeJA
PdSAP1	1568	1573	MeJA
PdSAP1	1608	1613	MeJA
PdSAP1	147	152	MeJA
PdSAP1	154	159	MeJA
PdSAP1	784	789	MeJA
PdSAP1	1568	1573	MeJA
PdSAP1	1608	1613	MeJA
PdSAP1	499	512	Light Responsive
PdSAP1	1033	1043	Light Responsive
PdSAP1	1476	1486	Light Responsive
PdSAP1	1743	1749	Light Responsive
PdSAP1	758	764	Light Responsive
PdSAP1	1220	1226	Light Responsive
PdSAP1	567	573	Light Responsive
PdSAP1	1401	1407	Light Responsive
PdSAP1	1566	1572	Light Responsive
PdSAP1	1742	1750	Light Responsive
PdSAP1	1743	1749	Light Responsive
PdSAP1	1741	1750	Light Responsive
PdSAP1	1897	1903	Drought Inducibility
PdSAP1	1967	1973	Drought Inducibility
PdSAP1	132	138	Low Temperature
PdSAP1	1122	1128	Low Temperature
PdSAP2	264	270	ABA
PdSAP2	265	270	ABA
PdSAP2	301	306	ABA
PdSAP2	1219	1228	ABA
PdSAP2	1230	1239	ABA
PdSAP2	1232	1238	ABA
PdSAP2	1233	1238	ABA
PdSAP2	1608	1613	ABA
PdSAP2	1729	1734	ABA
PdSAP2	15	19	CAAT-Box
PdSAP2	87	91	CAAT-Box
PdSAP2	166	170	CAAT-Box
PdSAP2	308	313	CAAT-Box
PdSAP2	309	313	CAAT-Box
PdSAP2	335	339	CAAT-Box
PdSAP2	339	343	CAAT-Box
PdSAP2	479	483	CAAT-Box
PdSAP2	553	557	CAAT-Box
PdSAP2	567	572	CAAT-Box
PdSAP2	568	572	CAAT-Box
PdSAP2	580	584	CAAT-Box
PdSAP2	593	598	CAAT-Box
PdSAP2	648	652	CAAT-Box
PdSAP2	655	659	CAAT-Box
PdSAP2	666	670	CAAT-Box
PdSAP2	717	722	CAAT-Box
PdSAP2	764	768	CAAT-Box
PdSAP2	789	794	CAAT-Box
PdSAP2	836	841	CAAT-Box
PdSAP2	1170	1174	CAAT-Box
PdSAP2	1332	1336	CAAT-Box
PdSAP2	1342	1347	CAAT-Box
PdSAP2	1473	1478	CAAT-Box
PdSAP2	1527	1532	CAAT-Box
PdSAP2	1757	1762	CAAT-Box
PdSAP2	1846	1850	CAAT-Box
PdSAP2	1921	1926	CAAT-Box
PdSAP2	1922	1926	CAAT-Box
PdSAP2	1927	1931	CAAT-Box
PdSAP2	1945	1950	CAAT-Box
PdSAP2	1015	1024	Defense and Stress
PdSAP2	1822	1831	Defense and Stress
PdSAP2	272	277	Defense and Stress
PdSAP2	272	277	Defense and Stress
PdSAP2	1015	1024	Defense and Stress
PdSAP2	1822	1831	Defense and Stress
PdSAP2	264	270	Light Responsive
PdSAP2	1232	1238	Light Responsive
PdSAP2	1729	1735	Light Responsive
PdSAP2	1239	1248	Light Responsive
PdSAP2	263	271	Light Responsive
PdSAP2	264	270	Light Responsive
PdSAP2	300	306	Light Responsive
PdSAP2	1231	1240	Light Responsive
PdSAP2	1232	1238	Light Responsive
PdSAP2	1607	1613	Light Responsive
PdSAP2	298	307	Light Responsive
PdSAP2	1605	1614	Light Responsive
PdSAP2	543	550	Light Responsive
PdSAP2	782	788	Light Responsive
PdSAP2	1094	1100	Light Responsive
PdSAP2	1449	1455	Light Responsive
PdSAP2	466	470	TATA-Box
PdSAP2	537	541	TATA-Box
PdSAP2	683	687	TATA-Box
PdSAP2	736	740	TATA-Box
PdSAP2	867	871	TATA-Box
PdSAP2	920	927	TATA-Box
PdSAP2	926	932	TATA-Box
PdSAP2	927	932	TATA-Box
PdSAP2	928	932	TATA-Box
PdSAP2	1174	1179	TATA-Box
PdSAP2	1175	1179	TATA-Box
PdSAP2	1405	1411	TATA-Box
PdSAP2	1406	1413	TATA-Box
PdSAP2	1407	1413	TATA-Box
PdSAP2	1408	1414	TATA-Box
PdSAP2	1409	1413	TATA-Box
PdSAP2	1420	1424	TATA-Box
PdSAP2	1463	1467	TATA-Box
PdSAP2	1552	1560	TATA-Box
PdSAP2	1560	1568	TATA-Box
PdSAP2	1624	1633	TATA-Box
PdSAP2	1634	1640	TATA-Box
PdSAP2	1635	1641	TATA-Box
PdSAP2	1636	1640	TATA-Box
PdSAP2	1647	1651	TATA-Box
PdSAP2	1677	1685	TATA-Box
PdSAP2	1678	1685	TATA-Box
PdSAP2	1679	1685	TATA-Box
PdSAP2	1680	1685	TATA-Box
PdSAP2	1681	1685	TATA-Box
PdSAP2	1733	1740	TATA-Box
PdSAP2	1734	1740	TATA-Box
PdSAP2	1735	1740	TATA-Box
PdSAP2	1736	1740	TATA-Box
PdSAP2	1760	1767	TATA-Box
PdSAP2	1761	1767	TATA-Box
PdSAP2	1762	1767	TATA-Box
PdSAP2	1763	1767	TATA-Box
PdSAP2	1815	1823	TATA-Box
PdSAP2	1818	1823	TATA-Box
PdSAP2	1819	1823	TATA-Box
PdSAP2	641	647	Low Temperature
PdSAP3	1445	1450	ABA
PdSAP3	655	660	CAAT-Box
PdSAP3	656	660	CAAT-Box
PdSAP3	701	705	CAAT-Box
PdSAP3	732	737	CAAT-Box
PdSAP3	765	772	CAAT-Box
PdSAP3	944	949	CAAT-Box
PdSAP3	956	960	CAAT-Box
PdSAP3	1062	1067	CAAT-Box
PdSAP3	1077	1082	CAAT-Box
PdSAP3	1120	1124	CAAT-Box
PdSAP3	1195	1200	CAAT-Box
PdSAP3	1198	1202	CAAT-Box
PdSAP3	1225	1229	CAAT-Box
PdSAP3	1237	1242	CAAT-Box
PdSAP3	1249	1253	CAAT-Box
PdSAP3	1258	1262	CAAT-Box
PdSAP3	1269	1273	CAAT-Box
PdSAP3	1299	1303	CAAT-Box
PdSAP3	1301	1305	CAAT-Box
PdSAP3	1430	1435	CAAT-Box
PdSAP3	1440	1444	CAAT-Box
PdSAP3	1528	1533	CAAT-Box
PdSAP3	1594	1599	CAAT-Box
PdSAP3	1614	1618	CAAT-Box
PdSAP3	1636	1640	CAAT-Box
PdSAP3	1655	1659	CAAT-Box
PdSAP3	1690	1694	CAAT-Box
PdSAP3	1713	1717	CAAT-Box
PdSAP3	1722	1727	CAAT-Box
PdSAP3	1833	1838	CAAT-Box
PdSAP3	1850	1854	CAAT-Box
PdSAP3	1883	1888	CAAT-Box
PdSAP3	525	534	Defense and Stress
PdSAP3	815	820	MeJA
PdSAP3	1861	1866	MeJA
PdSAP3	815	820	MeJA
PdSAP3	1861	1866	MeJA
PdSAP3	1444	1450	Light Responsive
PdSAP3	979	986	Light Responsive
PdSAP3	1164	1171	Light Responsive
PdSAP3	1564	1571	Light Responsive
PdSAP3	543	549	Light Responsive
PdSAP3	314	321	Light Responsive
PdSAP3	1180	1187	Light Responsive
PdSAP3	263	269	Light Responsive
PdSAP3	1504	1510	Light Responsive
PdSAP3	986	992	Light Responsive
PdSAP3	1292	1298	Light Responsive
PdSAP3	1478	1484	Light Responsive
PdSAP3	1583	1592	Light Responsive
PdSAP3	170	175	TATA-Box
PdSAP3	171	175	TATA-Box
PdSAP3	200	206	TATA-Box
PdSAP3	201	205	TATA-Box
PdSAP3	385	391	TATA-Box
PdSAP3	387	391	TATA-Box
PdSAP3	446	453	TATA-Box
PdSAP3	624	633	TATA-Box
PdSAP3	709	718	TATA-Box
PdSAP3	710	717	TATA-Box
PdSAP3	720	727	TATA-Box
PdSAP3	916	921	TATA-Box
PdSAP3	917	921	TATA-Box
PdSAP3	1738	1744	TATA-Box
PdSAP3	1739	1743	TATA-Box
PdSAP3	1873	1882	TATA-Box
PdSAP3	1875	1881	TATA-Box
PdSAP3	1876	1882	TATA-Box
PdSAP3	1877	1881	TATA-Box
PdSAP3	480	486	Drought Inducibility
PdSAP4	1970	1976	ABA
PdSAP4	1971	1976	ABA
PdSAP4	8	13	CAAT-Box
PdSAP4	32	37	CAAT-Box
PdSAP4	71	76	CAAT-Box
PdSAP4	126	131	CAAT-Box
PdSAP4	164	169	CAAT-Box
PdSAP4	180	185	CAAT-Box
PdSAP4	222	227	CAAT-Box
PdSAP4	274	278	CAAT-Box
PdSAP4	280	284	CAAT-Box
PdSAP4	397	401	CAAT-Box
PdSAP4	455	459	CAAT-Box
PdSAP4	595	600	CAAT-Box
PdSAP4	844	848	CAAT-Box
PdSAP4	882	886	CAAT-Box
PdSAP4	884	889	CAAT-Box
PdSAP4	983	987	CAAT-Box
PdSAP4	1025	1030	CAAT-Box
PdSAP4	1145	1149	CAAT-Box
PdSAP4	1185	1190	CAAT-Box
PdSAP4	1190	1194	CAAT-Box
PdSAP4	1299	1304	CAAT-Box
PdSAP4	1300	1304	CAAT-Box
PdSAP4	1493	1497	CAAT-Box
PdSAP4	1510	1515	CAAT-Box
PdSAP4	1518	1529	CAAT-Box
PdSAP4	1522	1526	CAAT-Box
PdSAP4	1551	1556	CAAT-Box
PdSAP4	1637	1641	CAAT-Box
PdSAP4	1651	1656	CAAT-Box
PdSAP4	1671	1675	CAAT-Box
PdSAP4	1701	1706	CAAT-Box
PdSAP4	1744	1748	CAAT-Box
PdSAP4	1827	1832	CAAT-Box
PdSAP4	1870	1874	CAAT-Box
PdSAP4	1919	1924	CAAT-Box
PdSAP4	1934	1938	CAAT-Box
PdSAP4	1959	1963	CAAT-Box
PdSAP4	1966	1970	CAAT-Box
PdSAP4	1293	1299	Light Responsive
PdSAP4	1943	1949	Light Responsive
PdSAP4	590	598	Light Responsive
PdSAP4	1494	1502	Light Responsive
PdSAP4	39	43	TATA-Box
PdSAP4	188	194	TATA-Box
PdSAP4	189	194	TATA-Box
PdSAP4	190	194	TATA-Box
PdSAP4	379	385	TATA-Box
PdSAP4	380	385	TATA-Box
PdSAP4	381	385	TATA-Box
PdSAP4	646	653	TATA-Box
PdSAP4	647	653	TATA-Box
PdSAP4	648	653	TATA-Box
PdSAP4	649	653	TATA-Box
PdSAP4	1132	1140	TATA-Box
PdSAP4	1134	1143	TATA-Box
PdSAP4	1135	1140	TATA-Box
PdSAP4	1136	1140	TATA-Box
PdSAP4	1166	1170	TATA-Box
PdSAP4	1315	1321	TATA-Box
PdSAP4	1316	1320	TATA-Box
PdSAP4	1457	1461	TATA-Box
PdSAP4	1468	1474	TATA-Box
PdSAP4	1469	1475	TATA-Box
PdSAP4	1470	1474	TATA-Box
PdSAP4	1621	1625	TATA-Box
PdSAP4	1855	1862	TATA-Box
PdSAP4	1856	1862	TATA-Box
PdSAP4	1857	1862	TATA-Box
PdSAP4	1858	1862	TATA-Box
PdSAP4	1891	1898	TATA-Box
PdSAP4	1892	1898	TATA-Box
PdSAP4	1893	1898	TATA-Box
PdSAP4	1894	1898	TATA-Box
PdSAP4	1955	1960	TATA-Box
PdSAP4	1956	1960	TATA-Box
PdSAP4	1986	1993	TATA-Box
PdSAP4	1997	2001	TATA-Box
PdSAP4	330	336	Drought Inducibility
PdSAP4	763	769	Drought Inducibility
PdSAP4	874	880	Drought Inducibility
PdSAP4	988	994	Drought Inducibility
PdSAP4	1258	1264	Drought Inducibility
PdSAP4	960	967	GA
PdSAP4	1350	1357	GA
PdSAP4	1334	1340	Low Temperature
PdSAP4	823	830	GA
PdSAP5	780	786	ABA
PdSAP5	781	786	ABA
PdSAP5	1596	1601	ABA
PdSAP5	16	20	CAAT-Box
PdSAP5	31	36	CAAT-Box
PdSAP5	41	45	CAAT-Box
PdSAP5	80	84	CAAT-Box
PdSAP5	136	141	CAAT-Box
PdSAP5	148	152	CAAT-Box
PdSAP5	201	206	CAAT-Box
PdSAP5	247	252	CAAT-Box
PdSAP5	311	315	CAAT-Box
PdSAP5	334	339	CAAT-Box
PdSAP5	337	341	CAAT-Box
PdSAP5	341	345	CAAT-Box
PdSAP5	435	440	CAAT-Box
PdSAP5	461	466	CAAT-Box
PdSAP5	529	534	CAAT-Box
PdSAP5	682	687	CAAT-Box
PdSAP5	786	790	CAAT-Box
PdSAP5	827	831	CAAT-Box
PdSAP5	888	892	CAAT-Box
PdSAP5	907	911	CAAT-Box
PdSAP5	987	991	CAAT-Box
PdSAP5	1033	1038	CAAT-Box
PdSAP5	1248	1253	CAAT-Box
PdSAP5	1389	1394	CAAT-Box
PdSAP5	1394	1398	CAAT-Box
PdSAP5	1405	1409	CAAT-Box
PdSAP5	1468	1472	CAAT-Box
PdSAP5	1515	1520	CAAT-Box
PdSAP5	1538	1543	CAAT-Box
PdSAP5	1539	1543	CAAT-Box
PdSAP5	1566	1570	CAAT-Box
PdSAP5	1647	1651	CAAT-Box
PdSAP5	1753	1758	CAAT-Box
PdSAP5	1758	1763	CAAT-Box
PdSAP5	1811	1815	CAAT-Box
PdSAP5	1950	1954	CAAT-Box
PdSAP5	503	512	CAAT-Box
PdSAP5	507	513	Light Responsive
PdSAP5	541	547	Light Responsive
PdSAP5	1408	1414	Light Responsive
PdSAP5	1599	1605	Light Responsive
PdSAP5	1862	1868	Light Responsive
PdSAP5	112	118	TATA-Box
PdSAP5	114	118	TATA-Box
PdSAP5	532	538	TATA-Box
PdSAP5	533	538	TATA-Box
PdSAP5	534	538	TATA-Box
PdSAP5	565	571	TATA-Box
PdSAP5	566	570	TATA-Box
PdSAP5	926	932	TATA-Box
PdSAP5	927	932	TATA-Box
PdSAP5	928	932	TATA-Box
PdSAP5	1190	1194	TATA-Box
PdSAP5	1369	1378	TATA-Box
PdSAP5	1370	1377	TATA-Box
PdSAP5	1371	1377	TATA-Box
PdSAP5	1372	1377	TATA-Box
PdSAP5	1373	1377	TATA-Box
PdSAP5	1450	1456	TATA-Box
PdSAP5	1451	1457	TATA-Box
PdSAP5	1453	1457	TATA-Box
PdSAP5	1609	1615	TATA-Box
PdSAP5	1610	1614	TATA-Box
PdSAP5	1707	1712	TATA-Box
PdSAP5	1708	1712	TATA-Box
PdSAP5	1871	1878	TATA-Box
PdSAP6	75	79	CAAT-Box
PdSAP6	197	202	CAAT-Box
PdSAP6	231	235	CAAT-Box
PdSAP6	253	258	CAAT-Box
PdSAP6	263	268	CAAT-Box
PdSAP6	268	272	CAAT-Box
PdSAP6	270	275	CAAT-Box
PdSAP6	355	359	CAAT-Box
PdSAP6	410	415	CAAT-Box
PdSAP6	699	703	CAAT-Box
PdSAP6	742	747	CAAT-Box
PdSAP6	750	755	CAAT-Box
PdSAP6	753	757	CAAT-Box
PdSAP6	801	805	CAAT-Box
PdSAP6	850	855	CAAT-Box
PdSAP6	901	905	CAAT-Box
PdSAP6	919	924	CAAT-Box
PdSAP6	958	962	CAAT-Box
PdSAP6	986	990	CAAT-Box
PdSAP6	998	1002	CAAT-Box
PdSAP6	1129	1134	CAAT-Box
PdSAP6	1130	1134	CAAT-Box
PdSAP6	1230	1234	CAAT-Box
PdSAP6	1313	1318	CAAT-Box
PdSAP6	1314	1318	CAAT-Box
PdSAP6	1319	1324	CAAT-Box
PdSAP6	1320	1324	CAAT-Box
PdSAP6	1322	1326	CAAT-Box
PdSAP6	1406	1411	CAAT-Box
PdSAP6	1407	1411	CAAT-Box
PdSAP6	1412	1416	CAAT-Box
PdSAP6	1472	1477	CAAT-Box
PdSAP6	1475	1480	CAAT-Box
PdSAP6	1556	1561	CAAT-Box
PdSAP6	1575	1579	CAAT-Box
PdSAP6	1588	1593	CAAT-Box
PdSAP6	1589	1593	CAAT-Box
PdSAP6	1650	1655	CAAT-Box
PdSAP6	1759	1763	CAAT-Box
PdSAP6	1815	1819	CAAT-Box
PdSAP6	1832	1837	CAAT-Box
PdSAP6	1833	1837	CAAT-Box
PdSAP6	1917	1921	CAAT-Box
PdSAP6	1968	1972	CAAT-Box
PdSAP6	1994	1998	CAAT-Box
PdSAP6	755	760	MeJA
PdSAP6	1001	1006	MeJA
PdSAP6	1331	1336	MeJA
PdSAP6	755	760	MeJA
PdSAP6	1001	1006	MeJA
PdSAP6	1331	1336	MeJA
PdSAP6	1577	1583	Light Responsive
PdSAP6	1996	2002	Light Responsive
PdSAP6	162	168	Light Responsive
PdSAP6	960	967	Light Responsive
PdSAP6	961	967	Light Responsive
PdSAP6	598	605	Light Responsive
PdSAP6	415	421	Light Responsive
PdSAP6	350	356	Light Responsive
PdSAP6	1418	1424	Light Responsive
PdSAP6	40	44	TATA-Box
PdSAP6	98	106	TATA-Box
PdSAP6	219	223	TATA-Box
PdSAP6	277	282	TATA-Box
PdSAP6	278	282	TATA-Box
PdSAP6	687	693	TATA-Box
PdSAP6	688	693	TATA-Box
PdSAP6	689	693	TATA-Box
PdSAP6	763	769	TATA-Box
PdSAP6	765	769	TATA-Box
PdSAP6	879	888	TATA-Box
PdSAP6	1102	1109	TATA-Box
PdSAP6	1293	1297	TATA-Box
PdSAP6	1493	1500	TATA-Box
PdSAP6	1522	1528	TATA-Box
PdSAP6	1524	1528	TATA-Box
PdSAP6	1597	1601	TATA-Box
PdSAP6	1801	1807	TATA-Box
PdSAP6	1802	1807	TATA-Box
PdSAP6	1803	1807	TATA-Box
PdSAP6	1846	1850	TATA-Box
PdSAP6	1500	1507	GA
PdSAP6	508	514	Low Temperature
PdSAP7	864	871	CAAT-Box
PdSAP7	7	11	CAAT-Box
PdSAP7	16	20	CAAT-Box
PdSAP7	47	52	CAAT-Box
PdSAP7	226	231	CAAT-Box
PdSAP7	227	231	CAAT-Box
PdSAP7	373	377	CAAT-Box
PdSAP7	611	615	CAAT-Box
PdSAP7	715	720	CAAT-Box
PdSAP7	720	724	CAAT-Box
PdSAP7	734	739	CAAT-Box
PdSAP7	735	739	CAAT-Box
PdSAP7	785	790	CAAT-Box
PdSAP7	786	790	CAAT-Box
PdSAP7	821	825	CAAT-Box
PdSAP7	872	877	CAAT-Box
PdSAP7	891	896	CAAT-Box
PdSAP7	1127	1132	CAAT-Box
PdSAP7	1149	1154	CAAT-Box
PdSAP7	1240	1245	CAAT-Box
PdSAP7	1251	1256	CAAT-Box
PdSAP7	1282	1286	CAAT-Box
PdSAP7	1314	1319	CAAT-Box
PdSAP7	1315	1319	CAAT-Box
PdSAP7	1324	1328	CAAT-Box
PdSAP7	1354	1358	CAAT-Box
PdSAP7	1459	1464	CAAT-Box
PdSAP7	1538	1542	CAAT-Box
PdSAP7	1562	1566	CAAT-Box
PdSAP7	1682	1686	CAAT-Box
PdSAP7	1722	1726	CAAT-Box
PdSAP7	1735	1740	CAAT-Box
PdSAP7	1889	1893	CAAT-Box
PdSAP7	1935	1940	CAAT-Box
PdSAP7	1971	1976	CAAT-Box
PdSAP7	1979	1984	CAAT-Box
PdSAP7	1270	1279	Defense and Stress
PdSAP7	1802	1811	Defense and Stress
PdSAP7	1854	1864	Defense and Stress
PdSAP7	675	680	MeJA
PdSAP7	738	743	MeJA
PdSAP7	1078	1083	MeJA
PdSAP7	1658	1663	MeJA
PdSAP7	675	680	MeJA
PdSAP7	738	743	MeJA
PdSAP7	1078	1083	MeJA
PdSAP7	1658	1663	Light Responsive
PdSAP7	638	644	Light Responsive
PdSAP7	1060	1066	Light Responsive
PdSAP7	61	68	Light Responsive
PdSAP7	1696	1702	Light Responsive
PdSAP7	1802	1811	Defense and Stress
PdSAP7	96	101	TATA-Box
PdSAP7	97	101	TATA-Box
PdSAP7	532	539	TATA-Box
PdSAP7	551	559	TATA-Box
PdSAP7	552	559	TATA-Box
PdSAP7	553	559	TATA-Box
PdSAP7	554	559	TATA-Box
PdSAP7	555	559	TATA-Box
PdSAP7	1264	1268	TATA-Box
PdSAP7	1376	1382	TATA-Box
PdSAP7	1377	1381	TATA-Box
PdSAP7	1513	1517	TATA-Box
PdSAP7	1544	1553	TATA-Box
PdSAP7	1545	1552	TATA-Box
PdSAP7	1546	1552	TATA-Box
PdSAP7	1547	1552	TATA-Box
PdSAP7	1548	1552	TATA-Box
PdSAP7	1581	1585	TATA-Box
PdSAP7	1653	1657	TATA-Box
PdSAP7	1908	1912	TATA-Box
PdSAP7	104	110	Drought Inducibility
PdSAP7	618	624	Drought Inducibility
PdSAP7	456	462	Low Temperature
PdSAP8	606	615	ABA
PdSAP8	608	613	ABA
PdSAP8	1841	1847	ABA
PdSAP8	1842	1847	ABA
PdSAP8	17	21	CAAT-Box
PdSAP8	87	91	CAAT-Box
PdSAP8	244	248	CAAT-Box
PdSAP8	322	326	CAAT-Box
PdSAP8	324	329	CAAT-Box
PdSAP8	366	371	CAAT-Box
PdSAP8	487	491	CAAT-Box
PdSAP8	492	497	CAAT-Box
PdSAP8	539	544	CAAT-Box
PdSAP8	540	544	CAAT-Box
PdSAP8	550	554	CAAT-Box
PdSAP8	772	776	CAAT-Box
PdSAP8	803	807	CAAT-Box
PdSAP8	1027	1031	CAAT-Box
PdSAP8	1035	1039	CAAT-Box
PdSAP8	1094	1098	CAAT-Box
PdSAP8	1100	1105	CAAT-Box
PdSAP8	1118	1122	CAAT-Box
PdSAP8	1149	1154	CAAT-Box
PdSAP8	1167	1171	CAAT-Box
PdSAP8	1169	1174	CAAT-Box
PdSAP8	1206	1210	CAAT-Box
PdSAP8	1232	1236	CAAT-Box
PdSAP8	1350	1354	CAAT-Box
PdSAP8	1375	1380	CAAT-Box
PdSAP8	1376	1380	CAAT-Box
PdSAP8	1388	1393	CAAT-Box
PdSAP8	1391	1396	CAAT-Box
PdSAP8	1416	1421	CAAT-Box
PdSAP8	1450	1455	CAAT-Box
PdSAP8	1457	1461	CAAT-Box
PdSAP8	1488	1493	CAAT-Box
PdSAP8	1591	1595	CAAT-Box
PdSAP8	1698	1702	CAAT-Box
PdSAP8	1708	1712	CAAT-Box
PdSAP8	1781	1786	CAAT-Box
PdSAP8	1789	1793	CAAT-Box
PdSAP8	1834	1839	CAAT-Box
PdSAP8	1869	1874	CAAT-Box
PdSAP8	1897	1902	CAAT-Box
PdSAP8	1898	1902	CAAT-Box
PdSAP8	1922	1926	CAAT-Box
PdSAP8	1955	1959	CAAT-Box
PdSAP8	254	259	MeJA
PdSAP8	254	259	MeJA
PdSAP8	585	591	Light Responsive
PdSAP8	395	401	Light Responsive
PdSAP8	60	68	TATA-Box
PdSAP8	61	68	TATA-Box
PdSAP8	62	68	TATA-Box
PdSAP8	63	68	TATA-Box
PdSAP8	64	68	TATA-Box
PdSAP8	107	111	TATA-Box
PdSAP8	525	532	TATA-Box
PdSAP8	526	532	TATA-Box
PdSAP8	527	532	TATA-Box
PdSAP8	528	532	TATA-Box
PdSAP8	618	622	TATA-Box
PdSAP8	651	655	TATA-Box
PdSAP8	665	669	TATA-Box
PdSAP8	707	711	TATA-Box
PdSAP8	721	725	TATA-Box
PdSAP8	747	754	TATA-Box
PdSAP8	748	754	TATA-Box
PdSAP8	749	754	TATA-Box
PdSAP8	750	754	TATA-Box
PdSAP8	761	765	TATA-Box
PdSAP8	821	825	TATA-Box
PdSAP8	835	839	TATA-Box
PdSAP8	845	853	TATA-Box
PdSAP8	887	893	TATA-Box
PdSAP8	888	892	TATA-Box
PdSAP8	1320	1325	TATA-Box
PdSAP8	1321	1325	TATA-Box
PdSAP8	1679	1684	TATA-Box
PdSAP8	1680	1684	TATA-Box
PdSAP9	1414	1423	ABA
PdSAP9	1416	1422	ABA
PdSAP9	1417	1422	ABA
PdSAP9	166	171	CAAT-Box
PdSAP9	275	280	CAAT-Box
PdSAP9	307	311	CAAT-Box
PdSAP9	311	316	CAAT-Box
PdSAP9	348	353	CAAT-Box
PdSAP9	429	433	CAAT-Box
PdSAP9	457	461	CAAT-Box
PdSAP9	614	618	CAAT-Box
PdSAP9	641	645	CAAT-Box
PdSAP9	699	703	CAAT-Box
PdSAP9	719	724	CAAT-Box
PdSAP9	786	790	CAAT-Box
PdSAP9	806	810	CAAT-Box
PdSAP9	843	847	CAAT-Box
PdSAP9	847	851	CAAT-Box
PdSAP9	895	899	CAAT-Box
PdSAP9	934	939	CAAT-Box
PdSAP9	960	964	CAAT-Box
PdSAP9	977	981	CAAT-Box
PdSAP9	984	988	CAAT-Box
PdSAP9	1005	1009	CAAT-Box
PdSAP9	1045	1050	CAAT-Box
PdSAP9	1111	1115	CAAT-Box
PdSAP9	1202	1207	CAAT-Box
PdSAP9	1217	1222	CAAT-Box
PdSAP9	1240	1245	CAAT-Box
PdSAP9	1263	1268	CAAT-Box
PdSAP9	1278	1283	CAAT-Box
PdSAP9	1290	1295	CAAT-Box
PdSAP9	1313	1317	CAAT-Box
PdSAP9	1362	1367	CAAT-Box
PdSAP9	1378	1383	CAAT-Box
PdSAP9	1479	1484	CAAT-Box
PdSAP9	1500	1505	CAAT-Box
PdSAP9	1511	1515	CAAT-Box
PdSAP9	1551	1556	CAAT-Box
PdSAP9	1604	1608	CAAT-Box
PdSAP9	1655	1659	CAAT-Box
PdSAP9	1680	1684	CAAT-Box
PdSAP9	1692	1697	CAAT-Box
PdSAP9	1699	1704	CAAT-Box
PdSAP9	1708	1713	CAAT-Box
PdSAP9	1871	1875	CAAT-Box
PdSAP9	1883	1888	CAAT-Box
PdSAP9	1857	1866	Defense and Stress
PdSAP9	1458	1463	MeJA
PdSAP9	1461	1466	MeJA
PdSAP9	1879	1884	MeJA
PdSAP9	1898	1903	MeJA
PdSAP9	1458	1463	MeJA
PdSAP9	1461	1466	MeJA
PdSAP9	1879	1884	MeJA
PdSAP9	1898	1903	MeJA
PdSAP9	1414	1423	Light Responsive
PdSAP9	1415	1424	Light Responsive
PdSAP9	1168	1174	Light Responsive
PdSAP9	1414	1423	Light Responsive
PdSAP9	1416	1422	Light Responsive
PdSAP9	722	728	Light Responsive
PdSAP9	1113	1119	Light Responsive
PdSAP9	832	838	Light Responsive
PdSAP9	1064	1070	Light Responsive
PdSAP9	418	427	Light Responsive
PdSAP9	397	403	Light Responsive
PdSAP9	595	601	Light Responsive
PdSAP9	199	205	TATA-Box
PdSAP9	200	206	TATA-Box
PdSAP9	201	207	TATA-Box
PdSAP9	202	206	TATA-Box
PdSAP9	204	216	TATA-Box
PdSAP9	208	214	TATA-Box
PdSAP9	209	214	TATA-Box
PdSAP9	210	214	TATA-Box
PdSAP9	212	220	TATA-Box
PdSAP9	214	222	TATA-Box
PdSAP9	227	233	TATA-Box
PdSAP9	228	234	TATA-Box
PdSAP9	229	235	TATA-Box
PdSAP9	230	234	TATA-Box
PdSAP9	234	240	TATA-Box
PdSAP9	235	240	TATA-Box
PdSAP9	236	240	TATA-Box
PdSAP9	338	344	TATA-Box
PdSAP9	339	344	TATA-Box
PdSAP9	340	344	TATA-Box
PdSAP9	658	665	TATA-Box
PdSAP9	710	716	TATA-Box
PdSAP9	712	716	TATA-Box
PdSAP9	993	999	TATA-Box
PdSAP9	994	998	TATA-Box
PdSAP9	1322	1330	TATA-Box
PdSAP9	1323	1330	TATA-Box
PdSAP9	1324	1330	TATA-Box
PdSAP9	1325	1330	TATA-Box
PdSAP9	1326	1330	TATA-Box
PdSAP9	1714	1722	TATA-Box
PdSAP9	656	663	GA
PdSAP9	89	95	Low Temperature
PdSAP9	193	199	Low Temperature
