# Supplementary material for: Genome-Wide Identification of Stress-Associated Proteins (SAPs) Encoding A20/AN1 Zinc Finger in Almond (Prunus dulcis) and Their Differential Expression during Fruit Development
Source: Plants (Basel). 2021 Dec 31;11(1):117. doi: 10.3390/plants11010117 (PMC8747467; doi:10.3390/plants11010117)
Supplement: Supplementary file 1 [file plants-11-00117-s001.zip › Supplementary Data S3.xlsx]

## Sheet: P. dulcis X M. domestica
Data S4. One to one orthologous relationship of SAP of Prunus dulcis and Malus domestica
Prunus dulcis Gene Name	Prunus dulcis Gene ID	Malus domestica Gene ID
PdSAP2	LOC117617176	LOC103413277
PdSAP2	LOC117617176	LOC103418673
PdSAP2	LOC117617176	LOC103438386
PdSAP3	LOC117618252	LOC103418410
PdSAP1	LOC117618651	LOC103412708
PdSAP1	LOC117618651	LOC103413287
PdSAP1	LOC117618651	LOC103438376
PdSAP4	LOC117620839	LOC103404370
PdSAP4	LOC117620839	LOC103442289
PdSAP5	LOC117631072	LOC103418673
PdSAP5	LOC117631072	LOC103447133
PdSAP8	LOC117633794	LOC103413277
PdSAP8	LOC117633794	LOC103418673
PdSAP8	LOC117633794	LOC103428476
PdSAP8	LOC117633794	LOC103438386
PdSAP9	LOC117635728	LOC103433250
PdSAP9	LOC117635728	LOC103441357
PdSAP9	LOC117635728	LOC103441356
PdSAP9	LOC117635728	LOC114820101

## Sheet: P. ducis X P. persica
Data S4. One to one orthologous relationship of SAP of Prunus dulcis and Prunus persica
Prunus dulcis Gene Name	Prunus dulcis Gene ID	Prunus persica Gene ID
PdSAP1	LOC117618651	LOC18785082
PdSAP3	LOC117618252	LOC18786368
PdSAP1	LOC117618651	LOC18769466
PdSAP4	LOC117620839	LOC18782396
PdSAP5	LOC117631072	LOC18773762
PdSAP6	LOC117632785	LOC18775084
PdSAP8	LOC117633794	LOC18787438
PdSAP9	LOC117635728	LOC18772307
PdSAP8	LOC117633794	LOC18769466
PdSAP9	LOC117635728	LOC18769136

## Sheet: P. dulcis X J. regia
Data S4. One to one orthologous relationship of SAP of Prunus dulcis and Juglans regia
Prunus dulcis Gene Name	Prunus dulcis Gene ID	Juglans regia Gene ID
PdSAP1	LOC117618651	LOC108986082
PdSAP1	LOC117618651	LOC109004602
PdSAP1	LOC117618651	LOC108987928
PdSAP1	LOC117618651	LOC109001526
PdSAP2	LOC117617176	LOC108998704
PdSAP4	LOC117620839	LOC108992776
PdSAP6	LOC117632785	LOC108980806
PdSAP5	LOC117631072	LOC108998704
PdSAP8	LOC117633794	LOC108986082
PdSAP9	LOC117635728	LOC108981119
PdSAP8	LOC117633794	LOC109004602
PdSAP8	LOC117633794	LOC108998704

## Sheet: P. dulcis X A. thaliana
Data S3. One to one orthologous relationship of SAP of Prunus dulcis and Arabidopsis thaliana
Prunus dulcis Gene Name	Prunus dulcis Gene ID	Arabidopsis thaliana Gene ID
PdSAP4	LOC117620839	AT3G28210
PdSAP9	LOC117635728	AT2G36320
PdSAP9	LOC117635728	AT2G27580
PdSAP9	LOC117635728	AT3G52800
