# Supplementary material for: Genome-Wide Identification of Stress-Associated Proteins (SAPs) Encoding A20/AN1 Zinc Finger in Almond (Prunus dulcis) and Their Differential Expression during Fruit Development
Source: Plants (Basel). 2021 Dec 31;11(1):117. doi: 10.3390/plants11010117 (PMC8747467; doi:10.3390/plants11010117)
Supplement: Supplementary file 1 [file plants-11-00117-s001.zip › Supplementary Data S4.xlsx]

## Sheet: D12
GeneID	Base Mean	log2(FC)	StdErr	Wald-Stats	P-value	P-adj	Chromosome	Start	End	Strand
LOC117615385	3204.8	1.55228	0.0346396	44.8123	0	0	NC_047650.1	272336	274135	-
LOC117622638	4443.84	-1.32425	0.0285436	-46.3938	0	0	NC_047650.1	918690	925869	+
LOC117631511	6082.99	1.65248	0.0246741	66.9719	0	0	NC_047650.1	942582	946967	+
LOC117635631	917.957	-5.45402	0.143628	-37.9733	0	0	NC_047650.1	1319089	1322408	-
LOC117625902	2573.22	1.4605	0.0383741	38.0595	0	0	NC_047650.1	1378177	1387363	+
LOC117631699	6053.62	-1.9293	0.0259301	-74.4037	0	0	NC_047650.1	1512902	1515719	+
LOC117619361	1031.66	3.96628	0.0833341	47.5949	0	0	NC_047650.1	2166569	2168867	+
LOC117612785	14098	-4.64712	0.0301483	-154.142	0	0	NC_047650.1	2703666	2705571	-
LOC117615129	1191.54	-3.37018	0.0732541	-46.0067	0	0	NC_047650.1	3682339	3684167	-
LOC117622699	3309.99	-1.90022	0.0352809	-53.8596	0	0	NC_047650.1	3821005	3824989	+
LOC117634091	3065.31	-5.57357	0.0820352	-67.9412	0	0	NC_047650.1	5036507	5038172	-
LOC117614265	7720.58	1.64766	0.0235079	70.0894	0	0	NC_047650.1	5463343	5467598	+
LOC117613881	1390.06	2.11238	0.0520603	40.5755	0	0	NC_047650.1	6574477	6577220	-
LOC117636760	1974.44	3.1919	0.0511063	62.4561	0	0	NC_047650.1	6809677	6811126	+
LOC117635510	7795.27	1.27706	0.0211051	60.5093	0	0	NC_047650.1	7260048	7262534	-
LOC117614487	1907.9	-1.8483	0.0458469	-40.3145	0	0	NC_047650.1	7300371	7302774	+
LOC117615091	1644.11	-2.1154	0.0510064	-41.4732	0	0	NC_047650.1	7497530	7499241	-
LOC117630165	1928.55	-2.17551	0.0474843	-45.8153	0	0	NC_047650.1	7744971	7750037	-
LOC117630924	1011.77	-3.2485	0.0781863	-41.5481	0	0	NC_047650.1	7792609	7795958	-
LOC117616290	923.584	-3.2494	0.0815514	-39.8448	0	0	NC_047650.1	9550758	9552333	-
LOC117614051	3366.95	-1.33333	0.0321442	-41.4797	0	0	NC_047650.1	9734986	9737467	-
LOC117638793	1363.23	-2.65699	0.0594621	-44.6837	0	0	NC_047650.1	9867692	9868238	+
LOC117637826	2926.05	-1.75684	0.0396248	-44.3369	0	0	NC_047650.1	9950075	9951906	+
LOC117629140	1262.95	-5.14514	0.11172	-46.054	0	0	NC_047650.1	9979579	9984275	+
LOC117616831	1849.9	-2.21723	0.0495152	-44.7788	0	0	NC_047650.1	10153731	10154813	+
LOC117631743	2451.77	-2.55633	0.0454662	-56.2248	0	0	NC_047650.1	11282786	11286046	+
LOC117632568	1020.38	-5.1323	0.12449	-41.2265	0	0	NC_047650.1	11320264	11322954	+
LOC117630148	3114.32	-1.61593	0.03668	-44.0547	0	0	NC_047650.1	11486832	11491164	-
LOC117635033	7034.59	1.15736	0.0215337	53.7468	0	0	NC_047650.1	11611434	11612738	+
LOC117638201	1341.96	-4.05053	0.0807218	-50.1788	0	0	NC_047650.1	11937338	11941071	-
LOC117616514	4938.64	2.03983	0.0279986	72.8548	0	0	NC_047650.1	12166016	12167610	+
LOC117615829	5047.64	-1.72821	0.0272387	-63.447	0	0	NC_047650.1	12196623	12199510	+
LOC117634263	6232.58	-1.10114	0.023753	-46.3579	0	0	NC_047650.1	13539129	13541186	-
LOC117614779	29889.5	-0.47307	0.0119305	-39.6522	0	0	NC_047650.1	13652939	13655452	+
LOC117615225	5327.32	-1.8007	0.0267252	-67.3785	0	0	NC_047650.1	14451650	14455298	+
LOC117615021	6915.66	2.42436	0.0248697	97.4826	0	0	NC_047650.1	16046900	16047818	-
LOC117616062	1095.73	-5.87989	0.149784	-39.2558	0	0	NC_047650.1	19001941	19003460	-
LOC117626310	7774.62	-1.1429	0.0215004	-53.1571	0	0	NC_047650.1	19719469	19724748	+
LOC117616786	4359.92	1.35711	0.0282036	48.1182	0	0	NC_047650.1	20410924	20412046	+
LOC117615524	1101.4	-2.49911	0.0656451	-38.07	0	0	NC_047650.1	20491773	20493596	-
LOC117617485	3092.76	-1.48189	0.0369649	-40.0892	0	0	NC_047650.1	20564024	20565603	+
LOC117616239	7329.2	-2.42706	0.0530913	-45.7148	0	0	NC_047650.1	20833447	20834837	+
LOC117618808	29657.1	-0.67581	0.0121239	-55.742	0	0	NC_047650.1	21554611	21557598	-
LOC117614400	1331.44	-3.59817	0.0738412	-48.7284	0	0	NC_047650.1	21845089	21846333	+
LOC117615422	1390.23	-3.08416	0.0646433	-47.7105	0	0	NC_047650.1	22031923	22034072	+
LOC117614478	2647.79	-3.62138	0.0524446	-69.0515	0	0	NC_047650.1	22418045	22420348	+
LOC117638465	6187.95	-1.1113	0.0236836	-46.9226	0	0	NC_047650.1	22824805	22828715	-
LOC117625655	1693.76	-2.77637	0.0553481	-50.1619	0	0	NC_047650.1	22861869	22865257	+
LOC117613898	6432.88	-1.19067	0.0244839	-48.6308	0	0	NC_047650.1	23994328	23995417	-
LOC117616299	2782.38	4.57933	0.0587649	77.9264	0	0	NC_047650.1	24019132	24021304	+
LOC117615418	4027.14	-3.21928	0.0395364	-81.4258	0	0	NC_047650.1	24361010	24364004	+
LOC117636530	2595.32	-8.2813	0.212652	-38.943	0	0	NC_047650.1	24692809	24694357	+
LOC117615130	1655.68	-4.83667	0.0896111	-53.974	0	0	NC_047650.1	24809159	24810589	-
LOC117627710	9380.83	-0.844155	0.0194933	-43.305	0	0	NC_047650.1	25239064	25242047	-
LOC117623230	3956.04	1.56469	0.0290121	53.9325	0	0	NC_047650.1	26024482	26027223	-
LOC117616123	2796.44	2.74826	0.0395567	69.4764	0	0	NC_047650.1	26467862	26471189	-
LOC117614552	3453.68	-2.2376	0.0364122	-61.4518	0	0	NC_047650.1	26517292	26518996	+
LOC117627108	16552.5	-2.08364	0.0339031	-61.4587	0	0	NC_047650.1	26525833	26527142	+
LOC117631783	2290.53	1.91254	0.0401641	47.6182	0	0	NC_047650.1	26664627	26669184	-
LOC117632879	4479.78	1.13173	0.027796	40.7157	0	0	NC_047650.1	26771479	26776926	+
LOC117625684	1017.83	2.54337	0.0642193	39.6045	0	0	NC_047650.1	26837414	26838785	+
LOC117616561	1010.27	3.09537	0.0715791	43.2441	0	0	NC_047650.1	27201151	27202609	-
LOC117613478	2107.92	2.33955	0.0447882	52.2359	0	0	NC_047650.1	27380975	27381910	+
LOC117612929	3228.34	-1.35667	0.0333329	-40.7005	0	0	NC_047650.1	27882449	27885102	-
LOC117614537	4165.44	1.20032	0.0299177	40.1206	0	0	NC_047650.1	28019300	28022822	-
LOC117630475	1013.28	-3.39888	0.0804236	-42.2622	0	0	NC_047650.1	28060858	28062528	+
LOC117634069	3073.09	2.10701	0.0395968	53.2117	0	0	NC_047650.1	28381997	28385516	+
LOC117636466	3641.88	1.96174	0.0322349	60.8576	0	0	NC_047650.1	28702506	28703223	+
LOC117616105	5092.45	2.54494	0.0298467	85.2672	0	0	NC_047650.1	28895599	28901064	+
LOC117616106	2862.76	1.50436	0.0360483	41.7318	0	0	NC_047650.1	28903917	28907309	+
LOC117634954	6932.16	0.968315	0.0220592	43.8961	0	0	NC_047650.1	29005506	29010642	+
LOC117615789	68143.4	-1.69725	0.00936195	-181.292	0	0	NC_047650.1	29586867	29588295	+
LOC117628840	9886.73	-0.839426	0.0197532	-42.4956	0	0	NC_047650.1	29619401	29624525	+
LOC117614038	32235.9	-2.80779	0.0145035	-193.595	0	0	NC_047650.1	29986941	29992004	+
LOC117623208	1326.34	-4.40834	0.0912438	-48.3139	0	0	NC_047650.1	30076936	30077840	+
LOC117624916	18388.5	-0.760816	0.0152193	-49.9903	0	0	NC_047650.1	30470635	30493214	+
LOC117615194	3119.16	1.53436	0.0370325	41.4328	0	0	NC_047650.1	30687524	30689704	+
LOC117615584	7323.54	-2.57483	0.0262093	-98.241	0	0	NC_047650.1	31500751	31503019	-
LOC117633726	7412.79	-2.1214	0.0246891	-85.9247	0	0	NC_047650.1	31724463	31728695	-
LOC117615391	1333.27	-3.35639	0.0695208	-48.279	0	0	NC_047650.1	31780804	31783733	+
LOC117628416	4390.54	-1.22272	0.0284697	-42.948	0	0	NC_047650.1	31890147	31891555	-
LOC117614364	1285.92	-3.30161	0.0708762	-46.5828	0	0	NC_047650.1	32142071	32143581	+
LOC117629170	8585.36	-2.46523	0.0238201	-103.494	0	0	NC_047650.1	32342161	32343058	+
LOC117622521	1003.57	3.68295	0.0819612	44.9353	0	0	NC_047650.1	32470036	32472586	+
LOC117621521	1080.33	2.52371	0.0647619	38.9691	0	0	NC_047650.1	33333055	33335718	+
LOC117615343	8126.52	1.51112	0.0211897	71.3138	0	0	NC_047650.1	33592575	33594057	-
LOC117615254	4924.1	-2.32276	0.0316242	-73.4488	0	0	NC_047650.1	33651292	33654669	-
LOC117635561	2323.47	-1.60437	0.0396947	-40.4178	0	0	NC_047650.1	33882441	33887369	+
LOC117616037	6364.63	-0.924624	0.0234924	-39.3584	0	0	NC_047650.1	34328565	34330185	+
LOC117615861	1838.61	-1.71876	0.0454832	-37.7888	0	0	NC_047650.1	34399318	34404282	-
LOC117621777	7896.89	2.86333	0.0249733	114.656	0	0	NC_047650.1	35009106	35012081	-
LOC117633995	3466.18	-1.23182	0.0326502	-37.7278	0	0	NC_047650.1	35531631	35537748	-
LOC117624587	3402.87	2.45827	0.0368711	66.6721	0	0	NC_047650.1	36091998	36095695	+
LOC117615997	8381.86	2.59637	0.0229814	112.977	0	0	NC_047650.1	36237910	36239719	-
LOC117614411	1584.29	2.38778	0.0509234	46.8897	0	0	NC_047650.1	36618032	36621644	+
LOC117638514	1528.9	-3.0353	0.0609832	-49.7726	0	0	NC_047650.1	37271616	37274114	+
LOC117634930	5842.71	-2.29828	0.0281386	-81.6772	0	0	NC_047650.1	37369701	37371615	+
LOC117616190	4120.23	-1.51211	0.0299049	-50.5638	0	0	NC_047650.1	37896496	37899219	+
LOC117633974	4983.81	-1.03753	0.0271198	-38.2573	0	0	NC_047650.1	38664948	38667101	+
LOC117616504	3272.04	4.88652	0.0596037	81.9835	0	0	NC_047650.1	39099881	39101127	-
LOC117616443	2324.19	3.83666	0.0536143	71.5604	0	0	NC_047650.1	39102222	39103441	+
LOC117616350	3785.19	-1.31745	0.0312276	-42.1888	0	0	NC_047650.1	39173710	39175002	-
LOC117630361	2290.86	3.0821	0.0477199	64.5873	0	0	NC_047650.1	39629838	39631397	-
LOC117630132	10110.1	0.858892	0.0191166	44.9292	0	0	NC_047650.1	40661211	40663218	+
LOC117636026	1308.05	4.26148	0.0810185	52.5988	0	0	NC_047650.1	41456767	41472261	-
LOC117615272	1870.4	2.18986	0.0474849	46.117	0	0	NC_047650.1	41651180	41656598	+
LOC117615316	15611.6	-2.12635	0.0185556	-114.593	0	0	NC_047650.1	41754687	41756420	+
LOC117613646	13697.6	-1.02639	0.0179122	-57.3015	0	0	NC_047650.1	42607734	42609563	+
LOC117627720	1579.8	2.22753	0.0521839	42.6861	0	0	NC_047650.1	42821808	42822507	+
LOC117614172	1075.31	-4.13651	0.092287	-44.8222	0	0	NC_047650.1	43693864	43694691	-
LOC117618728	2070.04	2.59988	0.045773	56.7994	0	0	NC_047651.1	493063	499391	-
LOC117617277	2079.9	-2.7709	0.0502763	-55.1134	0	0	NC_047651.1	527437	533144	-
LOC117618580	8214.48	1.14392	0.021354	53.5691	0	0	NC_047651.1	1719325	1721949	-
LOC117617757	17867.5	1.25412	0.0159898	78.4327	0	0	NC_047651.1	3763497	3766349	+
LOC117620122	1068.26	-2.67978	0.0711718	-37.6524	0	0	NC_047651.1	4446150	4447432	-
LOC117618877	2179.92	-1.67569	0.0413239	-40.5503	0	0	NC_047651.1	4704418	4705745	-
LOC117617925	1349.1	3.25719	0.0638125	51.0431	0	0	NC_047651.1	6035742	6056368	-
LOC117618017	1165.54	5.47111	0.114916	47.6096	0	0	NC_047651.1	6225350	6226365	-
LOC117617386	6450.69	-1.03372	0.025028	-41.3025	0	0	NC_047651.1	6368174	6371945	+
LOC117617710	4018.87	-1.49015	0.0304346	-48.9625	0	0	NC_047651.1	6398644	6402541	+
LOC117620221	19462	-0.928282	0.0139459	-66.5632	0	0	NC_047651.1	8430650	8434384	-
LOC117617154	4118.79	1.20639	0.0292531	41.2398	0	0	NC_047651.1	12577232	12579572	-
LOC117619663	3852.22	1.26426	0.0294209	42.9713	0	0	NC_047651.1	16090843	16092659	-
LOC117617876	2381.82	-1.93674	0.0430562	-44.9816	0	0	NC_047651.1	16632188	16634262	-
LOC117620261	9160.44	-1.60201	0.0211204	-75.8512	0	0	NC_047651.1	17130584	17132226	-
LOC117617598	5693.48	1.61648	0.024742	65.3336	0	0	NC_047651.1	17188589	17193468	+
LOC117619907	1648.09	2.03641	0.0472786	43.0726	0	0	NC_047651.1	17472039	17478130	-
LOC117618966	1357.42	2.82714	0.0588151	48.0683	0	0	NC_047651.1	17838863	17845251	-
LOC117620230	2909.44	-2.09662	0.0400073	-52.4059	0	0	NC_047651.1	17977371	17978638	+
LOC117619076	3847.77	2.66288	0.0335715	79.3195	0	0	NC_047651.1	18412646	18415421	-
LOC117618495	2553.16	1.57165	0.0362325	43.3768	0	0	NC_047651.1	18488430	18492931	-
LOC117620085	2701	2.07301	0.0389681	53.1976	0	0	NC_047651.1	18501880	18520377	+
LOC117618785	13927.5	-1.2814	0.0164489	-77.9016	0	0	NC_047651.1	20279725	20283197	+
LOC117619685	2344.54	-1.73607	0.0408589	-42.4892	0	0	NC_047651.1	21285226	21286898	-
LOC117617963	55900	-1.38018	0.0108881	-126.761	0	0	NC_047651.1	21465205	21468241	-
LOC117617959	1818.64	-2.05092	0.0477141	-42.9835	0	0	NC_047651.1	21775685	21777872	+
LOC117617203	4923.94	-1.19646	0.0260792	-45.878	0	0	NC_047651.1	21823257	21829546	-
LOC117618523	7714.84	-0.901506	0.0225973	-39.8944	0	0	NC_047651.1	21944370	21946069	-
LOC117617459	879.866	-3.49772	0.0879063	-39.7892	0	0	NC_047651.1	21946788	21947832	-
LOC117618531	5634.4	-2.21013	0.0278292	-79.4174	0	0	NC_047651.1	21966096	21966941	+
LOC117619584	1555.87	-5.57275	0.115966	-48.0549	0	0	NC_047651.1	22097704	22099586	+
LOC117619921	2011.4	-2.58585	0.0488198	-52.9673	0	0	NC_047651.1	22218582	22221677	+
LOC117619746	9994.5	3.08284	0.0236375	130.421	0	0	NC_047651.1	22360204	22363455	+
LOC117618056	7646.91	-3.13895	0.0290072	-108.213	0	0	NC_047651.1	22684792	22685792	+
LOC117618662	5320.35	-5.81582	0.0671299	-86.6353	0	0	NC_047651.1	22909387	22911272	-
LOC117618790	1955.86	2.38746	0.0463053	51.559	0	0	NC_047651.1	22923553	22925009	-
LOC117620133	7766.66	-1.86605	0.0230622	-80.9141	0	0	NC_047651.1	23724574	23725577	-
LOC117618576	3954.03	1.21214	0.0304662	39.7863	0	0	NC_047651.1	23995370	23998277	+
LOC117620056	2403.81	-2.14219	0.0435865	-49.148	0	0	NC_047651.1	24613773	24614877	-
LOC117618568	19596.3	-3.03059	0.0180871	-167.556	0	0	NC_047651.1	24723454	24726619	+
LOC117619314	4273.45	1.36446	0.0299858	45.5037	0	0	NC_047651.1	25655053	25658331	-
LOC117617545	4440.15	-3.37254	0.0379279	-88.9197	0	0	NC_047651.1	25763214	25766166	-
LOC117620913	6546.71	1.24442	0.0228677	54.4184	0	0	NC_047652.1	265025	292562	+
LOC117620911	21848.9	-0.899054	0.0151849	-59.2069	0	0	NC_047652.1	285595	287948	-
LOC117621057	2726.57	1.65534	0.035631	46.4579	0	0	NC_047652.1	380070	384814	-
LOC117622128	2363.53	2.96164	0.0447033	66.2511	0	0	NC_047652.1	387355	390508	+
LOC117623301	1014.99	-3.02872	0.0759602	-39.8724	0	0	NC_047652.1	547703	549867	-
LOC117622776	4908.92	-3.40907	0.036489	-93.4274	0	0	NC_047652.1	678119	680206	-
LOC117621303	4679.53	-3.68089	0.0395893	-92.9769	0	0	NC_047652.1	734949	740198	-
LOC117621302	24897.2	-4.76806	0.0234364	-203.446	0	0	NC_047652.1	751491	753670	-
LOC117622389	2691.46	-5.54008	0.0864866	-64.0571	0	0	NC_047652.1	864569	866562	+
LOC117622978	6103.82	1.05319	0.0227898	46.2135	0	0	NC_047652.1	1275315	1277896	+
LOC117621105	12189.9	-0.740266	0.0173756	-42.6036	0	0	NC_047652.1	2237667	2240712	+
LOC117620684	2219.09	-1.78872	0.041109	-43.5115	0	0	NC_047652.1	2416599	2420265	+
LOC117623358	10407.2	2.46818	0.0216051	114.241	0	0	NC_047652.1	2587163	2588526	-
LOC117621049	22010.7	1.99603	0.0143032	139.551	0	0	NC_047652.1	2680503	2685079	+
LOC117623464	3430.43	-3.69637	0.0465595	-79.3903	0	0	NC_047652.1	2692540	2694561	+
LOC117622586	3408.35	3.56849	0.0416731	85.6304	0	0	NC_047652.1	3964619	3966223	+
LOC117622082	4073.45	-3.83389	0.0866902	-44.2252	0	0	NC_047652.1	6074819	6077094	+
LOC117620652	1150.31	-2.50678	0.0652976	-38.3901	0	0	NC_047652.1	7816190	7820654	-
LOC117621505	1242.5	2.53029	0.0619783	40.8255	0	0	NC_047652.1	8357261	8361283	+
LOC117623093	3401.6	2.28058	0.0351249	64.9279	0	0	NC_047652.1	8789584	8794009	-
LOC117622362	1551.65	3.40943	0.0617922	55.1757	0	0	NC_047652.1	11371396	11372593	-
LOC117621282	3190.59	-1.74486	0.03444	-50.6637	0	0	NC_047652.1	12252019	12255484	+
LOC117622716	1017.2	-3.47067	0.0814829	-42.5938	0	0	NC_047652.1	12923727	12924682	+
LOC117622513	1477.05	6.71371	0.149541	44.8953	0	0	NC_047652.1	13017587	13018756	-
LOC117621238	2173.69	-1.6019	0.0417597	-38.3601	0	0	NC_047652.1	13706407	13712076	-
LOC117621527	2391.23	-2.65474	0.0464903	-57.1031	0	0	NC_047652.1	15820847	15824815	-
LOC117621492	1876.39	1.80643	0.0433819	41.6402	0	0	NC_047652.1	16084424	16088014	-
LOC117623041	769.28	3.87404	0.0941606	41.1429	0	0	NC_047652.1	16147704	16149267	+
LOC117621036	7119.42	2.2364	0.0243702	91.768	0	0	NC_047652.1	16317670	16318751	-
LOC117621220	7897.77	-2.30941	0.0246461	-93.7029	0	0	NC_047652.1	16575675	16578433	-
LOC117622160	8004.27	0.877984	0.0202398	43.3791	0	0	NC_047652.1	17059336	17061089	-
LOC117623053	5757.41	-2.52737	0.0294746	-85.7474	0	0	NC_047652.1	17211474	17213311	-
LOC117621287	10631.6	1.10158	0.019323	57.0089	0	0	NC_047652.1	18254232	18255662	+
LOC117621565	3775.91	-1.81706	0.0325547	-55.8156	0	0	NC_047652.1	18612616	18616673	-
LOC117622847	6804.56	-2.4501	0.0272912	-89.7762	0	0	NC_047652.1	18724520	18726056	-
LOC117623527	2328.75	-1.94039	0.0425366	-45.6169	0	0	NC_047652.1	19819338	19820227	+
LOC117622355	2038.11	-1.89372	0.0440751	-42.9658	0	0	NC_047652.1	19822677	19823344	+
LOC117621021	59575.9	-1.8255	0.0108658	-168.003	0	0	NC_047652.1	20327538	20328835	-
LOC117623275	1913.46	1.8961	0.04589	41.3184	0	0	NC_047652.1	20899762	20901634	-
LOC117621385	14893.5	-1.01196	0.0164794	-61.4076	0	0	NC_047652.1	21852471	21855052	+
LOC117622571	1341.23	2.71547	0.0598451	45.3749	0	0	NC_047652.1	22296836	22297634	+
LOC117620625	2316.98	1.56455	0.0413289	37.856	0	0	NC_047652.1	22386183	22388086	-
LOC117621469	6397.89	-2.7256	0.0288296	-94.5417	0	0	NC_047652.1	22853479	22857109	-
LOC117621055	4071.38	-1.27008	0.0306131	-41.4882	0	0	NC_047652.1	23012759	23018005	+
LOC117621508	2538.17	-1.80819	0.0391721	-46.1602	0	0	NC_047652.1	23661183	23665572	+
LOC117621588	2195.21	-3.75652	0.0589836	-63.6874	0	0	NC_047652.1	23777480	23780636	+
LOC117624542	4894.9	2.24307	0.0282375	79.4357	0	0	NC_047653.1	388965	392967	+
LOC117624101	3836.16	-2.28466	0.0347568	-65.7328	0	0	NC_047653.1	437642	439774	+
LOC117625679	25893.2	-0.524584	0.012729	-41.2118	0	0	NC_047653.1	484735	486222	-
LOC117624661	44444.2	-0.990908	0.0113186	-87.5472	0	0	NC_047653.1	1235402	1237705	-
LOC117624918	1929.09	-2.09304	0.0473539	-44.2	0	0	NC_047653.1	1796137	1799260	+
LOC117623914	63719.4	-0.90181	0.0100124	-90.0696	0	0	NC_047653.1	2099932	2102285	-
LOC117623817	2978.12	-1.2913	0.0339896	-37.9911	0	0	NC_047653.1	2602911	2604064	-
LOC117626800	2609.65	-1.4978	0.0371759	-40.2896	0	0	NC_047653.1	2679847	2682182	+
LOC117624564	3418.2	1.80893	0.0329528	54.8946	0	0	NC_047653.1	3175662	3179169	+
LOC117626556	4891.5	1.47428	0.0278031	53.0256	0	0	NC_047653.1	3444105	3448839	+
LOC117624933	1262.38	2.73364	0.0591175	46.2408	0	0	NC_047653.1	4244216	4245319	+
LOC117624793	1500.86	-5.33861	0.109217	-48.8809	0	0	NC_047653.1	5675465	5677641	+
LOC117626288	6872.42	-4.01607	0.0362163	-110.891	0	0	NC_047653.1	8855155	8856467	-
LOC117624921	1581.51	2.14312	0.049368	43.4112	0	0	NC_047653.1	8922142	8925529	-
LOC117626537	3874.84	-1.22614	0.029754	-41.2092	0	0	NC_047653.1	9197317	9203764	-
LOC117624427	5848.65	-1.40498	0.0253668	-55.3867	0	0	NC_047653.1	9718381	9721630	+
LOC117626410	6644.45	-1.96111	0.0255585	-76.7303	0	0	NC_047653.1	10045054	10051935	+
LOC117625940	5078.93	-1.02494	0.0258318	-39.6776	0	0	NC_047653.1	10431637	10436504	-
LOC117624333	1895.99	-4.2903	0.0722547	-59.3775	0	0	NC_047653.1	11117487	11119079	-
LOC117624784	3950.48	-1.19078	0.0306932	-38.7963	0	0	NC_047653.1	11344709	11346248	+
LOC117623803	3267.15	-3.89903	0.04976	-78.3567	0	0	NC_047653.1	11469215	11470973	+
LOC117625852	6266.11	-0.982644	0.0236513	-41.5471	0	0	NC_047653.1	12974784	12977521	+
LOC117624481	14150.5	-2.43265	0.0205017	-118.656	0	0	NC_047653.1	13035046	13037139	-
LOC117624601	1771.07	-2.17664	0.0498021	-43.7058	0	0	NC_047653.1	13765598	13766892	-
LOC117624792	1092.6	-2.61979	0.0680963	-38.4718	0	0	NC_047653.1	13833237	13834730	+
LOC117626484	2821.37	-3.25078	0.0473112	-68.7105	0	0	NC_047653.1	14313682	14315931	+
LOC117624284	3208.03	1.34924	0.0335884	40.1699	0	0	NC_047653.1	15017078	15023848	+
LOC117626251	2459.1	-2.63981	0.046239	-57.0905	0	0	NC_047653.1	15510160	15513166	-
LOC117624345	4420.06	-2.5502	0.0340208	-74.9598	0	0	NC_047653.1	16075300	16076968	-
LOC117624799	6963.42	-1.10985	0.0229713	-48.3147	0	0	NC_047653.1	22834654	22836718	+
LOC117628432	781.345	5.03736	0.126993	39.6664	0	0	NC_047654.1	1152742	1155932	+
LOC117627792	3218.31	-1.30555	0.0334801	-38.9948	0	0	NC_047654.1	2107296	2109229	-
LOC117627815	1071.42	2.35163	0.0626712	37.5232	0	0	NC_047654.1	3056423	3063376	-
LOC117627181	3195.78	-1.45897	0.0342542	-42.5925	0	0	NC_047654.1	3585410	3587874	-
LOC117628906	1763.74	1.98122	0.0454023	43.6369	0	0	NC_047654.1	6116200	6116569	-
LOC117627691	1419.46	4.20552	0.0748954	56.1519	0	0	NC_047654.1	6456397	6460799	+
LOC117628084	5159.95	-2.38917	0.0302829	-78.895	0	0	NC_047654.1	7461583	7462922	+
LOC117627787	4592.86	1.25571	0.0270895	46.3541	0	0	NC_047654.1	7627764	7628612	-
LOC117627895	4855.99	1.96615	0.0294577	66.7448	0	0	NC_047654.1	7874861	7879260	+
LOC117628328	12291.3	-1.19231	0.0180061	-66.2174	0	0	NC_047654.1	7973013	7976977	+
LOC117626968	6827.31	1.28526	0.0227251	56.5569	0	0	NC_047654.1	8678072	8679903	-
LOC117628017	2465.21	-2.01874	0.0412322	-48.9604	0	0	NC_047654.1	9193173	9197194	+
LOC117628664	4469	-2.79682	0.0336617	-83.0861	0	0	NC_047654.1	9241811	9245120	-
LOC117628657	2106.06	2.38967	0.0466829	51.1893	0	0	NC_047654.1	10447754	10459798	-
LOC117627716	4799.21	3.67772	0.0372642	98.6933	0	0	NC_047654.1	10989181	10991278	-
LOC117629363	17684.9	-0.866197	0.0152305	-56.8725	0	0	NC_047654.1	11017097	11018275	+
LOC117627371	1863.11	-4.36409	0.0740578	-58.9282	0	0	NC_047654.1	11051278	11055982	+
LOC117627652	2664.07	-2.97199	0.0457915	-64.9027	0	0	NC_047654.1	11264173	11268401	+
LOC117628014	12271	1.00145	0.0174409	57.4195	0	0	NC_047654.1	11375010	11377490	-
LOC117626996	58187.2	-2.78269	0.0118387	-235.05	0	0	NC_047654.1	11512534	11516567	+
LOC117627712	1497.47	-3.21905	0.0634366	-50.7444	0	0	NC_047654.1	11801625	11804130	+
LOC117627174	4589.83	1.13798	0.0275723	41.2726	0	0	NC_047654.1	12041438	12044853	-
LOC117627235	3578.49	-1.31859	0.0319611	-41.2561	0	0	NC_047654.1	12243572	12246893	+
LOC117629354	30312.9	-2.94964	0.0147492	-199.987	0	0	NC_047654.1	12377642	12380444	-
LOC117627769	1975.17	1.75359	0.0435987	40.2211	0	0	NC_047654.1	13202142	13205828	+
LOC117627070	3042.91	-5.36717	0.0771147	-69.5998	0	0	NC_047654.1	13559551	13561457	+
LOC117627987	2181.11	-1.59518	0.0414495	-38.4847	0	0	NC_047654.1	13565449	13568180	-
LOC117628560	4947.95	-1.50852	0.0276666	-54.525	0	0	NC_047654.1	14213816	14217056	+
LOC117628065	4630.68	1.73893	0.0289414	60.0846	0	0	NC_047654.1	14702528	14705110	+
LOC117627284	7825.4	-1.95613	0.0243751	-80.2511	0	0	NC_047654.1	14761519	14763869	+
LOC117628286	2878.84	1.54097	0.0374309	41.1684	0	0	NC_047654.1	15269753	15274557	-
LOC117627748	2050.69	-1.73353	0.0432311	-40.099	0	0	NC_047654.1	16072836	16077348	-
LOC117629320	1236.03	2.40823	0.0597923	40.2766	0	0	NC_047654.1	16649542	16655957	-
LOC117628440	4414.18	-1.55308	0.0304087	-51.0735	0	0	NC_047654.1	16876400	16878517	+
LOC117628420	5893.39	1.01081	0.0258014	39.1766	0	0	NC_047654.1	17061493	17064078	+
LOC117628197	26405.5	-0.759068	0.0133777	-56.7412	0	0	NC_047654.1	17494772	17495920	-
LOC117627425	2232.63	-1.96337	0.0448788	-43.7483	0	0	NC_047654.1	17571631	17576270	-
LOC117631410	1823.92	-2.46412	0.0515048	-47.8426	0	0	NC_047655.1	578082	579255	-
LOC117631964	3313.66	1.97	0.0335037	58.7995	0	0	NC_047655.1	862501	885268	+
LOC117630092	1993.66	1.63718	0.0427696	38.2791	0	0	NC_047655.1	925598	930911	+
LOC117630141	3089.23	-2.10318	0.0370701	-56.7352	0	0	NC_047655.1	1536926	1544321	-
LOC117629610	62120.7	-0.657653	0.00970479	-67.7658	0	0	NC_047655.1	2064220	2067660	-
LOC117630005	2222.09	1.69341	0.0393136	43.0744	0	0	NC_047655.1	2330800	2344371	-
LOC117631008	7212.77	-0.852965	0.0224756	-37.9506	0	0	NC_047655.1	3890264	3893905	-
LOC117629739	9175.89	-1.65991	0.0208474	-79.6216	0	0	NC_047655.1	3935194	3939363	+
LOC117631806	2507.75	-2.96201	0.046407	-63.8269	0	0	NC_047655.1	4377481	4380547	+
LOC117631473	6603.17	-1.17017	0.0240556	-48.6442	0	0	NC_047655.1	4444689	4447376	-
LOC117629815	862.591	-4.02708	0.100772	-39.9623	0	0	NC_047655.1	4643799	4647611	-
LOC117632526	3130.05	-2.82412	0.0405854	-69.5846	0	0	NC_047655.1	4676901	4677585	-
LOC117629800	2537.83	-1.61846	0.0386816	-41.8407	0	0	NC_047655.1	5532067	5533011	-
LOC117633082	8879.44	-2.0817	0.024423	-85.2353	0	0	NC_047655.1	5679764	5680822	+
LOC117630870	1225.1	3.26548	0.0659702	49.4993	0	0	NC_047655.1	6248230	6251755	-
LOC117629757	24798.9	-1.3432	0.0135774	-98.929	0	0	NC_047655.1	6411339	6414180	+
LOC117630792	2256.17	1.83526	0.0415333	44.1878	0	0	NC_047655.1	6421686	6424253	+
LOC117632311	1036.71	-3.44981	0.0814482	-42.3559	0	0	NC_047655.1	6925629	6928295	+
LOC117633177	3313.53	1.58791	0.0321658	49.3666	0	0	NC_047655.1	7178188	7180246	-
LOC117632214	2285.56	-1.94081	0.0428535	-45.2893	0	0	NC_047655.1	8784095	8787637	+
LOC117631118	1940.89	-2.10171	0.0470432	-44.6762	0	0	NC_047655.1	8806758	8808949	-
LOC117632780	9682.14	2.49358	0.0219027	113.848	0	0	NC_047655.1	9745031	9756623	-
LOC117631542	2346.66	2.29352	0.0419037	54.7331	0	0	NC_047655.1	10828050	10829572	+
LOC117632398	4151.14	1.60886	0.0285557	56.3411	0	0	NC_047655.1	11330458	11331645	+
LOC117633125	1624.4	-4.7274	0.0891143	-53.0487	0	0	NC_047655.1	11450611	11451470	+
LOC117631048	1040.45	4.33468	0.0897331	48.3063	0	0	NC_047655.1	13342276	13345106	-
LOC117632940	2774.08	1.48714	0.0357854	41.557	0	0	NC_047655.1	13645606	13646760	+
LOC117631781	1780.49	1.95691	0.0448356	43.6465	0	0	NC_047655.1	14466360	14472664	-
LOC117629756	3972.06	1.76208	0.0296223	59.4849	0	0	NC_047655.1	14647477	14655364	-
LOC117632722	1626.66	-2.1999	0.0520672	-42.2512	0	0	NC_047655.1	14795438	14798433	-
LOC117629929	6843.97	0.840591	0.0220729	38.0824	0	0	NC_047655.1	16386590	16391919	-
LOC117630399	2325.52	1.55761	0.0405981	38.3666	0	0	NC_047655.1	18132531	18135710	+
LOC117630091	17279.7	-1.01014	0.0154814	-65.2485	0	0	NC_047655.1	18214968	18217460	-
LOC117632326	3825.23	-4.68972	0.0568663	-82.4693	0	0	NC_047655.1	19897244	19900869	-
LOC117631778	1371.45	-5.59013	0.123186	-45.3794	0	0	NC_047655.1	20448622	20449683	-
LOC117631729	889.749	-3.48525	0.0878811	-39.6587	0	0	NC_047655.1	20475926	20478903	+
LOC117630443	3331.57	-1.68447	0.0352091	-47.842	0	0	NC_047655.1	20630439	20634691	+
LOC117632858	4855.58	-1.14287	0.0283506	-40.3122	0	0	NC_047655.1	21111880	21113388	+
LOC117631675	1953.52	-2.91216	0.0550949	-52.8571	0	0	NC_047655.1	22243546	22246105	+
LOC117629967	2372.17	-2.39933	0.0439369	-54.6086	0	0	NC_047655.1	22413328	22416656	-
LOC117632976	1710.1	-2.1347	0.0493748	-43.2346	0	0	NC_047655.1	22591609	22596281	-
LOC117630990	6026.12	-1.30455	0.024646	-52.9314	0	0	NC_047655.1	22630014	22631892	+
LOC117631590	5515.11	-4.99765	0.0515566	-96.9353	0	0	NC_047655.1	23151371	23154814	-
LOC117631538	1685.06	2.84441	0.0535596	53.1074	0	0	NC_047655.1	23331219	23331962	+
LOC117630819	90644.6	-0.808929	0.00948018	-85.3285	0	0	NC_047655.1	23512977	23516242	+
LOC117632887	2700.24	-2.27456	0.0409075	-55.6025	0	0	NC_047655.1	24431951	24436398	+
LOC117632782	7757.47	-1.62014	0.0220954	-73.3247	0	0	NC_047655.1	25039835	25043214	+
LOC117632536	2319.5	2.09162	0.0405564	51.5732	0	0	NC_047655.1	25291222	25293369	-
LOC117629919	3540.17	5.0969	0.059328	85.9105	0	0	NC_047655.1	25300704	25303148	-
LOC117631326	3676.43	-1.7812	0.0320478	-55.5796	0	0	NC_047655.1	25393698	25394990	+
LOC117631023	2743.63	-2.93857	0.0458765	-64.054	0	0	NC_047655.1	25465693	25469810	-
LOC117631953	3384.24	-3.9435	0.0498152	-79.1625	0	0	NC_047655.1	25796482	25798463	-
LOC117629906	6041.42	1.30452	0.0240153	54.3203	0	0	NC_047655.1	25840843	25844196	+
LOC117631026	7460.9	-1.04137	0.0217977	-47.774	0	0	NC_047655.1	26018026	26022134	-
LOC117629952	3668.54	-1.29948	0.032069	-40.5213	0	0	NC_047655.1	26201203	26202325	+
LOC117632411	6351.49	1.14316	0.0234619	48.724	0	0	NC_047655.1	26616802	26618209	-
LOC117632499	2067.59	-3.96942	0.0651499	-60.9275	0	0	NC_047655.1	26861447	26864816	+
LOC117629681	43118.8	-1.02674	0.0105688	-97.1487	0	0	NC_047655.1	26878816	26882422	+
LOC117629877	1393.78	2.76647	0.0584201	47.3548	0	0	NC_047655.1	26983638	26987349	+
LOC117629880	2835.29	-2.05678	0.0377296	-54.5139	0	0	NC_047655.1	26987944	26989570	+
LOC117631643	3314.19	-3.51514	0.0460214	-76.3805	0	0	NC_047655.1	27067720	27071144	-
LOC117631892	16280.5	0.983658	0.0150392	65.4063	0	0	NC_047655.1	27329698	27330961	-
LOC117631480	3833.29	1.3065	0.0305766	42.7288	0	0	NC_047655.1	27402392	27408008	+
LOC117631143	21146.4	1.71636	0.0143878	119.292	0	0	NC_047655.1	27832631	27834675	+
LOC117633691	28595	-1.19255	0.0137431	-86.7747	0	0	NC_047656.1	1133161	1136457	-
LOC117634573	27888.2	-1.0214	0.0128474	-79.5027	0	0	NC_047656.1	3618138	3620599	-
LOC117633979	1312.4	2.38769	0.0575212	41.5098	0	0	NC_047656.1	3667897	3670895	+
LOC117633748	3533.51	1.52607	0.0324077	47.0897	0	0	NC_047656.1	8944952	8949998	-
LOC117633799	5343.84	-1.16357	0.0258682	-44.9806	0	0	NC_047656.1	10106876	10111024	+
LOC117634710	5294.56	-1.38676	0.026237	-52.8552	0	0	NC_047656.1	10398780	10415864	-
LOC117636079	1796.17	-2.34739	0.0537688	-43.6572	0	0	NC_047656.1	10797023	10799416	-
LOC117636178	928.175	2.98457	0.0751432	39.7185	0	0	NC_047656.1	11081552	11088462	-
LOC117635670	2515.97	1.45943	0.0359928	40.5478	0	0	NC_047656.1	11364290	11366001	-
LOC117634741	4126.1	-1.48449	0.0294154	-50.4665	0	0	NC_047656.1	11647545	11648627	+
LOC117634694	3360.8	1.51553	0.0323117	46.9033	0	0	NC_047656.1	12585960	12588248	-
LOC117634328	2577.65	-3.90632	0.0567942	-68.7803	0	0	NC_047656.1	13621866	13624767	-
LOC117634381	2142.18	-2.01899	0.0437449	-46.1538	0	0	NC_047656.1	14266811	14273030	-
LOC117636181	2512.96	5.14742	0.0715231	71.9686	0	0	NC_047656.1	14372724	14378553	-
LOC117636188	1521.73	2.73682	0.0544856	50.2301	0	0	NC_047656.1	14409309	14412947	-
LOC117634853	1862.21	-1.71338	0.0449233	-38.1401	0	0	NC_047656.1	14946607	14948434	-
LOC117635450	5087.19	-1.29713	0.0282919	-45.8481	0	0	NC_047656.1	15479479	15486593	+
LOC117635453	9357.09	-1.02398	0.019981	-51.2477	0	0	NC_047656.1	15534227	15538249	+
LOC117635812	5048.77	-1.53273	0.0291436	-52.5923	0	0	NC_047656.1	15832633	15833593	-
LOC117635050	2297.51	-3.6125	0.056631	-63.7901	0	0	NC_047656.1	16409342	16410787	-
LOC117633877	3843.43	-1.43167	0.0301623	-47.4655	0	0	NC_047656.1	16495354	16497007	-
LOC117634742	7323.91	1.15848	0.0236397	49.0058	0	0	NC_047656.1	16591536	16593352	+
LOC117634894	2487.05	-1.46193	0.0373556	-39.1356	0	0	NC_047656.1	16897938	16900758	-
LOC117636070	15818.2	-1.42145	0.0165006	-86.1457	0	0	NC_047656.1	17212875	17218920	+
LOC117635094	869.853	3.94002	0.0905273	43.523	0	0	NC_047656.1	17506068	17508392	-
LOC117634285	3996.9	-1.53555	0.0320701	-47.8809	0	0	NC_047656.1	17682479	17683597	-
LOC117634001	1254.81	2.84544	0.0653653	43.5314	0	0	NC_047656.1	17815773	17819308	+
LOC117633425	16089.9	2.85744	0.0179619	159.084	0	0	NC_047656.1	17849813	17851844	-
LOC117634187	1985.7	-3.25988	0.0553206	-58.927	0	0	NC_047656.1	18075916	18081466	-
LOC117634005	2021.81	1.63242	0.0413953	39.435	0	0	NC_047656.1	18281588	18287761	+
LOC117633744	7393.53	0.862852	0.0208663	41.3515	0	0	NC_047656.1	18298007	18299862	+
LOC117633716	6721.09	1.56747	0.0234117	66.9524	0	0	NC_047656.1	18894209	18897138	-
LOC117633640	4730.03	-2.45391	0.0312184	-78.6047	0	0	NC_047656.1	19096182	19097026	+
LOC117633643	2221.39	1.81727	0.0467083	38.9068	0	0	NC_047656.1	19123693	19124621	-
LOC117635008	2518.6	2.59277	0.0407354	63.6491	0	0	NC_047656.1	19470429	19473408	+
LOC117633607	996.916	-2.72224	0.071947	-37.8367	0	0	NC_047656.1	19579660	19580948	+
LOC117634321	4268.91	-4.58407	0.0523452	-87.5739	0	0	NC_047656.1	19804497	19808217	+
LOC117635612	2718.2	-2.28585	0.0404289	-56.5399	0	0	NC_047656.1	19895100	19896248	+
LOC117635872	2316.85	2.03888	0.0403107	50.5791	0	0	NC_047656.1	20046063	20047869	-
LOC117634117	1952.34	-2.68778	0.0531384	-50.5808	0	0	NC_047656.1	20137312	20141566	-
LOC117634327	1258.31	-3.46605	0.0744536	-46.5532	0	0	NC_047656.1	20436840	20438686	+
LOC117633500	7779.16	-1.32156	0.0216373	-61.0776	0	0	NC_047656.1	20691334	20693260	-
LOC117633473	9559.02	-4.16898	0.0316905	-131.553	0	0	NC_047656.1	21031808	21033520	+
LOC117635762	917.359	-5.05655	0.12804	-39.4918	0	0	NC_047656.1	21063942	21065666	-
LOC117636068	959.124	-4.08139	0.0967117	-42.2016	0	0	NC_047656.1	21180601	21182713	+
LOC117637259	2015.62	-4.30514	0.0709496	-60.6788	0	0	NC_047657.1	12021	14798	-
LOC117636461	2158.81	-2.19412	0.0448119	-48.9628	0	0	NC_047657.1	454966	456704	+
LOC117636351	2859.87	-1.88173	0.0377657	-49.8264	0	0	NC_047657.1	472430	475928	-
LOC117637305	2915.92	-3.39746	0.0472143	-71.9584	0	0	NC_047657.1	1461908	1463786	+
LOC117636853	3956.9	1.9775	0.0314628	62.8521	0	0	NC_047657.1	2037243	2038684	+
LOC117637804	3172.23	1.42388	0.0332014	42.8861	0	0	NC_047657.1	2757663	2759353	+
LOC117637183	6987.96	2.18241	0.0241022	90.5482	0	0	NC_047657.1	3021090	3022489	+
LOC117637028	8734.28	0.832524	0.0203486	40.9131	0	0	NC_047657.1	3050050	3057457	+
LOC117636523	13546	0.663142	0.0164472	40.3194	0	0	NC_047657.1	3109449	3112488	-
LOC117637741	4308.01	-6.25898	0.0857754	-72.9694	0	0	NC_047657.1	3247758	3250481	+
LOC117637367	2197.57	-1.66794	0.0412536	-40.4315	0	0	NC_047657.1	3673180	3676784	+
LOC117638202	2409.51	-2.74709	0.0455195	-60.3497	0	0	NC_047657.1	5382119	5383142	-
LOC117636469	3467.21	2.00831	0.0330321	60.7988	0	0	NC_047657.1	5668379	5671889	-
LOC117637653	4415.56	-2.91548	0.0347891	-83.8045	0	0	NC_047657.1	7138884	7140242	+
LOC117612117	2474.1	2.05878	0.0386347	53.2884	0	0	NC_047657.1	7403408	7404110	+
LOC117636386	13593.1	0.814025	0.0165149	49.2904	0	0	NC_047657.1	9178225	9181252	-
LOC117637476	1225.11	-2.59455	0.0652412	-39.7686	0	0	NC_047657.1	9649370	9650311	+
LOC117636823	9684.33	-0.81041	0.0192551	-42.0882	0	0	NC_047657.1	9722625	9725415	-
LOC117636525	4087.69	-1.33654	0.0292204	-45.7401	0	0	NC_047657.1	9775865	9779779	+
LOC117636449	2102.37	-2.35595	0.047991	-49.0916	0	0	NC_047657.1	10063158	10065244	-
LOC117637898	1623.44	-7.15113	0.184888	-38.6782	0	0	NC_047657.1	10124839	10126715	-
LOC117638451	6535.69	-1.99844	0.0251484	-79.4661	0	0	NC_047657.1	10571098	10574079	+
LOC117636825	3521.86	-1.97525	0.0350838	-56.3007	0	0	NC_047657.1	10938630	10941465	-
LOC117638788	1176.37	2.61574	0.0627421	41.6904	0	0	NC_047657.1	12271817	12273369	+
LOC117637311	1180.35	3.85569	0.0775402	49.725	0	0	NC_047657.1	12517447	12518539	-
LOC117638761	1478.16	-3.20953	0.0633782	-50.6409	0	0	NC_047657.1	12524464	12526574	-
LOC117636489	5890.14	-1.30559	0.0251199	-51.9741	0	0	NC_047657.1	12867172	12869112	+
LOC117637170	3085.1	1.8127	0.0338357	53.5736	0	0	NC_047657.1	12945962	12949029	+
LOC117636336	7535.28	-1.30109	0.0222549	-58.4628	0	0	NC_047657.1	13099830	13102730	-
LOC117637335	1795.83	-1.7491	0.0454297	-38.5012	0	0	NC_047657.1	13316581	13319039	+
LOC117636563	1632.14	-2.85844	0.0598505	-47.7597	0	0	NC_047657.1	14045626	14047303	+
LOC117636700	3431.46	-3.69802	0.0463275	-79.8235	0	0	NC_047657.1	14413028	14415353	-
LOC117638795	21004.6	-0.58533	0.0154354	-37.9213	0	0	NC_047657.1	14589181	14590253	+
LOC117637387	9556.26	-2.03647	0.0213804	-95.2491	0	0	NC_047657.1	14614687	14617072	+
LOC117636347	1407.18	-3.09172	0.0644997	-47.9339	0	0	NC_047657.1	15468925	15471498	+
LOC117638591	954.276	2.53562	0.0671095	37.7833	0	0	NC_047657.1	15662257	15666998	-
LOC117636990	2678.91	-1.39412	0.0357624	-38.9829	0	0	NC_047657.1	16055041	16058277	-
LOC117638626	2572.18	-1.81428	0.0401603	-45.176	0	0	NC_047657.1	16757460	16758937	+
LOC117637161	953.654	2.63015	0.0681275	38.6062	0	0	NC_047657.1	16803320	16806966	-
LOC117638728	4674.44	-1.72115	0.0293649	-58.6124	0	0	NC_047657.1	17066380	17071612	-
LOC117612256	5127.95	1.40524	0.0258614	54.3373	0	0	NC_047657.1	17220915	17226474	-
LOC117636444	3969.63	-3.63277	0.0424201	-85.638	0	0	NC_047657.1	19401479	19404590	-
LOC117636763	9992.09	-0.757952	0.0186146	-40.7181	0	0	NC_047657.1	19963768	19967340	+
LOC117636661	5143.45	-2.10636	0.0282717	-74.5042	0	0	NC_047657.1	20323167	20327180	+
LOC117636610	900.811	-4.07065	0.100258	-40.6016	0	0	NC_047657.1	20368934	20370486	-
LOC117612539	2695.13	1.91305	0.0384654	49.7344	0	0	NW_023010018.1	61955	63239	+
LOC117612672	9894.81	2.61651	0.0228579	114.469	0	0	NW_023010045.1	27693	30460	-
LOC117612827	3986.65	1.62315	0.029979	54.1429	0	0	NW_023010083.1	16086	18004	-
LOC117612986	4626.99	-2.88504	0.0355329	-81.1935	0	0	NW_023010135.1	11479	12086	-
LOC117613036	1716.55	4.07707	0.100292	40.6518	0	0	NW_023010151.1	7503	9890	+
LOC117613034	3479.14	5.72396	0.0719521	79.5524	0	0	NW_023010151.1	19024	21391	+
LOC117613383	1168.4	2.34891	0.0587825	39.9593	0	0	NW_023010293.1	2875	8965	+
LOC117618595	3621.35	1.10934	0.0295933	37.486	1.56e-307	7.69e-306	NC_047651.1	1027744	1032320	+
LOC117620022	1369.4	1.91767	0.0511934	37.4594	4.23e-307	2.08e-305	NC_047651.1	15055394	15057880	+
LOC117628417	1031.57	2.40841	0.0642993	37.4563	4.75e-307	2.33e-305	NC_047654.1	10010053	10011969	-
LOC117636073	21399.9	-0.498867	0.0133424	-37.3895	5.78e-306	2.83e-304	NC_047656.1	17359640	17362134	-
LOC117624047	2015.78	1.65901	0.0443753	37.3859	6.63e-306	3.25e-304	NC_047653.1	2026412	2035251	+
LOC117614282	1672.61	-1.80875	0.0484122	-37.3613	1.66e-305	8.1e-304	NC_047650.1	30619329	30623208	+
LOC117631119	1247.44	-2.21623	0.059321	-37.36	1.75e-305	8.5e-304	NC_047655.1	17763602	17765657	+
LOC117635600	1413.58	-2.1382	0.0573303	-37.2962	1.89e-304	9.19e-303	NC_047656.1	20287901	20289105	+
LOC117616703	682.043	3.92098	0.105274	37.2454	1.26e-303	6.1e-302	NC_047650.1	41905263	41913901	-
LOC117637107	18628.5	-1.35534	0.0364	-37.2347	1.88e-303	9.08e-302	NC_047650.1	25133249	25135006	+
LOC117619734	2872.51	1.32249	0.0355791	37.1704	2.05e-302	9.91e-301	NC_047651.1	23323567	23325025	+
LOC117620116	4388.84	1.05227	0.0283244	37.1507	4.27e-302	2.06e-300	NC_047651.1	21420627	21424317	-
LOC117638194	760.814	-3.71743	0.100118	-37.1304	9.09e-302	4.37e-300	NC_047657.1	8282950	8285970	+
LOC117625163	1515.07	-2.02235	0.0545083	-37.1017	2.63e-301	1.26e-299	NC_047653.1	9029604	9032079	+
LOC117623071	1504.58	1.87038	0.0504478	37.0757	6.93e-301	3.31e-299	NC_047652.1	23198038	23201908	+
LOC117629286	972.61	-2.58166	0.0696514	-37.0654	1.02e-300	4.84e-299	NC_047654.1	8229856	8231856	+
LOC117614787	2672.61	-1.30972	0.0354165	-36.9804	2.36e-299	1.12e-297	NC_047650.1	28326559	28329428	-
LOC117616617	1852	-1.69486	0.0458468	-36.9679	3.76e-299	1.79e-297	NC_047650.1	24949901	24951535	+
LOC117637628	1658.18	1.69618	0.045939	36.9225	2.01e-298	9.52e-297	NC_047657.1	13408785	13411602	-
LOC117621519	2245.01	1.44446	0.0391505	36.8951	5.53e-298	2.61e-296	NC_047652.1	18825966	18831340	+
LOC117622256	2926.97	-1.26326	0.0343455	-36.7811	3.71e-296	1.75e-294	NC_047652.1	8754763	8758987	+
LOC117632849	1771.99	1.6422	0.0446557	36.7748	4.67e-296	2.2e-294	NC_047655.1	5063390	5066426	+
LOC117615450	2618.11	-1.39997	0.0380931	-36.7514	1.11e-295	5.19e-294	NC_047650.1	1561173	1564374	+
LOC117632854	1120.95	-2.39243	0.0651044	-36.7476	1.27e-295	5.94e-294	NC_047655.1	25325388	25328235	-
LOC117628542	2654.15	-1.53053	0.0417083	-36.6961	8.43e-295	3.94e-293	NC_047654.1	11029379	11030988	-
LOC117627213	4009.97	-1.07884	0.0294046	-36.6896	1.07e-294	4.99e-293	NC_047654.1	6023101	6026034	-
LOC117619394	725.37	-3.78076	0.103082	-36.6771	1.69e-294	7.88e-293	NC_047651.1	16211394	16212386	+
LOC117635831	987.523	-2.52943	0.0690331	-36.6409	6.4e-294	2.97e-292	NC_047656.1	16997687	17005937	-
LOC117631208	3045.52	-1.35449	0.03699	-36.6176	1.5e-293	6.94e-292	NC_047655.1	23398733	23401248	+
LOC117616498	919.378	2.51813	0.0688026	36.5993	2.93e-293	1.36e-291	NC_047650.1	40065820	40068150	+
LOC117615405	1838.87	1.60385	0.0438319	36.5909	3.99e-293	1.84e-291	NC_047650.1	30023362	30028074	-
LOC117615166	2977.27	1.21398	0.0331782	36.5899	4.14e-293	1.91e-291	NC_047650.1	35199543	35201521	+
LOC117637856	1193.12	2.27158	0.0621176	36.569	8.89e-293	4.08e-291	NC_047657.1	17606841	17610832	-
LOC117630095	2661.92	1.29185	0.0353308	36.5645	1.05e-292	4.82e-291	NC_047655.1	345879	349283	-
LOC117621954	1591.42	1.81396	0.0496251	36.5532	1.58e-292	7.24e-291	NC_047650.1	32709087	32712254	-
LOC117626301	1728.54	-1.82557	0.0499473	-36.5499	1.79e-292	8.16e-291	NC_047653.1	1720426	1723120	-
LOC117625921	622.902	3.82799	0.104749	36.5446	2.18e-292	9.91e-291	NC_047653.1	1297580	1300765	+
LOC117634868	3648.35	1.0941	0.0299647	36.513	6.91e-292	3.14e-290	NC_047656.1	17951928	17955179	+
LOC117624652	2382.02	1.35231	0.0370451	36.5045	9.42e-292	4.27e-290	NC_047653.1	1474540	1477057	+
LOC117621210	3773.09	-1.08993	0.0298632	-36.4974	1.22e-291	5.51e-290	NC_047652.1	700937	701862	+
LOC117634394	1479.14	-1.87483	0.0513793	-36.49	1.6e-291	7.21e-290	NC_047656.1	18744011	18745684	-
LOC117634671	751.066	-3.48903	0.0957308	-36.4463	7.88e-291	3.55e-289	NC_047656.1	18273254	18275332	+
LOC117621277	2470.29	-1.37407	0.0377017	-36.4459	7.98e-291	3.59e-289	NC_047652.1	15284582	15287243	+
LOC117627154	1357.57	1.9741	0.054188	36.4307	1.39e-290	6.25e-289	NC_047654.1	16027545	16029844	-
LOC117614672	1251.87	-2.14431	0.0588974	-36.4075	3.24e-290	1.45e-288	NC_047650.1	32793860	32795456	-
LOC117614180	1449.78	1.86991	0.0516319	36.2162	3.39e-287	1.51e-285	NC_047650.1	24534525	24537039	+
LOC117633362	3311.04	1.12455	0.0310656	36.1992	6.26e-287	2.79e-285	NC_047650.1	39529333	39532844	-
LOC117613854	1138.41	2.09276	0.0578904	36.1503	3.68e-286	1.64e-284	NC_047650.1	23957740	23958846	+
LOC117624775	957.321	2.33737	0.0647088	36.1214	1.05e-285	4.65e-284	NC_047653.1	10411929	10414976	+
LOC117616609	725.457	2.91733	0.0808527	36.082	4.34e-285	1.92e-283	NC_047650.1	37205629	37208004	-
LOC117632596	773.366	-4.86883	0.135051	-36.0519	1.29e-284	5.69e-283	NC_047655.1	27304954	27307844	+
LOC117628725	2126.92	-1.49061	0.041384	-36.0189	4.24e-284	1.87e-282	NC_047650.1	40629000	40632501	+
LOC117623097	2526.67	-1.46319	0.0406664	-35.9804	1.69e-283	7.45e-282	NC_047652.1	17968497	17973052	-
LOC117636396	1388.03	1.90555	0.0530816	35.8985	3.23e-282	1.42e-280	NC_047657.1	11426041	11427845	-
LOC117617100	858.228	-5.63671	0.157037	-35.8942	3.76e-282	1.65e-280	NC_047651.1	19002290	19003784	-
LOC117623155	918.478	2.39711	0.066915	35.8231	4.82e-281	2.11e-279	NC_047652.1	16122963	16124273	-
LOC117627360	1220.35	2.08053	0.0582059	35.7443	8.12e-280	3.54e-278	NC_047654.1	12268631	12272829	+
LOC117628765	792.797	-3.1027	0.0869786	-35.6721	1.07e-278	4.67e-277	NC_047654.1	12316800	12322173	+
LOC117632058	3142.07	-1.31851	0.036965	-35.6692	1.19e-278	5.16e-277	NC_047655.1	24814775	24816207	+
LOC117626375	1376.36	-1.95377	0.0547843	-35.6629	1.49e-278	6.45e-277	NC_047653.1	4458401	4462104	+
LOC117621554	661.847	3.23002	0.0907699	35.5846	2.42e-277	1.05e-275	NC_047652.1	24066235	24067651	+
LOC117631330	965.461	-2.58651	0.0729344	-35.4635	1.8e-275	7.77e-274	NC_047655.1	17603123	17604508	-
LOC117616480	765.772	-3.11639	0.0878799	-35.4619	1.9e-275	8.19e-274	NC_047650.1	26813378	26815463	+
LOC117637970	1458.16	1.79265	0.0506122	35.4193	8.61e-275	3.71e-273	NC_047657.1	13908021	13912736	-
LOC117615978	744.081	-3.31474	0.0936802	-35.3835	3.06e-274	1.31e-272	NC_047650.1	33192281	33193875	-
LOC117618763	1673.95	-1.80751	0.0511297	-35.3516	9.49e-274	4.07e-272	NC_047651.1	17597988	17599843	-
LOC117612726	1331.12	1.85593	0.0527199	35.2036	1.76e-271	7.53e-270	NW_023010058.1	53323	58098	-
LOC117614401	2026.07	-1.49792	0.0425669	-35.1897	2.87e-271	1.22e-269	NC_047650.1	40443593	40445779	-
LOC117634029	8024.63	0.860624	0.0244834	35.1513	1.11e-270	4.73e-269	NC_047656.1	20826174	20830386	-
LOC117624041	3003.61	1.15495	0.032896	35.1091	4.9e-270	2.08e-268	NC_047653.1	539972	541259	-
LOC117627376	1716.57	1.8033	0.0513856	35.0935	8.47e-270	3.59e-268	NC_047654.1	5353464	5358534	-
LOC117619441	2260.45	-1.48785	0.0424048	-35.0868	1.07e-269	4.53e-268	NC_047651.1	25864645	25868654	-
LOC117629970	1021.37	-2.48213	0.0708931	-35.0123	1.46e-268	6.18e-267	NC_047655.1	3159388	3161221	+
LOC117630791	2820.89	1.19686	0.0341839	35.0122	1.47e-268	6.18e-267	NC_047655.1	3453798	3456882	+
LOC117619535	1020.79	-2.34815	0.0671362	-34.976	5.22e-268	2.2e-266	NC_047651.1	15244900	15246423	+
LOC117637705	1268.41	1.84496	0.0527532	34.9734	5.72e-268	2.4e-266	NC_047650.1	13940723	13944255	-
LOC117627418	868.643	-2.65715	0.0759987	-34.9632	8.17e-268	3.43e-266	NC_047654.1	16956350	16957886	-
LOC117628673	11190.5	-0.641976	0.0183679	-34.9509	1.25e-267	5.25e-266	NC_047654.1	1436647	1443445	+
LOC117615386	2191.24	1.40962	0.0403423	34.9416	1.74e-267	7.26e-266	NC_047650.1	266283	268437	-
LOC117624700	3219.27	-1.14613	0.0328162	-34.9259	3.01e-267	1.26e-265	NC_047650.1	42767322	42774227	+
LOC117623273	3254.54	1.22291	0.0350277	34.9126	4.79e-267	1.99e-265	NC_047652.1	22128880	22130912	-
LOC117634856	3940.68	-1.13099	0.0324003	-34.9068	5.87e-267	2.44e-265	NC_047656.1	16186451	16188032	+
LOC117632134	4651.41	0.932999	0.0267461	34.8836	1.32e-266	5.46e-265	NC_047655.1	8789062	8792397	-
LOC117630979	1443.02	-1.79747	0.0515434	-34.8729	1.91e-266	7.91e-265	NC_047655.1	3100524	3107547	+
LOC117616440	1146	-2.20235	0.0631658	-34.8661	2.42e-266	1e-264	NC_047650.1	4433539	4435564	-
LOC117636971	2895.49	1.2142	0.0348301	34.8607	2.93e-266	1.21e-264	NC_047657.1	11455550	11461537	+
LOC117621388	6419.77	-0.810945	0.0232638	-34.8586	3.15e-266	1.3e-264	NC_047652.1	21870553	21874449	-
LOC117615847	4010.13	-1.01434	0.02912	-34.8331	7.67e-266	3.15e-264	NC_047650.1	20917791	20920073	-
LOC117634475	822.162	-2.94703	0.0849885	-34.6756	1.84e-263	7.52e-262	NC_047656.1	15574815	15576794	-
LOC117616694	5315.14	-0.921435	0.0265852	-34.6597	3.19e-263	1.3e-261	NC_047650.1	32732255	32736293	+
LOC117621181	668.832	2.91794	0.0842678	34.627	9.93e-263	4.05e-261	NC_047652.1	16140542	16145744	+
LOC117632527	1580.09	-1.85189	0.0535059	-34.611	1.72e-262	7.02e-261	NC_047655.1	4683791	4684442	-
LOC117616057	808.805	-2.70351	0.0781237	-34.6055	2.09e-262	8.48e-261	NC_047650.1	31303227	31304557	+
LOC117632202	2572.35	1.2233	0.0353631	34.5924	3.28e-262	1.33e-260	NC_047655.1	13573448	13578835	+
LOC117636583	2179.53	-1.42018	0.0410625	-34.5858	4.13e-262	1.67e-260	NC_047657.1	18533022	18535730	+
LOC117626660	993.215	-2.31733	0.0670146	-34.5794	5.15e-262	2.08e-260	NC_047653.1	11637643	11639218	+
LOC117621018	805.336	-5.71313	0.165411	-34.539	2.08e-261	8.41e-260	NC_047652.1	20329964	20331316	-
LOC117613941	802.991	-5.67289	0.164254	-34.5373	2.21e-261	8.88e-260	NC_047650.1	37568949	37572058	+
LOC117627580	3333.12	1.14267	0.0330866	34.5356	2.35e-261	9.42e-260	NC_047654.1	12160823	12164923	-
LOC117631182	2826.26	-1.18612	0.0343628	-34.5176	4.37e-261	1.75e-259	NC_047655.1	25192766	25193975	+
LOC117623974	2561.08	1.24659	0.0361353	34.4978	8.65e-261	3.46e-259	NC_047653.1	4677311	4696643	-
LOC117621251	1077.43	2.05739	0.0597051	34.4592	3.28e-260	1.31e-258	NC_047652.1	12888491	12893977	+
LOC117637803	3133.76	-1.17223	0.034038	-34.4388	6.62e-260	2.64e-258	NC_047657.1	14597889	14600605	+
LOC117616272	3082.1	1.14402	0.0332323	34.4251	1.06e-259	4.23e-258	NC_047650.1	13527838	13530820	+
LOC117623234	801.553	-2.7486	0.0799151	-34.394	3.1e-259	1.23e-257	NC_047652.1	22377828	22379843	-
LOC117626216	2028.14	1.40124	0.0407545	34.3824	4.63e-259	1.83e-257	NC_047650.1	29726039	29727033	+
LOC117613025	748.352	2.63852	0.0767944	34.3582	1.06e-258	4.2e-257	NW_023010149.1	19569	30666	-
LOC117625982	1477.16	1.65926	0.0483161	34.3418	1.87e-258	7.38e-257	NC_047653.1	3633796	3639100	+
LOC117638468	1641.81	1.70905	0.049797	34.3204	3.89e-258	1.53e-256	NC_047657.1	11361876	11370242	+
LOC117629396	680.047	-3.25706	0.0949235	-34.3125	5.11e-258	2.01e-256	NC_047654.1	3428318	3429882	-
LOC117615403	1254.9	-2.03477	0.059505	-34.1949	2.88e-256	1.13e-254	NC_047650.1	22213545	22217069	-
LOC117616721	3129.66	-1.22848	0.0359308	-34.1903	3.37e-256	1.32e-254	NC_047650.1	399774	410066	+
LOC117615802	1995.14	1.42861	0.0417885	34.1868	3.8e-256	1.49e-254	NC_047650.1	39096391	39097673	+
LOC117631389	3651.79	1.03759	0.0303564	34.1803	4.75e-256	1.86e-254	NC_047655.1	2307523	2311859	+
LOC117636621	4197.78	-0.980932	0.0287823	-34.081	1.41e-254	5.49e-253	NC_047657.1	18414543	18415928	-
LOC117618478	1615.03	-1.64601	0.0483587	-34.0374	6.23e-254	2.42e-252	NC_047650.1	33339348	33343899	+
LOC117628173	2264.13	-1.39915	0.0411522	-33.9993	2.28e-253	8.87e-252	NC_047654.1	14720084	14723385	+
LOC117634300	2590.18	-1.22752	0.0361596	-33.9472	1.34e-252	5.2e-251	NC_047656.1	15137183	15140573	+
LOC117614064	3020.2	1.17872	0.0347248	33.9445	1.47e-252	5.68e-251	NC_047650.1	10053436	10056717	+
LOC117621644	3170.32	-1.11927	0.032982	-33.9359	1.97e-252	7.6e-251	NC_047652.1	3975519	3978330	+
LOC117617078	1078.23	1.96227	0.057934	33.8707	1.8e-251	6.93e-250	NC_047651.1	22974852	22977173	-
LOC117618793	3033.88	1.11016	0.0327776	33.8694	1.88e-251	7.23e-250	NC_047651.1	20226732	20230124	+
LOC117637144	1405.63	-1.99031	0.0587666	-33.8681	1.97e-251	7.56e-250	NC_047657.1	2486729	2489993	+
LOC117631502	1837.5	-1.50558	0.0445258	-33.8137	1.24e-250	4.76e-249	NC_047650.1	31546949	31548936	+
LOC117636518	5667.01	-2.49135	0.0737777	-33.7684	5.75e-250	2.2e-248	NC_047657.1	10909100	10912318	-
LOC117637050	1750.93	1.6138	0.0478921	33.6965	6.5e-249	2.48e-247	NC_047650.1	32919632	32923280	+
LOC117627348	1588.35	1.62952	0.0483853	33.678	1.21e-248	4.63e-247	NC_047654.1	2847741	2852560	+
LOC117637911	1144.53	-2.01738	0.0599183	-33.6688	1.65e-248	6.3e-247	NC_047657.1	20081485	20083635	-
LOC117621035	1975.79	1.51366	0.0449759	33.6548	2.65e-248	1.01e-246	NC_047652.1	16314550	16315591	-
LOC117617194	666.292	2.90351	0.0862744	33.6544	2.69e-248	1.02e-246	NC_047651.1	9336644	9338671	-
LOC117622194	638.405	-3.39084	0.100843	-33.6248	7.28e-248	2.76e-246	NC_047652.1	1606616	1609393	+
LOC117620686	2699.92	-1.27467	0.0379118	-33.622	8.01e-248	3.03e-246	NC_047652.1	15930221	15934878	+
LOC117615387	1479.89	1.6242	0.0483178	33.6149	1.01e-247	3.83e-246	NC_047650.1	258655	273792	-
LOC117626500	637.424	-3.49031	0.104067	-33.539	1.3e-246	4.9e-245	NC_047653.1	8252362	8254143	-
LOC117624385	4149.78	-0.963863	0.0287457	-33.5307	1.72e-246	6.47e-245	NC_047650.1	2454704	2459272	+
LOC117628455	1397.7	-1.93199	0.0576221	-33.5285	1.85e-246	6.94e-245	NC_047654.1	12959001	12962595	+
LOC117623328	638.881	-3.34537	0.0997952	-33.5223	2.28e-246	8.54e-245	NC_047652.1	17827041	17829042	+
LOC117630769	3092.21	1.08247	0.0323068	33.5059	3.95e-246	1.48e-244	NC_047650.1	5589541	5597576	+
LOC117630686	4003.85	-1.05689	0.0315837	-33.4631	1.66e-245	6.19e-244	NC_047655.1	20656800	20659447	+
LOC117633112	3372.49	-1.04798	0.031345	-33.4338	4.43e-245	1.65e-243	NC_047655.1	27058075	27066952	-
LOC117628408	742.81	2.56077	0.0767705	33.3562	5.93e-244	2.21e-242	NC_047654.1	10073801	10078045	-
LOC117617452	2366.98	-1.29894	0.0390569	-33.2576	1.58e-242	5.88e-241	NC_047651.1	1672175	1677592	-
LOC117637343	629.082	-3.55854	0.10703	-33.2482	2.17e-242	8.04e-241	NC_047657.1	15506995	15509801	+
LOC117621463	1055.21	2.06953	0.0622897	33.2242	4.81e-242	1.78e-240	NC_047652.1	11495018	11500472	+
LOC117623506	672.272	2.75076	0.0833697	32.9948	9.66e-239	3.57e-237	NC_047652.1	11178713	11182544	-
LOC117621535	1468.16	1.62414	0.0492427	32.9823	1.46e-238	5.37e-237	NC_047652.1	11512727	11519006	+
LOC117635630	4447.52	-1.03823	0.0314962	-32.9638	2.68e-238	9.87e-237	NC_047656.1	20372717	20373634	+
LOC117615035	522.475	5.16463	0.156824	32.9327	7.49e-238	2.75e-236	NC_047650.1	40540175	40544237	+
LOC117633656	3818.15	-0.988924	0.0300362	-32.9245	9.82e-238	3.6e-236	NC_047656.1	11448466	11453443	-
LOC117617561	1182.14	1.85641	0.056496	32.859	8.46e-237	3.1e-235	NC_047651.1	19415529	19422764	+
LOC117637978	3719.86	-0.965375	0.0294121	-32.8224	2.82e-236	1.03e-234	NC_047657.1	20132611	20134102	+
LOC117631462	2239.99	1.33766	0.0407654	32.8135	3.78e-236	1.38e-234	NC_047655.1	25586681	25589570	+
LOC117633063	808.546	-2.487	0.0758223	-32.8004	5.81e-236	2.12e-234	NC_047655.1	4693715	4694464	-
LOC117624639	1133.72	-2.01859	0.0616199	-32.7587	2.29e-235	8.31e-234	NC_047653.1	9682692	9688258	+
LOC117627984	988.662	-6.71425	0.205613	-32.6548	6.85e-234	2.49e-232	NC_047654.1	12614540	12617485	+
LOC117629862	3045.94	1.05396	0.0322806	32.65	8.01e-234	2.9e-232	NC_047655.1	22394770	22397933	-
LOC117615489	3722.42	0.993065	0.0304816	32.5792	8.09e-233	2.92e-231	NC_047650.1	31589727	31591627	+
LOC117612470	3993.55	0.920138	0.0282882	32.5273	4.38e-232	1.58e-230	NW_023010012.1	66881	69399	-
LOC117613835	922.352	2.1743	0.0669124	32.4947	1.27e-231	4.56e-230	NC_047650.1	41065493	41077810	-
LOC117634827	970.198	2.13361	0.0656997	32.4752	2.39e-231	8.59e-230	NC_047656.1	20644479	20649139	+
LOC117628720	1922.19	-1.46687	0.0451756	-32.4704	2.79e-231	1e-229	NC_047654.1	5074668	5085948	-
LOC117631022	1039.49	-2.09441	0.0645401	-32.4514	5.18e-231	1.86e-229	NC_047655.1	3600345	3605316	-
LOC117633048	1558.01	1.57417	0.048518	32.445	6.37e-231	2.28e-229	NC_047655.1	24417561	24421414	-
LOC117621272	2165.41	-1.37457	0.0424758	-32.3613	9.62e-230	3.44e-228	NC_047652.1	23032784	23034087	-
LOC117613325	1479.77	1.60096	0.0495004	32.3424	1.78e-229	6.34e-228	NW_023010266.1	7791	10027	+
LOC117615346	661.082	2.77627	0.0858493	32.3389	1.99e-229	7.07e-228	NC_047650.1	33604008	33604529	+
LOC117633665	1681.49	-1.58374	0.0491812	-32.2021	1.65e-227	5.86e-226	NC_047656.1	12976768	12979206	-
LOC117634000	775.015	-2.67996	0.0832277	-32.2004	1.74e-227	6.19e-226	NC_047656.1	17819788	17822749	-
LOC117635741	724.264	-2.62131	0.0815421	-32.1468	9.8e-227	3.47e-225	NC_047656.1	14041697	14044227	+
LOC117637522	866.219	-2.2892	0.0712129	-32.1459	1.01e-226	3.56e-225	NC_047657.1	13773584	13774863	-
LOC117626884	563.483	-3.89827	0.121386	-32.1145	2.76e-226	9.76e-225	NC_047654.1	13064661	13066456	-
LOC117635052	519.574	3.31304	0.103299	32.0724	1.07e-225	3.77e-224	NC_047656.1	11070280	11074214	-
LOC117622509	1214.47	-1.80203	0.056193	-32.0685	1.21e-225	4.27e-224	NC_047650.1	10260602	10262714	-
LOC117632639	24868.2	-0.436545	0.0136473	-31.9876	1.62e-224	5.7e-223	NC_047655.1	23645170	23646147	+
LOC117638573	1306.95	1.70359	0.0533213	31.9495	5.5e-224	1.93e-222	NC_047650.1	39249809	39262040	+
LOC117622253	837.115	-2.42402	0.0759273	-31.9256	1.18e-223	4.13e-222	NC_047652.1	17688542	17689511	+
LOC117632833	1597.97	-1.49282	0.0467698	-31.9184	1.48e-223	5.19e-222	NC_047655.1	27222822	27227811	+
LOC117617493	1622.26	1.48791	0.0466708	31.8809	4.92e-223	1.72e-221	NC_047651.1	22896328	22900498	+
LOC117634388	546.944	-4.26811	0.133902	-31.8749	5.95e-223	2.07e-221	NC_047656.1	15966923	15967930	+
LOC117615626	3435.53	0.99505	0.0312699	31.8214	3.28e-222	1.14e-220	NC_047650.1	1871773	1873330	+
LOC117633881	1671.99	1.49119	0.046919	31.7822	1.14e-221	3.96e-220	NC_047656.1	13100096	13102322	+
LOC117613958	1795.68	1.45519	0.0457984	31.7739	1.49e-221	5.15e-220	NC_047650.1	10883094	10889217	-
LOC117616919	41928.9	0.331661	0.0104458	31.7507	3.11e-221	1.08e-219	NC_047650.1	18788832	18790639	-
LOC117633141	1019.48	1.96023	0.0617587	31.7402	4.33e-221	1.5e-219	NC_047655.1	3261648	3265019	-
LOC117630828	4364.34	-0.925492	0.0291875	-31.7085	1.19e-220	4.1e-219	NC_047650.1	25804869	25808376	+
LOC117617112	1595.74	1.53391	0.0485745	31.5785	7.28e-219	2.51e-217	NC_047651.1	22929298	22930515	+
LOC117625871	736.196	2.46029	0.0779192	31.5749	8.15e-219	2.8e-217	NC_047653.1	22841641	22846649	-
LOC117627643	3959.88	0.917512	0.0290639	31.5688	9.9e-219	3.4e-217	NC_047650.1	5301939	5303638	+
LOC117631696	1385.24	-1.64441	0.0521479	-31.5336	3.01e-218	1.03e-216	NC_047655.1	27693606	27695228	+
LOC117638277	2129.42	1.24706	0.0395954	31.4951	1.01e-217	3.47e-216	NC_047657.1	9407910	9409674	-
LOC117631595	596.691	-5.12443	0.16284	-31.4692	2.3e-217	7.85e-216	NC_047655.1	26837370	26838634	-
LOC117630858	6717.9	-0.738756	0.0234885	-31.4518	3.96e-217	1.35e-215	NC_047655.1	7156587	7160856	-
LOC117617808	5252.6	0.778861	0.0247885	31.4203	1.07e-216	3.64e-215	NC_047651.1	21814454	21817320	+
LOC117630970	2782.15	-1.12246	0.0357833	-31.3683	5.47e-216	1.86e-214	NC_047655.1	29257527	29260761	-
LOC117634439	574.277	-5.01784	0.160035	-31.3546	8.42e-216	2.86e-214	NC_047656.1	19304363	19306078	+
LOC117631457	1014.22	2.00982	0.0641008	31.3541	8.56e-216	2.9e-214	NC_047655.1	23323124	23330119	+
LOC117627804	534.542	-4.49311	0.143345	-31.3446	1.15e-215	3.89e-214	NC_047654.1	11916937	11918870	+
LOC117638220	2529.28	-1.13983	0.0364053	-31.3094	3.48e-215	1.18e-213	NC_047650.1	27907722	27912363	+
LOC117617585	653.823	2.61961	0.0837569	31.2763	9.79e-215	3.3e-213	NC_047651.1	18867922	18869454	-
LOC117627196	1312.16	-1.81962	0.0581997	-31.265	1.4e-214	4.7e-213	NC_047654.1	13113735	13121315	-
LOC117625878	1234.41	-7.5777	0.242469	-31.2522	2.08e-214	7.01e-213	NC_047653.1	17320863	17322916	-
LOC117636059	529.702	-3.97079	0.127088	-31.2443	2.66e-214	8.95e-213	NC_047656.1	15000134	15001982	+
LOC117637209	712.373	2.44875	0.0785469	31.1756	2.28e-213	7.64e-212	NC_047657.1	7631765	7632959	+
LOC117635577	940.143	2.14499	0.0688068	31.1741	2.39e-213	8e-212	NC_047656.1	14954065	14957259	+
LOC117617514	2188.69	-1.29459	0.041529	-31.1731	2.47e-213	8.24e-212	NC_047651.1	18273815	18277126	+
LOC117636943	3654.38	1.02359	0.0328562	31.1535	4.55e-213	1.52e-211	NC_047650.1	37557407	37559512	+
LOC117630761	10935.3	-0.54904	0.0176279	-31.146	5.74e-213	1.91e-211	NC_047655.1	28331346	28334987	-
LOC117616329	1546.43	-1.52991	0.0491616	-31.1201	1.29e-212	4.29e-211	NC_047650.1	32563591	32565132	-
LOC117633218	1298	-1.85354	0.0595655	-31.1177	1.39e-212	4.61e-211	NC_047655.1	27655198	27657731	-
LOC117614665	3558.57	-1.04326	0.0335317	-31.1127	1.62e-212	5.37e-211	NC_047650.1	38766258	38768903	+
LOC117632345	2155.57	1.37471	0.0442357	31.077	4.93e-212	1.63e-210	NC_047655.1	5113743	5115172	+
LOC117625858	545.299	-3.96195	0.127681	-31.03	2.12e-211	7.02e-210	NC_047653.1	2075217	2077332	-
LOC117619175	1236.97	-1.85427	0.0597852	-31.0155	3.33e-211	1.1e-209	NC_047651.1	25778152	25780129	-
LOC117618488	5394.79	0.756404	0.024396	31.0053	4.58e-211	1.51e-209	NC_047651.1	23941934	23946679	+
LOC117635869	910.239	-2.10905	0.0680431	-30.9958	6.14e-211	2.02e-209	NC_047656.1	10794174	10795470	+
LOC117632926	2694.94	-1.21459	0.0392212	-30.9676	1.47e-210	4.83e-209	NC_047655.1	28194674	28195952	+
LOC117627395	2044.92	1.25048	0.0404265	30.9323	4.4e-210	1.44e-208	NC_047654.1	16472990	16477419	+
LOC117630123	2622.04	-1.11345	0.0360355	-30.8988	1.24e-209	4.06e-208	NC_047655.1	173823	176698	-
LOC117623363	984.866	-1.95518	0.06335	-30.8632	3.73e-209	1.22e-207	NC_047652.1	7276436	7278762	+
LOC117630043	1406.15	1.50928	0.0489051	30.8614	3.94e-209	1.28e-207	NC_047655.1	3746848	3751406	+
LOC117630137	4570.05	0.805753	0.0261209	30.847	6.14e-209	2e-207	NC_047655.1	8270395	8271136	+
LOC117634365	3726.76	0.939698	0.0304717	30.8383	8.03e-209	2.61e-207	NC_047650.1	2996462	2998548	-
LOC117627994	655.973	2.52531	0.0818959	30.8356	8.74e-209	2.84e-207	NC_047654.1	10285182	10288911	-
LOC117632818	4415.28	0.894776	0.0290307	30.8218	1.34e-208	4.34e-207	NC_047655.1	23817484	23820652	-
LOC117624173	665.062	2.76745	0.0899042	30.7823	4.53e-208	1.47e-206	NC_047653.1	1651450	1659944	-
LOC117627102	4626.75	-0.890867	0.0289619	-30.7599	9e-208	2.91e-206	NC_047654.1	16066966	16069925	-
LOC117621316	2511.36	-1.11917	0.0363882	-30.7564	1e-207	3.24e-206	NC_047652.1	15868287	15875987	+
LOC117635793	508.225	-4.33291	0.140879	-30.7563	1.01e-207	3.24e-206	NC_047656.1	9796340	9797719	-
LOC117618515	776.411	-2.42032	0.0787485	-30.7348	1.95e-207	6.29e-206	NC_047651.1	378056	383009	+
LOC117618493	824.855	2.18572	0.071209	30.6945	6.74e-207	2.17e-205	NC_047651.1	22765895	22767762	-
LOC117627529	515.829	-3.82799	0.124958	-30.6343	4.28e-206	1.37e-204	NC_047654.1	13015720	13018783	+
LOC117637371	848.693	-2.27474	0.0742555	-30.634	4.32e-206	1.38e-204	NC_047657.1	7141516	7145604	-
LOC117626891	1131.91	1.73192	0.0565442	30.6295	4.95e-206	1.58e-204	NC_047654.1	17516325	17519044	+
LOC117626611	3844.99	-0.981564	0.0320721	-30.6049	1.05e-205	3.36e-204	NC_047653.1	17252654	17256950	+
LOC117619821	1455.09	-1.59209	0.0520353	-30.5963	1.37e-205	4.37e-204	NC_047651.1	23567953	23570295	-
LOC117618745	1866.99	-1.41215	0.0461956	-30.569	3.16e-205	1.01e-203	NC_047651.1	23847695	23851766	-
LOC117616176	527.346	-3.43655	0.112481	-30.5524	5.26e-205	1.67e-203	NC_047650.1	15751595	15757346	-
LOC117613965	2518.82	-1.10171	0.0360623	-30.5502	5.62e-205	1.78e-203	NC_047650.1	37811998	37814847	-
LOC117614569	2821.64	1.03323	0.0338392	30.5335	9.38e-205	2.97e-203	NC_047650.1	31626466	31627360	+
LOC117634236	514.958	-4.60119	0.151403	-30.3903	7.37e-203	2.33e-201	NC_047650.1	30507415	30512526	+
LOC117635885	502.459	-4.57956	0.150952	-30.3379	3.63e-202	1.15e-200	NC_047656.1	6842263	6844087	-
LOC117636020	723.946	-2.46473	0.0812927	-30.3192	6.4e-202	2.02e-200	NC_047656.1	18160646	18162007	-
LOC117622997	2363.04	-1.19048	0.0392906	-30.2994	1.17e-201	3.67e-200	NC_047652.1	9302178	9317540	+
LOC117619585	2549.61	-1.15052	0.0379918	-30.2833	1.9e-201	5.98e-200	NC_047651.1	22085406	22086867	+
LOC117620397	831.36	2.21117	0.0731196	30.2405	6.95e-201	2.18e-199	NC_047651.1	23644712	23649336	+
LOC117632361	1327.45	-1.58611	0.052474	-30.2266	1.06e-200	3.33e-199	NC_047650.1	9971337	9975217	+
LOC117624653	1707.41	-1.3998	0.0463259	-30.2163	1.45e-200	4.53e-199	NC_047650.1	34924683	34926030	-
LOC117634530	4342.93	-0.852172	0.0282199	-30.1975	2.55e-200	7.99e-199	NC_047650.1	14728462	14731565	-
LOC117627075	1186.54	-1.70137	0.0564081	-30.1619	7.49e-200	2.34e-198	NC_047654.1	12606441	12611915	-
LOC117628631	2371.87	1.18761	0.0393864	30.1528	9.85e-200	3.07e-198	NC_047654.1	6406312	6407698	+
LOC117634934	583.859	-3.23538	0.107345	-30.1401	1.45e-199	4.51e-198	NC_047656.1	19787825	19788917	+
LOC117625939	1136.67	1.7794	0.0590801	30.1184	2.78e-199	8.65e-198	NC_047650.1	42070627	42078514	+
LOC117633148	3147.86	-0.980773	0.0325726	-30.1104	3.54e-199	1.1e-197	NC_047650.1	31882484	31886987	+
LOC117619878	1396.58	-1.56068	0.0518574	-30.0956	5.53e-199	1.71e-197	NC_047651.1	580561	583912	-
LOC117633062	5271.91	-0.862105	0.0286675	-30.0725	1.11e-198	3.43e-197	NC_047655.1	4813652	4814803	+
LOC117638032	1199.63	-1.86045	0.0618998	-30.0559	1.83e-198	5.66e-197	NC_047657.1	2154151	2157732	-
LOC117627215	2575.33	-1.08278	0.0360484	-30.0367	3.25e-198	1e-196	NC_047654.1	13524107	13528140	-
LOC117613970	893.417	1.97333	0.0657894	29.9947	1.15e-197	3.54e-196	NC_047650.1	27054052	27060948	-
LOC117628222	3824.17	0.884626	0.0295122	29.975	2.08e-197	6.41e-196	NC_047654.1	1932893	1938636	+
LOC117624068	3723.47	0.957563	0.0319826	29.9401	5.92e-197	1.82e-195	NC_047653.1	14021554	14026252	-
LOC117637194	10939.6	0.531284	0.0177527	29.927	8.76e-197	2.69e-195	NC_047657.1	2077286	2079137	+
LOC117615695	862.194	-2.08675	0.0697726	-29.9078	1.56e-196	4.77e-195	NC_047650.1	27397151	27401476	-
LOC117621926	652.318	2.42033	0.0809941	29.8828	3.29e-196	1.01e-194	NC_047652.1	18941250	18944766	-
LOC117621312	548.504	-3.08631	0.103332	-29.868	5.12e-196	1.57e-194	NC_047652.1	17137905	17139200	-
LOC117621131	1770.12	-1.37661	0.0461334	-29.8397	1.19e-195	3.63e-194	NC_047652.1	17961043	17962940	+
LOC117638091	4605.24	0.802524	0.0268945	29.8397	1.19e-195	3.63e-194	NC_047657.1	16388767	16390665	+
LOC117629961	1466.24	-1.51457	0.0507819	-29.8251	1.85e-195	5.62e-194	NC_047655.1	574331	577351	-
LOC117622284	405.411	3.90833	0.131091	29.8139	2.58e-195	7.84e-194	NC_047652.1	908612	912214	-
LOC117616439	1621.65	-1.51458	0.0508107	-29.8082	3.06e-195	9.27e-194	NC_047650.1	2785361	2787918	-
LOC117630993	3733.29	0.865436	0.0290397	29.8018	3.7e-195	1.12e-193	NC_047655.1	3514853	3517510	-
LOC117633664	13782.8	-0.482147	0.0162389	-29.6908	1.01e-193	3.05e-192	NC_047656.1	12970985	12973631	-
LOC117630075	3938.21	-0.962829	0.0324855	-29.6387	4.74e-193	1.43e-191	NC_047655.1	2368383	2371003	+
LOC117632415	687.954	-2.60566	0.0879479	-29.6273	6.66e-193	2.01e-191	NC_047655.1	27272600	27274473	-
LOC117620229	531.514	-3.08992	0.104298	-29.6258	6.96e-193	2.1e-191	NC_047651.1	17974278	17975431	+
LOC117630136	666.202	-2.47916	0.0837836	-29.59	2.01e-192	6.04e-191	NC_047655.1	8271373	8275181	-
LOC117636647	2673.72	1.08998	0.0368693	29.5634	4.42e-192	1.33e-190	NC_047657.1	17544948	17549106	-
LOC117625149	479.647	3.12753	0.105864	29.543	8.07e-192	2.42e-190	NC_047653.1	14490097	14496055	+
LOC117637324	461.688	3.06909	0.10395	29.5245	1.39e-191	4.18e-190	NC_047657.1	13730919	13733976	+
LOC117621811	1032.48	1.88723	0.0639394	29.5159	1.8e-191	5.38e-190	NC_047650.1	33375807	33379552	-
LOC117617108	2326.25	-1.13202	0.0383894	-29.4878	4.12e-191	1.23e-189	NC_047651.1	4044136	4057314	-
LOC117621188	944.658	1.82377	0.0618839	29.4708	6.82e-191	2.03e-189	NC_047652.1	21949953	21951965	+
LOC117625076	1755.28	1.31866	0.0447794	29.4479	1.34e-190	3.99e-189	NC_047653.1	3618076	3623525	+
LOC117636776	1489.65	1.41085	0.0479305	29.4353	1.94e-190	5.77e-189	NC_047657.1	19687159	19694170	-
LOC117617051	651.983	-6.11436	0.207801	-29.4241	2.7e-190	8.02e-189	NC_047651.1	24896704	24897789	-
LOC117626972	2003.51	1.20139	0.0408766	29.3907	7.23e-190	2.14e-188	NC_047654.1	33167	35427	+
LOC117618535	1362.48	-1.5329	0.0522563	-29.3343	3.79e-189	1.12e-187	NC_047651.1	24644497	24647059	+
LOC117628477	1311.31	-1.54638	0.0528045	-29.2849	1.61e-188	4.77e-187	NC_047654.1	13866953	13869232	+
LOC117634196	956.326	-1.88057	0.064254	-29.2677	2.67e-188	7.89e-187	NC_047656.1	15081634	15085230	-
LOC117626086	897.624	1.8697	0.0639001	29.2597	3.38e-188	9.97e-187	NC_047650.1	28127421	28128635	-
LOC117629987	17189.6	-0.425691	0.0145793	-29.1984	2.03e-187	5.99e-186	NC_047655.1	15271702	15274790	-
LOC117615347	858.764	-2.03831	0.0698136	-29.1964	2.16e-187	6.34e-186	NC_047650.1	33607921	33610102	-
LOC117624633	3313.1	-0.977961	0.0335157	-29.1792	3.56e-187	1.05e-185	NC_047653.1	1673967	1677102	-
LOC117632272	632.02	-2.49727	0.0856212	-29.1665	5.16e-187	1.51e-185	NC_047655.1	23952168	23954652	-
LOC117638880	1186.75	-1.71178	0.0587302	-29.1466	9.23e-187	2.7e-185	NC_047657.1	11618531	11619817	+
LOC117616639	1858.45	1.25399	0.0430571	29.1238	1.8e-186	5.25e-185	NC_047650.1	30699566	30706205	-
LOC117637782	1181.31	1.59811	0.0548883	29.1157	2.27e-186	6.64e-185	NC_047657.1	11003500	11009691	+
LOC117632450	2052.61	1.32527	0.0455179	29.1153	2.3e-186	6.71e-185	NC_047655.1	28707947	28713163	-
LOC117631041	5889.37	-0.709926	0.0244201	-29.0713	8.27e-186	2.41e-184	NC_047655.1	28383346	28385448	+
LOC117636995	3243.06	-0.942109	0.0324148	-29.0641	1.02e-185	2.97e-184	NC_047657.1	16872614	16875181	+
LOC117620807	9195.07	-0.562612	0.0194042	-28.9944	7.75e-185	2.25e-183	NC_047652.1	334997	337135	-
LOC117614278	930.254	1.80197	0.0621861	28.9771	1.28e-184	3.71e-183	NC_047650.1	30771266	30776180	+
LOC117616042	715.796	-2.287	0.0789817	-28.9561	2.35e-184	6.81e-183	NC_047650.1	29535941	29538426	+
LOC117623957	633.62	2.40493	0.0831195	28.9334	4.53e-184	1.31e-182	NC_047653.1	12005240	12006146	+
LOC117620101	813.413	-2.05626	0.0711591	-28.8966	1.32e-183	3.8e-182	NC_047651.1	24429546	24433245	+
LOC117623218	2764.31	-1.09293	0.0378339	-28.8875	1.71e-183	4.94e-182	NC_047652.1	4909562	4911036	+
LOC117614200	907.331	-1.92533	0.0666526	-28.886	1.79e-183	5.15e-182	NC_047650.1	8409331	8414521	+
LOC117618912	1735.78	-1.37545	0.0476755	-28.8503	5.02e-183	1.45e-181	NC_047651.1	25701304	25704324	+
LOC117620252	9200.28	-0.569303	0.0197364	-28.8453	5.8e-183	1.67e-181	NC_047651.1	22130188	22132097	-
LOC117635490	41450	0.333801	0.0115831	28.818	1.28e-182	3.66e-181	NC_047650.1	813804	816800	-
LOC117624054	889.95	-1.92784	0.066912	-28.8115	1.54e-182	4.4e-181	NC_047653.1	7366759	7371529	+
LOC117633696	4827.18	0.763919	0.0265157	28.8101	1.6e-182	4.59e-181	NC_047656.1	9835297	9837651	-
LOC117633077	529.694	-3.01265	0.104575	-28.8086	1.67e-182	4.78e-181	NC_047655.1	25524224	25526349	+
LOC117624883	7358.98	0.626255	0.0217435	28.802	2.03e-182	5.78e-181	NC_047653.1	10856754	10859746	+
LOC117632523	1480.79	-1.50769	0.0523721	-28.7881	3.02e-182	8.61e-181	NC_047650.1	29642050	29647749	-
LOC117634438	3871.32	-0.883861	0.030746	-28.7472	9.81e-182	2.79e-180	NC_047656.1	11491459	11493514	+
LOC117627048	3108.16	-1.04124	0.0362405	-28.7313	1.55e-181	4.41e-180	NC_047654.1	17772333	17774982	+
LOC117632284	1170.53	-1.64479	0.0572533	-28.7282	1.7e-181	4.81e-180	NC_047655.1	23162715	23165737	+
LOC117635728	5962.61	-0.666108	0.0232247	-28.6811	6.57e-181	1.86e-179	NC_047656.1	12725487	12727105	-
LOC117629735	780.993	2.03868	0.0711496	28.6534	1.45e-180	4.11e-179	NC_047650.1	10738605	10745577	-
LOC117617451	2923.57	1.10096	0.0384247	28.6525	1.49e-180	4.22e-179	NC_047651.1	1681102	1688621	-
LOC117626397	1055.7	-1.71178	0.0598079	-28.6214	3.64e-180	1.03e-178	NC_047653.1	14679672	14680519	+
LOC117632075	1856.94	-1.23366	0.0431071	-28.6186	3.95e-180	1.11e-178	NC_047655.1	23101138	23104406	-
LOC117638367	1729.85	1.24731	0.0436095	28.6018	6.38e-180	1.8e-178	NC_047657.1	7315026	7315416	+
LOC117620747	967.691	-1.81911	0.0636246	-28.5913	8.63e-180	2.43e-178	NC_047652.1	3344247	3349326	+
LOC117615119	1150.33	-1.65717	0.057992	-28.5758	1.34e-179	3.77e-178	NC_047650.1	55068	57834	-
LOC117632014	807.322	1.95338	0.0683882	28.5631	1.93e-179	5.42e-178	NC_047655.1	4800011	4800654	+
LOC117613462	2746.94	-0.984769	0.034487	-28.5548	2.45e-179	6.86e-178	NC_047650.1	23991029	23993224	+
LOC117633135	484.181	-3.22243	0.11288	-28.5473	3.03e-179	8.49e-178	NC_047655.1	20196095	20198559	-
LOC117623035	4142.27	-0.813344	0.0284939	-28.5445	3.29e-179	9.19e-178	NC_047652.1	23856131	23859396	-
LOC117628778	636.993	-2.6496	0.0928335	-28.5415	3.59e-179	1e-177	NC_047654.1	13584968	13587169	-
LOC117624643	675.947	-2.36949	0.0830693	-28.5242	5.86e-179	1.63e-177	NC_047653.1	3214037	3216026	-
LOC117634751	1103.66	1.69682	0.0594875	28.524	5.9e-179	1.64e-177	NC_047656.1	16533638	16537002	-
LOC117630059	9656.34	0.535017	0.0187629	28.5145	7.73e-179	2.15e-177	NC_047655.1	8601635	8605418	+
LOC117618588	3615.93	-0.865317	0.030357	-28.5047	1.02e-178	2.84e-177	NC_047651.1	1826745	1830782	+
LOC117633785	407.022	3.36178	0.117969	28.4971	1.27e-178	3.52e-177	NC_047650.1	42223615	42230263	-
LOC117616359	717.033	-2.28231	0.0802438	-28.4422	6.09e-178	1.69e-176	NC_047650.1	12458633	12460456	-
LOC117621546	2744.62	-1.04772	0.0368445	-28.4364	7.18e-178	1.99e-176	NC_047652.1	2662980	2665813	+
LOC117630544	1700.75	-1.42218	0.0501139	-28.379	3.67e-177	1.01e-175	NC_047650.1	41803832	41809935	-
LOC117625791	2040.36	1.23605	0.0436023	28.3483	8.78e-177	2.42e-175	NC_047653.1	5318478	5320716	-
LOC117624972	589.554	2.54648	0.0898825	28.3312	1.43e-176	3.92e-175	NC_047653.1	2747147	2750223	-
LOC117622408	627.312	-2.55719	0.090366	-28.2982	3.64e-176	1e-174	NC_047652.1	12111168	12113714	-
LOC117633627	1516.92	-1.39465	0.0493309	-28.2713	7.79e-176	2.14e-174	NC_047656.1	19097721	19102697	-
LOC117626169	579.036	2.3367	0.082657	28.2698	8.13e-176	2.23e-174	NC_047653.1	5012107	5014078	+
LOC117620147	3652.63	-0.835801	0.0295822	-28.2535	1.29e-175	3.53e-174	NC_047651.1	25198800	25201227	+
LOC117631163	8473.49	-0.563611	0.0199572	-28.241	1.84e-175	5.02e-174	NC_047655.1	18725630	18727406	-
LOC117617278	1004.02	1.73163	0.0613446	28.2279	2.66e-175	7.26e-174	NC_047651.1	25139228	25147606	+
LOC117634398	1032.02	1.75178	0.0621547	28.1842	9.13e-175	2.49e-173	NC_047656.1	16951181	16960426	-
LOC117620633	2299.06	1.11739	0.039651	28.1806	1.01e-174	2.75e-173	NC_047652.1	17838089	17840517	-
LOC117623752	1141.91	-1.7156	0.0609133	-28.1646	1.59e-174	4.31e-173	NC_047650.1	27569648	27573649	-
LOC117630113	5560.37	0.757235	0.0269148	28.1346	3.7e-174	1.01e-172	NC_047655.1	23798239	23802830	+
LOC117624045	912.849	-1.89996	0.0676016	-28.1052	8.46e-174	2.29e-172	NC_047650.1	15717003	15720617	+
LOC117634006	1565.06	-1.40055	0.0498333	-28.1047	8.59e-174	2.33e-172	NC_047656.1	5753780	5762317	-
LOC117628468	2799.61	0.940752	0.0334822	28.0971	1.06e-173	2.88e-172	NC_047654.1	16164878	16167214	-
LOC117614356	4987.46	-0.734053	0.0261374	-28.0844	1.52e-173	4.11e-172	NC_047650.1	2686862	2687810	-
LOC117626117	911.976	-1.81638	0.0647781	-28.04	5.29e-173	1.43e-171	NC_047650.1	10255589	10256559	+
LOC117633169	742.623	-2.23792	0.0798286	-28.034	6.26e-173	1.69e-171	NC_047655.1	22907746	22910630	-
LOC117622119	23798.4	-0.356904	0.0127464	-28.0004	1.61e-172	4.33e-171	NC_047652.1	20581957	20584581	+
LOC117633864	552.729	-2.68753	0.0960202	-27.9892	2.2e-172	5.91e-171	NC_047656.1	18429391	18432732	+
LOC117622522	2406.86	-1.04558	0.0374183	-27.943	8.02e-172	2.16e-170	NC_047652.1	17220111	17224838	-
LOC117616595	7195.4	0.621207	0.0222489	27.9208	1.49e-171	4e-170	NC_047650.1	592218	594494	+
LOC117632913	5492.37	0.724107	0.025935	27.9201	1.52e-171	4.07e-170	NC_047655.1	9227769	9235658	-
LOC117633968	1753.62	-1.26058	0.0451885	-27.8959	2.99e-171	8e-170	NC_047650.1	37092715	37096903	-
LOC117630039	1622.49	1.27024	0.0455644	27.8779	4.94e-171	1.32e-169	NC_047655.1	26515736	26519193	+
LOC117628800	5271.16	-0.697767	0.0250445	-27.861	7.92e-171	2.11e-169	NC_047654.1	17820742	17823028	+
LOC117620026	884.446	-1.91743	0.0688975	-27.8301	1.87e-170	5e-169	NC_047651.1	25289428	25291506	+
LOC117633859	15969.6	-0.463263	0.0166568	-27.8123	3.08e-170	8.21e-169	NC_047656.1	13576192	13577561	+
LOC117628171	2070.83	1.18107	0.0424782	27.804	3.88e-170	1.03e-168	NC_047654.1	9714815	9716767	+
LOC117630053	582.482	2.34292	0.0843045	27.7912	5.54e-170	1.47e-168	NC_047655.1	6226806	6238217	-
LOC117612465	2582.1	-1.02548	0.0369006	-27.7903	5.69e-170	1.51e-168	NW_023010012.1	76778	83793	+
LOC117624005	9114.48	-0.533042	0.0191894	-27.7779	8.02e-170	2.12e-168	NC_047653.1	3457006	3460291	-
LOC117628543	1255.96	-1.51982	0.0547683	-27.75	1.74e-169	4.61e-168	NC_047654.1	12999887	13002776	+
LOC117626317	2571.38	-1.03041	0.0371436	-27.7413	2.22e-169	5.86e-168	NC_047653.1	156211	160214	-
LOC117624728	996.235	-1.70709	0.0615453	-27.7372	2.49e-169	6.57e-168	NC_047653.1	450713	451315	-
LOC117632374	2674.43	-1.05286	0.0379627	-27.7339	2.72e-169	7.17e-168	NC_047655.1	29318140	29330685	-
LOC117623610	1681.12	1.33555	0.0481995	27.7087	5.48e-169	1.44e-167	NC_047650.1	33675023	33684744	-
LOC117617926	356.616	3.57674	0.129168	27.6907	9.04e-169	2.38e-167	NC_047651.1	6050958	6056255	-
LOC117627077	1179.34	1.60626	0.0580356	27.6772	1.31e-168	3.45e-167	NC_047654.1	13238786	13242071	-
LOC117624292	13990.6	-0.473181	0.0171186	-27.6413	3.55e-168	9.32e-167	NC_047650.1	10769360	10771291	+
LOC117624222	818.528	1.877	0.0679166	27.6368	4.02e-168	1.05e-166	NC_047650.1	24005490	24013071	-
LOC117623362	480.786	2.75495	0.0997347	27.6228	5.92e-168	1.55e-166	NC_047652.1	22668847	22671699	-
LOC117612704	417.863	-4.39795	0.159407	-27.5894	1.49e-167	3.9e-166	NW_023010051.1	48998	51397	-
LOC117630940	6041.93	-0.640628	0.0232241	-27.5846	1.7e-167	4.44e-166	NC_047655.1	22110157	22112508	-
LOC117626348	624.781	-2.64742	0.0960388	-27.5662	2.83e-167	7.38e-166	NC_047653.1	4667992	4671916	+
LOC117626695	1036.43	-1.6755	0.0608455	-27.537	6.33e-167	1.65e-165	NC_047653.1	2004274	2005918	+
LOC117636684	15154.4	-0.464593	0.0168742	-27.5327	7.13e-167	1.85e-165	NC_047657.1	20056520	20057346	+
LOC117620200	436.205	-3.35217	0.12191	-27.4971	1.9e-166	4.94e-165	NC_047651.1	23095106	23098315	-
LOC117632167	677.593	-2.18691	0.0796291	-27.4638	4.76e-166	1.23e-164	NC_047655.1	6346403	6350604	+
LOC117636848	761.625	2.02261	0.0737874	27.4113	2.01e-165	5.21e-164	NC_047657.1	11663052	11677594	+
LOC117635711	27225.8	-0.357647	0.0130482	-27.4096	2.11e-165	5.45e-164	NC_047656.1	1376451	1381612	-
LOC117636509	2630.43	-1.01706	0.0371169	-27.4016	2.62e-165	6.78e-164	NC_047650.1	311854	315739	-
LOC117633239	538.364	-5.95489	0.217408	-27.3905	3.56e-165	9.19e-164	NC_047655.1	24856723	24859022	-
LOC117612890	1559.43	1.33413	0.0487286	27.3788	4.9e-165	1.26e-163	NC_047650.1	38133526	38137705	-
LOC117628313	4646.25	0.719234	0.026289	27.3588	8.5e-165	2.19e-163	NC_047650.1	24166603	24170053	+
LOC117632817	4156.54	0.745745	0.0272673	27.3494	1.1e-164	2.82e-163	NC_047655.1	23821566	23824210	-
LOC117631299	4762.94	-0.746331	0.0273147	-27.3234	2.24e-164	5.75e-163	NC_047650.1	32395509	32397481	-
LOC117624519	2353.95	-1.0474	0.0383363	-27.3212	2.37e-164	6.09e-163	NC_047653.1	1492419	1496728	+
LOC117634444	1365.93	-1.43645	0.0525817	-27.3184	2.56e-164	6.56e-163	NC_047656.1	9539386	9544992	-
LOC117630709	1855.06	-1.18836	0.0435255	-27.3026	3.95e-164	1.01e-162	NC_047655.1	5662457	5668738	+
LOC117618844	456.129	-3.14066	0.115211	-27.26	1.27e-163	3.23e-162	NC_047651.1	25539956	25541214	+
LOC117626598	1542.03	-1.286	0.0471841	-27.2549	1.45e-163	3.71e-162	NC_047650.1	39324932	39327124	-
LOC117618709	466.402	2.80744	0.103009	27.2543	1.48e-163	3.76e-162	NC_047651.1	17000938	17004318	+
LOC117622463	603.108	-2.38927	0.0876798	-27.25	1.66e-163	4.23e-162	NC_047652.1	10106623	10110459	+
LOC117624753	1502.86	-1.43659	0.0527358	-27.2413	2.1e-163	5.35e-162	NC_047650.1	7778831	7786956	-
LOC117626620	876.019	1.77912	0.0653339	27.2312	2.77e-163	7.05e-162	NC_047653.1	9522119	9526166	-
LOC117624231	1082.27	-1.67328	0.0614619	-27.2246	3.32e-163	8.42e-162	NC_047653.1	12846958	12854871	-
LOC117621498	1291.2	-1.4683	0.0540019	-27.1897	8.59e-163	2.18e-161	NC_047652.1	2438809	2440864	+
LOC117620061	688.256	2.00575	0.0738258	27.1686	1.53e-162	3.86e-161	NC_047651.1	7050249	7054941	-
LOC117634602	424.279	2.82939	0.104195	27.1548	2.23e-162	5.63e-161	NC_047656.1	17340664	17341783	+
LOC117620699	615.514	2.28321	0.0840828	27.1543	2.25e-162	5.69e-161	NC_047652.1	22785248	22786979	+
LOC117620834	1989.32	1.1152	0.0410802	27.147	2.75e-162	6.93e-161	NC_047650.1	40499212	40505056	+
LOC117636672	5166.15	-2.07105	0.0762975	-27.1444	2.95e-162	7.44e-161	NC_047657.1	18068105	18071407	-
LOC117638260	492.052	2.62691	0.0968223	27.1312	4.22e-162	1.06e-160	NC_047657.1	8513340	8515896	+
LOC117629561	1179.28	1.57606	0.0581211	27.1168	6.23e-162	1.57e-160	NC_047655.1	4151421	4159968	-
LOC117629562	1355.52	-1.40013	0.0516333	-27.1168	6.24e-162	1.57e-160	NC_047655.1	4147410	4151413	-
LOC117622601	399.441	3.22384	0.118954	27.1016	9.42e-162	2.36e-160	NC_047650.1	8896626	8898458	+
LOC117612562	829.736	-1.97058	0.0727293	-27.0947	1.14e-161	2.85e-160	NC_047650.1	24456643	24457730	+
LOC117630206	1445.01	1.29608	0.0478456	27.0887	1.34e-161	3.34e-160	NC_047655.1	6141747	6148202	+
LOC117615373	395.52	3.18518	0.117606	27.0835	1.54e-161	3.85e-160	NC_047650.1	13266143	13270889	-
LOC117618582	823.725	1.80435	0.0666433	27.0748	1.95e-161	4.87e-160	NC_047651.1	19907550	19910001	+
LOC117629796	1760.91	-1.2753	0.0471253	-27.0618	2.78e-161	6.92e-160	NC_047655.1	27847045	27849866	-
LOC117634274	1396.3	-1.34605	0.0497613	-27.0502	3.8e-161	9.46e-160	NC_047656.1	16206066	16212174	-
LOC117634525	1351.3	-1.4374	0.0531918	-27.023	7.93e-161	1.97e-159	NC_047656.1	18242029	18244673	+
LOC117635606	2067.38	-1.12213	0.0415455	-27.0096	1.14e-160	2.83e-159	NC_047650.1	27111412	27114390	-
LOC117630967	3042.12	0.916905	0.0339898	26.9759	2.84e-160	7.04e-159	NC_047655.1	16589477	16593435	+
LOC117623326	557.921	-2.53901	0.0941231	-26.9754	2.87e-160	7.12e-159	NC_047652.1	4793341	4797141	-
LOC117634103	5010.77	0.696724	0.0258457	26.957	4.72e-160	1.17e-158	NC_047656.1	19046412	19049735	-
LOC117620615	1417.5	-1.34728	0.0499971	-26.9472	6.15e-160	1.52e-158	NC_047652.1	6044057	6044948	+
LOC117629799	3361.03	-0.844981	0.0313688	-26.937	8.1e-160	2e-158	NC_047655.1	5529860	5530621	-
LOC117632601	1378.02	-1.36597	0.0507363	-26.9229	1.18e-159	2.92e-158	NC_047655.1	25865007	25868921	-
LOC117626765	2673.62	-0.964557	0.0358534	-26.9028	2.04e-159	5.02e-158	NC_047653.1	4554549	4556670	+
LOC117623851	1536.84	-1.30244	0.0484237	-26.8967	2.4e-159	5.91e-158	NC_047653.1	172762	177377	+
LOC117634452	1961.11	-1.10813	0.0412104	-26.8896	2.9e-159	7.14e-158	NC_047656.1	16303815	16307495	+
LOC117634323	1278.35	1.56946	0.0583674	26.8892	2.93e-159	7.2e-158	NC_047656.1	16177827	16183184	+
LOC117621070	614.918	2.14724	0.0799303	26.8639	5.81e-159	1.42e-157	NC_047652.1	1436744	1438753	+
LOC117620011	2167.84	-1.12013	0.0417128	-26.8535	7.68e-159	1.88e-157	NC_047651.1	21938611	21940990	+
LOC117635278	1366.28	-1.36173	0.0507456	-26.8344	1.28e-158	3.13e-157	NC_047656.1	13581115	13584113	+
LOC117632986	2392.15	-1.02497	0.0382336	-26.8082	2.59e-158	6.34e-157	NC_047650.1	34746813	34750588	+
LOC117620131	382.406	3.29184	0.122876	26.79	4.23e-158	1.03e-156	NC_047651.1	11883053	11888592	-
LOC117628645	1338.3	1.40539	0.0525005	26.7691	7.4e-158	1.8e-156	NC_047654.1	13785843	13787679	+
LOC117634595	604.362	2.30307	0.086052	26.7637	8.54e-158	2.08e-156	NC_047656.1	4388601	4397656	-
LOC117613942	934.735	1.71447	0.0643305	26.651	1.74e-156	4.24e-155	NC_047650.1	37885134	37886598	-
LOC117637617	1981.84	-1.20647	0.045293	-26.637	2.53e-156	6.14e-155	NC_047657.1	8663792	8665870	-
LOC117627526	2344.43	-1.09247	0.0410305	-26.6258	3.41e-156	8.28e-155	NC_047654.1	10581471	10585844	-
LOC117613248	581.213	-2.45793	0.0923988	-26.6013	6.56e-156	1.59e-154	NW_023010230.1	1743	3073	+
LOC117619567	3924.68	-0.885623	0.0333346	-26.5677	1.61e-155	3.89e-154	NC_047651.1	25177839	25181353	-
LOC117638706	1420.58	1.38467	0.0521344	26.5596	1.99e-155	4.81e-154	NC_047657.1	16907413	16911183	+
LOC117630893	391.171	-3.66485	0.138003	-26.5563	2.17e-155	5.24e-154	NC_047655.1	5087991	5091415	-
LOC117618998	513.214	-6.01541	0.226532	-26.5544	2.28e-155	5.51e-154	NC_047651.1	15567001	15570022	-
LOC117624843	2924.08	-0.895234	0.0337406	-26.5328	4.05e-155	9.77e-154	NC_047653.1	12823802	12827082	+
LOC117616383	545.887	-2.48207	0.0936325	-26.5086	7.71e-155	1.86e-153	NC_047650.1	13457549	13459595	+
LOC117634141	830.999	-1.93153	0.0729169	-26.4894	1.28e-154	3.09e-153	NC_047656.1	15226666	15228746	+
LOC117615041	747.145	1.8287	0.0690824	26.4713	2.07e-154	4.98e-153	NC_047650.1	25338256	25341626	+
LOC117634590	393.258	2.94936	0.111435	26.467	2.32e-154	5.57e-153	NC_047656.1	19751055	19753414	+
LOC117629778	4075.29	0.724882	0.0273943	26.4611	2.72e-154	6.52e-153	NC_047655.1	28170625	28172617	-
LOC117627646	7361.69	0.549978	0.0207997	26.4416	4.55e-154	1.09e-152	NC_047654.1	18104416	18107576	-
LOC117622679	692.203	-2.04734	0.0774575	-26.4318	5.9e-154	1.41e-152	NC_047650.1	37597118	37599578	-
LOC117631450	9384.6	-0.566225	0.0214331	-26.4182	8.46e-154	2.02e-152	NC_047655.1	27965597	27968674	-
LOC117618551	2251.57	-1.01622	0.0384732	-26.4138	9.52e-154	2.27e-152	NC_047651.1	14691672	14699090	+
LOC117633009	2787.32	-0.909128	0.0344207	-26.4122	9.91e-154	2.36e-152	NC_047655.1	21507156	21508735	-
LOC117621844	1283.3	-1.37827	0.0521961	-26.4057	1.18e-153	2.8e-152	NC_047650.1	33312944	33316009	+
LOC117631212	2074.55	1.07571	0.040745	26.4011	1.33e-153	3.16e-152	NC_047655.1	22055697	22057492	-
LOC117632033	3057.26	0.869127	0.0329332	26.3906	1.76e-153	4.17e-152	NC_047655.1	2235567	2236346	+
LOC117636623	619.673	2.08442	0.0790192	26.3787	2.41e-153	5.71e-152	NC_047657.1	3029138	3040012	-
LOC117630082	553.445	-6.3052	0.23936	-26.342	6.34e-153	1.5e-151	NC_047655.1	20225278	20229064	-
LOC117636490	541.193	-2.37931	0.0903702	-26.3285	9.06e-153	2.14e-151	NC_047657.1	10519572	10522694	-
LOC117615573	1468.22	-1.29107	0.0490408	-26.3264	9.57e-153	2.26e-151	NC_047650.1	30294697	30295802	+
LOC117632419	582.31	2.22448	0.0845347	26.3144	1.31e-152	3.1e-151	NC_047655.1	28281044	28284253	+
LOC117623320	1147.52	1.44544	0.0549842	26.2883	2.61e-152	6.16e-151	NC_047650.1	20139925	20148629	+
LOC117630672	1836.38	1.19744	0.0455517	26.2875	2.67e-152	6.29e-151	NC_047655.1	19267121	19280410	-
LOC117622155	2063.91	-1.13841	0.0433209	-26.2785	3.38e-152	7.94e-151	NC_047652.1	4138213	4142131	-
LOC117620208	449.905	-5.58588	0.212603	-26.2738	3.83e-152	9e-151	NC_047651.1	23312866	23313908	+
LOC117620715	894.595	4.20897	0.160206	26.2723	3.98e-152	9.34e-151	NC_047652.1	16519797	16524021	-
LOC117616648	1544.93	1.22236	0.0465332	26.2687	4.38e-152	1.03e-150	NC_047650.1	33813798	33815478	-
LOC117636924	4404.22	0.730473	0.0278823	26.1984	2.77e-151	6.49e-150	NC_047657.1	9316934	9319247	-
LOC117615875	586.046	2.22268	0.0848558	26.1936	3.14e-151	7.35e-150	NC_047650.1	38239542	38244726	+
LOC117632604	1744.57	1.15346	0.044039	26.1918	3.3e-151	7.71e-150	NC_047655.1	5925558	5928164	-
LOC117632340	3285.98	-0.824005	0.0314887	-26.1683	6.1e-151	1.43e-149	NC_047655.1	22495565	22497243	-
LOC117617237	7396.99	0.590157	0.0225643	26.1545	8.77e-151	2.04e-149	NC_047651.1	25670727	25672622	+
LOC117625879	834.866	1.70652	0.0652694	26.1458	1.1e-150	2.56e-149	NC_047653.1	22161078	22171979	-
LOC117612558	508.467	2.36334	0.0904881	26.1177	2.3e-150	5.34e-149	NW_023010020.1	70240	73261	+
LOC117636855	2008.8	-1.18926	0.0455389	-26.1153	2.44e-150	5.67e-149	NC_047657.1	19562993	19566944	+
LOC117616624	724.887	-2.15086	0.0823659	-26.1135	2.56e-150	5.95e-149	NC_047650.1	9492380	9494490	-
LOC117624239	1368.16	1.45265	0.0556362	26.1098	2.82e-150	6.54e-149	NC_047653.1	23847815	23857760	-
LOC117615192	736.395	-2.07605	0.0795242	-26.1059	3.13e-150	7.25e-149	NC_047650.1	24443406	24446318	+
LOC117623970	1510.2	-1.27892	0.0490119	-26.0941	4.25e-150	9.84e-149	NC_047653.1	2257513	2259004	-
LOC117623581	1202.41	1.44523	0.0553983	26.088	4.99e-150	1.15e-148	NC_047652.1	15444100	15445687	+
LOC117622305	1226.83	1.56608	0.0601569	26.0333	2.08e-149	4.81e-148	NC_047652.1	18775656	18780935	-
LOC117634009	4485.61	-0.710958	0.0273212	-26.0223	2.77e-149	6.4e-148	NC_047656.1	17106668	17109494	+
LOC117614540	2048.45	-1.08178	0.0415833	-26.0146	3.38e-149	7.79e-148	NC_047650.1	43110984	43115085	+
LOC117618678	826.452	1.68022	0.0645944	26.0118	3.64e-149	8.39e-148	NC_047651.1	21720887	21723771	-
LOC117633882	4935.19	-0.724629	0.0278873	-25.9842	7.48e-149	1.72e-147	NC_047656.1	13224363	13230183	+
LOC117620396	1119.04	1.43656	0.0552865	25.9839	7.52e-149	1.73e-147	NC_047651.1	23651786	23655769	+
LOC117616416	990.142	-1.57482	0.0606209	-25.9781	8.76e-149	2.01e-147	NC_047650.1	26482019	26485510	+
LOC117638246	1637.55	1.18743	0.0458177	25.9163	4.36e-148	9.99e-147	NC_047650.1	29929025	29934546	+
LOC117630946	925.08	-1.63026	0.0629103	-25.914	4.63e-148	1.06e-146	NC_047655.1	25602469	25604365	-
LOC117637736	497.701	-2.5424	0.0981894	-25.8928	8.03e-148	1.84e-146	NC_047657.1	15066048	15067839	-
LOC117617103	479.55	-2.68887	0.103863	-25.8886	8.95e-148	2.04e-146	NC_047651.1	3770889	3772198	+
LOC117617861	429.799	2.67167	0.103223	25.8826	1.05e-147	2.39e-146	NC_047651.1	2072400	2073535	-
LOC117620921	1555.93	1.20655	0.0466743	25.8504	2.41e-147	5.48e-146	NC_047652.1	11428424	11434483	-
LOC117633931	655.827	-2.11167	0.0817293	-25.8373	3.38e-147	7.69e-146	NC_047656.1	20870085	20872341	+
LOC117617253	1553.01	-1.40769	0.054485	-25.8363	3.47e-147	7.89e-146	NC_047651.1	15211473	15212933	-
LOC117618932	387.416	-3.26622	0.126487	-25.8226	4.95e-147	1.12e-145	NC_047651.1	12566758	12570220	-
LOC117620781	3556.86	0.824258	0.0319279	25.8163	5.83e-147	1.32e-145	NC_047652.1	6305495	6316182	+
LOC117628531	5422.47	0.709633	0.0275055	25.7997	8.93e-147	2.03e-145	NC_047654.1	17500617	17502116	-
LOC117630860	2397.28	-0.961851	0.0372908	-25.7933	1.05e-146	2.39e-145	NC_047655.1	25850389	25852603	-
LOC117622377	2909.15	0.830992	0.0322296	25.7835	1.36e-146	3.07e-145	NC_047650.1	33207818	33214117	+
LOC117632726	888.768	1.67258	0.0648757	25.7813	1.44e-146	3.24e-145	NC_047655.1	26095277	26100550	-
LOC117629992	1086.77	1.52646	0.0592239	25.7744	1.72e-146	3.88e-145	NC_047655.1	24363649	24368446	+
LOC117631362	1160.7	1.37606	0.0534092	25.7644	2.22e-146	5.01e-145	NC_047655.1	13916804	13936717	+
LOC117622931	435.02	-2.92329	0.113468	-25.7631	2.3e-146	5.18e-145	NC_047652.1	22301823	22307677	-
LOC117632207	4427.15	0.693263	0.0269116	25.7607	2.44e-146	5.5e-145	NC_047655.1	23425831	23427966	+
LOC117626515	1825.36	-1.17083	0.0454658	-25.7518	3.08e-146	6.91e-145	NC_047653.1	1042409	1043592	-
LOC117625092	1372.13	-3.79358	0.147345	-25.7463	3.55e-146	7.97e-145	NC_047653.1	1508134	1510670	+
LOC117627266	3835.07	-0.756742	0.0294498	-25.696	1.29e-145	2.9e-144	NC_047654.1	12366246	12372813	+
LOC117633651	2138.66	1.01716	0.0396074	25.681	1.9e-145	4.27e-144	NC_047656.1	16016980	16019758	+
LOC117633606	1175.53	1.40981	0.0549653	25.6491	4.33e-145	9.69e-144	NC_047656.1	19609833	19610668	+
LOC117619021	390.152	2.78017	0.108421	25.6425	5.13e-145	1.15e-143	NC_047650.1	35241049	35241584	+
LOC117636905	2292.94	-0.994849	0.0388088	-25.6346	6.28e-145	1.4e-143	NC_047657.1	19889274	19891108	+
LOC117623479	2885.55	-0.879548	0.0343197	-25.6281	7.42e-145	1.65e-143	NC_047652.1	20541409	20543546	+
LOC117636786	653.468	-2.00291	0.0781992	-25.6129	1.1e-144	2.44e-143	NC_047657.1	18062371	18064538	+
LOC117632835	3331.28	-0.833969	0.0325687	-25.6064	1.29e-144	2.88e-143	NC_047655.1	27218690	27220884	-
LOC117626034	1611.61	1.20711	0.0471454	25.604	1.38e-144	3.06e-143	NC_047650.1	29472593	29478797	+
LOC117617847	734.375	-7.30719	0.285684	-25.5779	2.69e-144	5.98e-143	NC_047651.1	25495149	25496275	-
LOC117627724	2650.16	-0.935497	0.0366399	-25.5322	8.66e-144	1.92e-142	NC_047654.1	13446519	13468646	-
LOC117617912	4827.73	-0.757763	0.0296801	-25.531	8.93e-144	1.98e-142	NC_047651.1	5000005	5001987	+
LOC117622487	545.972	-2.36846	0.0928399	-25.5112	1.48e-143	3.28e-142	NC_047652.1	691600	693466	-
LOC117627421	2206.56	-1.02519	0.0401899	-25.5086	1.58e-143	3.5e-142	NC_047654.1	11480794	11484629	-
LOC117624515	3987.47	-0.743645	0.0291772	-25.4872	2.74e-143	6.05e-142	NC_047653.1	263469	265442	+
LOC117626020	1646.27	1.13501	0.0445418	25.482	3.12e-143	6.89e-142	NC_047653.1	17906334	17910034	+
LOC117623463	288.382	4.34426	0.170543	25.4731	3.91e-143	8.63e-142	NC_047652.1	21961768	21962913	-
LOC117638851	1643.75	-1.17481	0.0461294	-25.4677	4.5e-143	9.91e-142	NC_047657.1	15209682	15212117	+
LOC117623797	4924.49	0.666299	0.0262283	25.4038	2.29e-142	5.04e-141	NC_047650.1	10071588	10074235	+
LOC117627857	3064.24	0.85258	0.0335646	25.4011	2.45e-142	5.39e-141	NC_047654.1	16084828	16088761	+
LOC117623327	7531.68	0.538038	0.0211925	25.3882	3.41e-142	7.49e-141	NC_047650.1	33721946	33725899	+
LOC117623292	4111.6	0.757957	0.0298618	25.3822	3.97e-142	8.71e-141	NC_047650.1	32594216	32600077	+
LOC117619218	375.168	-3.34096	0.131638	-25.3799	4.21e-142	9.22e-141	NC_047651.1	6093959	6101673	-
LOC117627519	1045.8	1.49779	0.0590299	25.3735	4.95e-142	1.08e-140	NC_047654.1	1722828	1737279	+
LOC117631251	755.987	1.78404	0.0704571	25.321	1.88e-141	4.1e-140	NC_047655.1	22546291	22548716	-
LOC117625816	1684.1	1.15875	0.0457866	25.3076	2.63e-141	5.75e-140	NC_047653.1	4086972	4090976	-
LOC117614645	401.643	6.24956	0.247144	25.2871	4.43e-141	9.67e-140	NC_047650.1	43236060	43237001	+
LOC117632713	5225.02	-0.675757	0.0267562	-25.2561	9.7e-141	2.12e-139	NC_047650.1	9618681	9623957	-
LOC117618886	411.429	-5.57671	0.220861	-25.2499	1.14e-140	2.47e-139	NC_047651.1	21332864	21333719	+
LOC117624989	528.37	2.19319	0.0868728	25.246	1.25e-140	2.73e-139	NC_047650.1	37532631	37535416	-
LOC117624825	6490.68	0.570314	0.0226146	25.2188	2.49e-140	5.41e-139	NC_047650.1	29565196	29568129	+
LOC117615502	1151.96	1.54898	0.061425	25.2174	2.58e-140	5.61e-139	NC_047650.1	15393854	15401289	+
LOC117616578	2155.37	1.02701	0.0407586	25.1975	4.27e-140	9.26e-139	NC_047650.1	22976476	22977749	+
LOC117619717	1255.77	1.39579	0.0553995	25.1949	4.55e-140	9.86e-139	NC_047651.1	22567561	22570238	-
LOC117614371	2525.91	-0.947224	0.0376041	-25.1894	5.24e-140	1.13e-138	NC_047650.1	40698717	40703747	+
LOC117623833	1099.67	1.44405	0.0573627	25.1741	7.7e-140	1.67e-138	NC_047653.1	14880235	14891245	-
LOC117633446	4074.23	-0.750973	0.0298454	-25.1621	1.04e-139	2.25e-138	NC_047650.1	11798908	11800872	-
LOC117627343	1532.05	1.27598	0.0507669	25.134	2.11e-139	4.56e-138	NC_047654.1	15032582	15038767	-
LOC117618164	340.667	5.72471	0.227779	25.1327	2.18e-139	4.7e-138	NC_047651.1	13199328	13202188	+
LOC117613799	1221.59	-1.34307	0.0534955	-25.1062	4.26e-139	9.17e-138	NC_047650.1	20437439	20440601	+
LOC117634168	575.904	2.00532	0.0799471	25.0831	7.61e-139	1.64e-137	NC_047656.1	10805594	10826244	+
LOC117615389	4724.47	0.650618	0.0259424	25.0793	8.37e-139	1.8e-137	NC_047650.1	29784431	29787596	+
LOC117615274	283.206	4.69747	0.187352	25.073	9.81e-139	2.11e-137	NC_047650.1	41661648	41664376	+
LOC117615067	859.377	-1.82005	0.0725975	-25.0705	1.04e-138	2.24e-137	NC_047650.1	14113858	14115653	-
LOC117615722	2039.12	0.990201	0.0395257	25.052	1.66e-138	3.55e-137	NC_047650.1	24629316	24630741	-
LOC117630596	2267.75	-0.943353	0.0377236	-25.007	5.13e-138	1.1e-136	NC_047655.1	5269776	5275497	-
LOC117637538	485.655	-6.24368	0.249873	-24.9874	8.38e-138	1.79e-136	NC_047657.1	18081300	18082405	-
LOC117632571	803.229	-1.74902	0.07002	-24.9789	1.04e-137	2.21e-136	NC_047655.1	22039233	22042585	+
LOC117614607	9838.14	0.479687	0.0192079	24.9734	1.19e-137	2.54e-136	NC_047650.1	1404908	1407583	-
LOC117631090	1177.11	-1.3577	0.0543774	-24.9681	1.36e-137	2.9e-136	NC_047655.1	8744961	8750981	+
LOC117632420	1451.85	-1.25619	0.0503211	-24.9635	1.52e-137	3.25e-136	NC_047655.1	1525072	1526529	+
LOC117621394	8449.54	0.512392	0.0205259	24.9633	1.53e-137	3.26e-136	NC_047652.1	16099725	16101520	-
LOC117618729	838.11	1.62227	0.0650854	24.9252	3.97e-137	8.43e-136	NC_047651.1	487914	492143	+
LOC117634241	14786.3	0.388267	0.0155801	24.9208	4.43e-137	9.41e-136	NC_047656.1	17596746	17599249	-
LOC117635968	1157.52	-1.42188	0.0570947	-24.9038	6.76e-137	1.43e-135	NC_047656.1	20476753	20480368	-
LOC117629988	1074.02	1.40428	0.0564025	24.8975	7.91e-137	1.68e-135	NC_047655.1	20343287	20349859	+
LOC117618965	1189.99	1.43493	0.0576563	24.8876	1.01e-136	2.15e-135	NC_047651.1	25908428	25912481	-
LOC117633549	327.805	3.22856	0.129783	24.8765	1.34e-136	2.83e-135	NC_047656.1	11553863	11556156	+
LOC117631718	532.161	2.1573	0.0867286	24.8742	1.42e-136	2.99e-135	NC_047655.1	21046688	21047750	-
LOC117637485	5414.05	-0.639324	0.0257056	-24.871	1.53e-136	3.24e-135	NC_047657.1	13348244	13349060	-
LOC117637666	985.488	-1.55485	0.0625171	-24.8708	1.54e-136	3.25e-135	NC_047657.1	17613887	17617941	-
LOC117616779	512.194	2.22528	0.0894744	24.8705	1.55e-136	3.27e-135	NC_047650.1	22877822	22882115	+
LOC117630897	517.205	-2.40135	0.0966995	-24.8331	3.94e-136	8.29e-135	NC_047655.1	5642417	5645223	+
LOC117616283	767.287	-1.79514	0.0722922	-24.8318	4.07e-136	8.56e-135	NC_047650.1	39763658	39765193	-
LOC117625828	1035.72	-1.61398	0.065029	-24.8193	5.54e-136	1.16e-134	NC_047650.1	22008081	22012682	+
LOC117635221	718.674	-1.83877	0.074088	-24.8187	5.64e-136	1.18e-134	NC_047650.1	35249490	35254440	+
LOC117627715	6044.12	-0.579352	0.0233481	-24.8136	6.39e-136	1.34e-134	NC_047654.1	13340637	13343994	-
LOC117620851	1563.19	-1.19624	0.048222	-24.8069	7.56e-136	1.58e-134	NC_047652.1	3061320	3063238	+
LOC117628327	500.002	2.29443	0.0925032	24.8038	8.16e-136	1.71e-134	NC_047654.1	7977221	7981390	-
LOC117632991	4640.29	0.662309	0.0267116	24.7948	1.02e-135	2.13e-134	NC_047655.1	23552179	23553646	-
LOC117615785	336.146	-3.56811	0.143933	-24.79	1.15e-135	2.4e-134	NC_047650.1	20389702	20391102	+
LOC117625098	2123.92	-0.981784	0.0396339	-24.7713	1.83e-135	3.81e-134	NC_047653.1	13194251	13198042	-
LOC117613910	955.136	1.47621	0.05961	24.7645	2.16e-135	4.51e-134	NC_047650.1	8802365	8808086	+
LOC117636201	783.897	1.75912	0.071107	24.7391	4.06e-135	8.45e-134	NC_047656.1	12873317	12885441	+
LOC117633701	9929.89	-0.448617	0.0181439	-24.7255	5.69e-135	1.18e-133	NC_047656.1	21208744	21213633	-
LOC117626275	2804.46	-0.848406	0.0343324	-24.7116	8.03e-135	1.67e-133	NC_047653.1	5475881	5478657	-
LOC117616554	3028.88	0.792601	0.0320877	24.7011	1.04e-134	2.16e-133	NC_047650.1	30045923	30049014	+
LOC117627506	1134.06	1.38383	0.0560276	24.699	1.1e-134	2.27e-133	NC_047654.1	1113305	1115086	-
LOC117624428	2961.19	-0.834814	0.0338129	-24.6892	1.4e-134	2.89e-133	NC_047653.1	13186704	13191709	+
LOC117638045	1976.26	-1.00622	0.040758	-24.6877	1.45e-134	3e-133	NC_047657.1	18033198	18036597	-
LOC117634332	1383.44	1.25574	0.0508712	24.6846	1.56e-134	3.23e-133	NC_047656.1	18883348	18889352	+
LOC117624161	4531.27	-0.656638	0.0266297	-24.6581	3.01e-134	6.22e-133	NC_047653.1	11054026	11060118	-
LOC117612531	424.103	-2.71507	0.110111	-24.6575	3.06e-134	6.31e-133	NW_023010018.1	26217	28800	-
LOC117636698	343.023	-3.80056	0.154205	-24.6462	4.04e-134	8.34e-133	NC_047657.1	20277690	20280854	-
LOC117618596	1687.58	1.06087	0.0430573	24.6385	4.89e-134	1.01e-132	NC_047651.1	744518	746808	+
LOC117616229	1235.21	3.37291	0.136957	24.6275	6.42e-134	1.32e-132	NC_047650.1	23541971	23544680	-
LOC117633932	642.621	1.94221	0.0788736	24.6244	6.92e-134	1.42e-132	NC_047656.1	20742392	20749180	+
LOC117617686	22929.4	0.342969	0.0139345	24.6129	9.19e-134	1.89e-132	NC_047651.1	21539959	21542935	-
LOC117627508	459.074	-2.47479	0.100598	-24.6009	1.24e-133	2.54e-132	NC_047654.1	4774514	4777637	+
LOC117622595	3143.11	-0.861553	0.0350233	-24.5994	1.28e-133	2.63e-132	NC_047652.1	23279189	23281697	+
LOC117625015	677.014	1.81573	0.0738769	24.5777	2.19e-133	4.48e-132	NC_047653.1	3311644	3312563	-
LOC117626456	1096.98	-1.48704	0.0605098	-24.5752	2.33e-133	4.76e-132	NC_047650.1	30957763	30961242	+
LOC117621578	293.515	3.66625	0.149243	24.5657	2.94e-133	6.01e-132	NC_047652.1	17497578	17501290	+
LOC117632116	506.347	-2.29273	0.0933476	-24.5613	3.28e-133	6.69e-132	NC_047655.1	28375505	28376897	-
LOC117636488	332.726	-4.67524	0.190536	-24.5373	5.91e-133	1.21e-131	NC_047657.1	12865048	12866828	+
LOC117634484	344.088	-3.53438	0.144064	-24.5335	6.49e-133	1.32e-131	NC_047656.1	20537610	20539259	-
LOC117629918	353.312	-3.74366	0.152701	-24.5163	9.91e-133	2.02e-131	NC_047655.1	25305804	25309678	-
LOC117637040	2724.98	-0.889412	0.0362954	-24.5048	1.31e-132	2.67e-131	NC_047657.1	15992561	15997402	+
LOC117618846	2162.79	-1.03896	0.0424039	-24.5015	1.43e-132	2.9e-131	NC_047651.1	23273800	23275843	-
LOC117619819	845.469	1.61575	0.0659524	24.4987	1.52e-132	3.09e-131	NC_047651.1	12003023	12007640	+
LOC117625738	336.71	-3.57931	0.146246	-24.4746	2.75e-132	5.58e-131	NC_047653.1	8645382	8647591	-
LOC117618789	2310.24	1.04811	0.0428262	24.4736	2.82e-132	5.71e-131	NC_047651.1	23766072	23767589	-
LOC117632938	310.949	5.46201	0.223267	24.4641	3.56e-132	7.21e-131	NC_047650.1	10097189	10098113	-
LOC117617408	277.071	4.51137	0.18461	24.4373	6.87e-132	1.39e-130	NC_047651.1	6075511	6076506	+
LOC117638422	1143.01	1.35309	0.0554275	24.412	1.28e-131	2.58e-130	NC_047657.1	9285878	9296322	-
LOC117625916	1004.33	-1.53547	0.0629385	-24.3963	1.87e-131	3.78e-130	NC_047650.1	36835264	36838364	-
LOC117617071	644.939	1.85435	0.0760298	24.3897	2.2e-131	4.43e-130	NC_047651.1	17817602	17820243	+
LOC117619030	324.396	-4.01857	0.164969	-24.3595	4.6e-131	9.25e-130	NC_047651.1	2407829	2410476	-
LOC117622998	727.818	-1.90549	0.0782807	-24.3418	7.08e-131	1.42e-129	NC_047652.1	9317415	9320232	-
LOC117624567	1206.47	-1.32084	0.054275	-24.3361	8.15e-131	1.64e-129	NC_047653.1	2483056	2486538	+
LOC117631189	1222.29	-1.3059	0.0536795	-24.3277	9.98e-131	2e-129	NC_047650.1	31350959	31354238	-
LOC117624627	659.548	-1.88822	0.077694	-24.3033	1.81e-130	3.63e-129	NC_047653.1	9996905	9998473	+
LOC117613301	334.117	2.9392	0.12096	24.299	2.01e-130	4.03e-129	NW_023010258.1	6484	8915	-
LOC117623416	7524.77	-0.563531	0.0231968	-24.2934	2.3e-130	4.61e-129	NC_047652.1	22989603	22992380	-
LOC117627293	1071.61	1.47906	0.0608978	24.2875	2.65e-130	5.31e-129	NC_047654.1	1577116	1591551	-
LOC117628827	6157.68	-0.592672	0.0244339	-24.2562	5.69e-130	1.14e-128	NC_047654.1	13813864	13818017	-
LOC117629379	7996.71	0.517721	0.0213628	24.2347	9.6e-130	1.92e-128	NC_047654.1	9954395	9956909	+
LOC117633585	1757.96	-1.06273	0.0438731	-24.2229	1.28e-129	2.55e-128	NC_047650.1	21108738	21111984	+
LOC117618687	447.581	2.2596	0.0932948	24.22	1.37e-129	2.73e-128	NC_047651.1	8967020	8975483	-
LOC117637428	1648.47	-1.13144	0.0467978	-24.1773	3.85e-129	7.67e-128	NC_047657.1	18872851	18876003	-
LOC117622335	278.247	5.13164	0.212294	24.1723	4.35e-129	8.66e-128	NC_047652.1	24033755	24034859	+
LOC117633999	342.828	-3.36589	0.139357	-24.153	6.95e-129	1.38e-127	NC_047656.1	17810208	17812144	+
LOC117621115	342.072	-3.19892	0.132464	-24.1493	7.59e-129	1.51e-127	NC_047652.1	7676345	7678697	-
LOC117627298	1397.6	-1.23046	0.0509563	-24.1473	7.97e-129	1.58e-127	NC_047654.1	16587524	16590619	-
LOC117633083	2011.27	-1.04241	0.0431954	-24.1325	1.14e-128	2.26e-127	NC_047655.1	23877575	23879904	+
LOC117623905	345.459	2.89503	0.119968	24.1317	1.16e-128	2.3e-127	NC_047653.1	9071589	9073003	-
LOC117621990	1067	1.40251	0.0581431	24.1217	1.48e-128	2.93e-127	NC_047650.1	31595265	31604103	+
LOC117627501	511.072	2.27294	0.094243	24.1179	1.62e-128	3.21e-127	NC_047654.1	9520822	9534308	-
LOC117621428	1335.39	1.29662	0.0537691	24.1145	1.76e-128	3.48e-127	NC_047652.1	20607316	20608031	+
LOC117632720	310.456	-4.3463	0.180304	-24.1054	2.2e-128	4.33e-127	NC_047655.1	488722	490484	-
LOC117618929	623.406	-2.00624	0.0832336	-24.1037	2.29e-128	4.51e-127	NC_047651.1	25037574	25040539	-
LOC117637964	2160.6	-0.938457	0.038939	-24.1007	2.46e-128	4.84e-127	NC_047657.1	1055887	1060631	+
LOC117631848	756.568	1.63966	0.0680986	24.0777	4.28e-128	8.42e-127	NC_047655.1	19846834	19854956	+
LOC117622953	687.963	1.79876	0.0747347	24.0686	5.33e-128	1.05e-126	NC_047652.1	22010017	22019579	-
LOC117626429	518.114	-2.29498	0.0953559	-24.0676	5.47e-128	1.07e-126	NC_047653.1	6062007	6063714	-
LOC117637888	2471.42	0.8694	0.0361566	24.0454	9.32e-128	1.83e-126	NC_047657.1	17183430	17187560	-
LOC117629239	1624.37	-1.1049	0.0459607	-24.0402	1.06e-127	2.07e-126	NC_047654.1	17462117	17464926	+
LOC117634492	836.705	-1.6402	0.0683142	-24.0096	2.21e-127	4.33e-126	NC_047656.1	13369185	13371944	-
LOC117628651	1387.13	-1.2449	0.0519063	-23.9835	4.13e-127	8.08e-126	NC_047654.1	12701703	12704878	-
LOC117637427	1005.87	1.46658	0.0611929	23.9664	6.23e-127	1.22e-125	NC_047657.1	18869786	18871997	+
LOC117618602	345.351	-3.24627	0.135549	-23.949	9.46e-127	1.85e-125	NC_047651.1	248396	250679	+
LOC117616167	476.176	2.41689	0.101038	23.9206	1.87e-126	3.64e-125	NC_047650.1	4512568	4518832	-
LOC117633802	360.536	2.74365	0.114799	23.8996	3.09e-126	6.02e-125	NC_047656.1	1703417	1709675	+
LOC117632451	1442.45	1.13302	0.0474432	23.8817	4.75e-126	9.25e-125	NC_047650.1	2971320	2979826	+
LOC117630738	12499.5	-0.417728	0.0174953	-23.8766	5.36e-126	1.04e-124	NC_047655.1	25702298	25703111	+
LOC117633445	1813.39	-1.03919	0.0435257	-23.8754	5.51e-126	1.07e-124	NC_047656.1	16242944	16246746	+
LOC117620966	2210.56	-0.915962	0.0383695	-23.8722	5.96e-126	1.16e-124	NC_047652.1	2720487	2725291	+
LOC117631884	377.044	2.56191	0.107357	23.8635	7.34e-126	1.42e-124	NC_047655.1	27725504	27727103	-
LOC117627011	5041.3	-0.593856	0.0249001	-23.8495	1.02e-125	1.98e-124	NC_047654.1	17010377	17012535	-
LOC117618677	326.369	-3.45032	0.144754	-23.8358	1.42e-125	2.75e-124	NC_047651.1	25854214	25856113	-
LOC117629406	2944.06	-0.813694	0.0342237	-23.7758	5.95e-125	1.15e-123	NC_047654.1	9708166	9710477	+
LOC117632240	2059.03	-0.997402	0.0419679	-23.7658	7.54e-125	1.46e-123	NC_047650.1	23254690	23259426	+
LOC117636722	1304.07	1.21564	0.0512035	23.7413	1.35e-124	2.61e-123	NC_047657.1	236009	244874	+
LOC117629345	405.029	-2.5583	0.107787	-23.7347	1.58e-124	3.05e-123	NC_047654.1	4417908	4421800	+
LOC117615451	305.27	-3.73708	0.157479	-23.7306	1.74e-124	3.36e-123	NC_047650.1	33708070	33709365	+
LOC117620857	8758.04	-0.478633	0.0201699	-23.7301	1.77e-124	3.4e-123	NC_047652.1	19609341	19612160	+
LOC117623007	460.895	-2.41455	0.101798	-23.7191	2.29e-124	4.41e-123	NC_047652.1	7750226	7751561	+
LOC117617293	2039.63	0.934655	0.039428	23.7054	3.18e-124	6.1e-123	NC_047651.1	18622944	18625829	+
LOC117617323	4219.08	-0.645281	0.0272607	-23.6707	7.22e-124	1.39e-122	NC_047651.1	24958081	24961296	+
LOC117632072	356.387	-2.98922	0.12631	-23.6658	8.12e-124	1.56e-122	NC_047655.1	3597423	3599826	-
LOC117617604	1271.2	-1.24535	0.0526289	-23.6629	8.7e-124	1.67e-122	NC_047651.1	22067666	22073503	-
LOC117627569	2696.88	-0.87121	0.0368523	-23.6406	1.47e-123	2.82e-122	NC_047654.1	1016257	1023718	-
LOC117631874	3127.63	-0.767705	0.0325489	-23.5862	5.34e-123	1.02e-121	NC_047655.1	24841328	24846031	+
LOC117630398	376.299	2.49625	0.105903	23.571	7.65e-123	1.46e-121	NC_047655.1	18128997	18130857	+
LOC117623996	1403.97	1.14668	0.0486756	23.5577	1.05e-122	2e-121	NC_047653.1	3990812	3993713	+
LOC117634644	2437.57	-0.854588	0.0362945	-23.5459	1.38e-122	2.64e-121	NC_047656.1	13319201	13323117	-
LOC117624651	1065.94	1.3249	0.0562879	23.5379	1.67e-122	3.19e-121	NC_047653.1	3479054	3481986	+
LOC117624611	3215.1	0.857148	0.03642	23.5351	1.78e-122	3.4e-121	NC_047653.1	6026869	6031448	-
LOC117635422	376.727	2.55005	0.108404	23.5235	2.35e-122	4.46e-121	NC_047656.1	14048676	14051993	+
LOC117638781	1243.38	-1.28506	0.0546759	-23.5033	3.78e-122	7.18e-121	NC_047657.1	20091156	20094919	+
LOC117623928	320.968	-3.22132	0.137086	-23.4985	4.23e-122	8.03e-121	NC_047653.1	1409773	1411123	+
LOC117617830	353.491	-3.22635	0.137427	-23.4768	7.04e-122	1.34e-120	NC_047651.1	21571204	21574430	+
LOC117631504	534.138	-2.10474	0.0896845	-23.4683	8.6e-122	1.63e-120	NC_047655.1	27277829	27278699	-
LOC117615163	2221.28	-0.918078	0.0391376	-23.4577	1.1e-121	2.09e-120	NC_047650.1	32507221	32510243	-
LOC117616302	329.943	3.3501	0.142819	23.457	1.12e-121	2.12e-120	NC_047650.1	21364179	21370748	+
LOC117633905	1567.04	-1.07854	0.0459885	-23.4524	1.25e-121	2.36e-120	NC_047656.1	2818341	2825419	+
LOC117630730	1572.47	1.04775	0.0446821	23.4489	1.36e-121	2.56e-120	NC_047650.1	5559677	5565677	-
LOC117624053	2220.61	0.898828	0.0383464	23.4397	1.68e-121	3.18e-120	NC_047653.1	6701495	6708684	+
LOC117616376	916.912	1.51814	0.0647711	23.4386	1.73e-121	3.26e-120	NC_047650.1	33623989	33626090	-
LOC117623413	2026.64	-1.05563	0.045038	-23.4386	1.73e-121	3.26e-120	NC_047652.1	3391763	3398636	-
LOC117636424	8447.58	0.490908	0.020945	23.4379	1.75e-121	3.3e-120	NC_047657.1	14890206	14902196	+
LOC117630135	930.651	-1.48755	0.063557	-23.4049	3.81e-121	7.16e-120	NC_047655.1	2474003	2481498	-
LOC117631803	1352.04	-1.1967	0.0511929	-23.3762	7.46e-121	1.4e-119	NC_047655.1	3668753	3671586	-
LOC117629308	1433.48	-1.15037	0.0492342	-23.3653	9.63e-121	1.81e-119	NC_047654.1	15513058	15514802	-
LOC117620547	613.571	2.07048	0.0886494	23.3558	1.2e-120	2.26e-119	NC_047652.1	16055238	16062178	+
LOC117635978	435.001	2.18679	0.0937022	23.3377	1.84e-120	3.45e-119	NC_047656.1	15171913	15178227	+
LOC117619617	3429.54	0.734771	0.0315123	23.317	2.98e-120	5.58e-119	NC_047651.1	21243157	21244886	+
LOC117620802	325.949	-3.13798	0.134605	-23.3124	3.32e-120	6.2e-119	NC_047650.1	223968	226578	-
LOC117622135	1470.33	1.15348	0.0494818	23.3112	3.41e-120	6.38e-119	NC_047652.1	7071579	7078468	+
LOC117616521	1412.95	1.1468	0.0491958	23.311	3.43e-120	6.4e-119	NC_047650.1	10900310	10901106	-
LOC117631438	337.038	2.66971	0.114535	23.3092	3.58e-120	6.68e-119	NC_047655.1	11334798	11335987	+
LOC117629359	733.386	-1.66003	0.0712293	-23.3055	3.9e-120	7.28e-119	NC_047654.1	11493908	11497978	-
LOC117634081	6608.98	0.528334	0.0226701	23.3054	3.91e-120	7.29e-119	NC_047656.1	17460107	17462919	-
LOC117624015	597.823	1.84496	0.0792732	23.2734	8.24e-120	1.53e-118	NC_047653.1	5220622	5222649	-
LOC117634082	785.038	1.57665	0.0677983	23.2551	1.26e-119	2.35e-118	NC_047656.1	15333879	15339665	+
LOC117630540	295.214	2.99905	0.129006	23.2475	1.51e-119	2.8e-118	NC_047655.1	25075948	25078660	+
LOC117624254	1376.32	-1.17373	0.0504976	-23.2433	1.66e-119	3.09e-118	NC_047653.1	4336215	4338998	+
LOC117638754	509.581	-2.15882	0.0928863	-23.2416	1.73e-119	3.21e-118	NC_047657.1	7106212	7110107	+
LOC117624830	346.454	2.67312	0.115196	23.205	4.05e-119	7.5e-118	NC_047653.1	8045909	8048406	+
LOC117617309	704.439	1.61682	0.0696892	23.2004	4.51e-119	8.35e-118	NC_047651.1	17733962	17734781	-
LOC117612220	1169.77	1.24092	0.0534882	23.1998	4.57e-119	8.46e-118	NC_047657.1	18093478	18096334	-
LOC117622950	1092.62	-1.34373	0.0579409	-23.1913	5.57e-119	1.03e-117	NC_047652.1	16557171	16560607	-
LOC117617799	2154.95	0.911646	0.03931	23.1912	5.58e-119	1.03e-117	NC_047651.1	24479028	24491011	-
LOC117620335	1842.76	1.01926	0.0440747	23.1257	2.55e-118	4.71e-117	NC_047651.1	7510056	7527498	-
LOC117631219	2332.73	-0.857651	0.0370902	-23.1234	2.69e-118	4.97e-117	NC_047655.1	24846947	24849505	+
LOC117623099	307.926	-3.27376	0.141681	-23.1066	3.97e-118	7.31e-117	NC_047652.1	3982360	3983577	+
LOC117618483	558.772	1.89185	0.0818877	23.1029	4.33e-118	7.96e-117	NC_047651.1	17241476	17246823	-
LOC117620803	1477.67	-1.17896	0.0510829	-23.0794	7.45e-118	1.37e-116	NC_047652.1	20060555	20065715	-
LOC117619920	277.386	5.42313	0.235006	23.0765	7.97e-118	1.46e-116	NC_047651.1	22201668	22204922	+
LOC117631062	286.596	-4.03687	0.174955	-23.0738	8.49e-118	1.56e-116	NC_047650.1	26969065	26970154	-
LOC117619405	543.965	1.99099	0.0863067	23.0688	9.54e-118	1.75e-116	NC_047651.1	24417326	24420523	+
LOC117623143	1024.68	-1.41074	0.0611676	-23.0635	1.08e-117	1.97e-116	NC_047652.1	22229779	22233170	-
LOC117631075	537.973	-2.03634	0.0884339	-23.0267	2.52e-117	4.61e-116	NC_047655.1	27448721	27453334	-
LOC117615561	471.033	-2.25847	0.0981126	-23.0191	3e-117	5.48e-116	NC_047650.1	26819248	26821849	+
LOC117634604	318.509	3.00417	0.130541	23.0133	3.43e-117	6.27e-116	NC_047656.1	17259515	17261289	+
LOC117633454	318.587	-3.27695	0.142447	-23.0046	4.19e-117	7.65e-116	NC_047650.1	10112002	10112950	+
LOC117630898	4438.31	0.617026	0.0268327	22.9953	5.2e-117	9.48e-116	NC_047655.1	23579991	23582882	+
LOC117636642	320.139	2.75564	0.119861	22.9904	5.82e-117	1.06e-115	NC_047657.1	14851819	14855490	+
LOC117630875	1794.86	-1.01754	0.0442634	-22.9884	6.09e-117	1.11e-115	NC_047650.1	1799931	1803384	-
LOC117621113	588.286	-1.8805	0.0818236	-22.9824	7e-117	1.27e-115	NC_047652.1	2385386	2386723	-
LOC117618496	2848.76	-0.797377	0.0347289	-22.96	1.17e-116	2.13e-115	NC_047651.1	4995734	4997175	+
LOC117620212	858.927	1.44153	0.0629552	22.8977	4.89e-116	8.89e-115	NC_047651.1	23021206	23023979	-
LOC117629356	1406.19	-1.20715	0.0527366	-22.8901	5.83e-116	1.06e-114	NC_047654.1	14903937	14908404	+
LOC117629890	3107.82	-0.750633	0.0327996	-22.8854	6.49e-116	1.18e-114	NC_047655.1	29241750	29242660	+
LOC117629319	698.57	-1.71115	0.074786	-22.8806	7.25e-116	1.31e-114	NC_047654.1	3762946	3764153	-
LOC117619796	883.889	1.40205	0.0612921	22.8749	8.27e-116	1.5e-114	NC_047651.1	23862304	23867455	-
LOC117627899	4791.28	0.577235	0.0252415	22.8685	9.57e-116	1.73e-114	NC_047654.1	12937019	12939394	-
LOC117632663	500.054	-2.20761	0.0966018	-22.8527	1.37e-115	2.48e-114	NC_047655.1	26901847	26902884	-
LOC117616662	323.129	-3.25754	0.142778	-22.8154	3.23e-115	5.83e-114	NC_047650.1	26102727	26104199	+
LOC117626448	2452.17	0.837804	0.0367519	22.7962	5e-115	9.02e-114	NC_047650.1	19708245	19710680	-
LOC117623501	3595.74	0.704548	0.0309243	22.783	6.76e-115	1.22e-113	NC_047652.1	4506027	4508159	+
LOC117615576	2350.49	-0.867702	0.0381069	-22.7702	9.06e-115	1.63e-113	NC_047650.1	24708573	24709703	+
LOC117617140	490.904	2.07477	0.0911895	22.7523	1.36e-114	2.45e-113	NC_047651.1	24185438	24186513	-
LOC117617163	326.479	-3.2941	0.144888	-22.7355	1.99e-114	3.59e-113	NC_047651.1	23898340	23900274	+
LOC117613985	491.704	2.00685	0.0883877	22.7051	3.99e-114	7.16e-113	NC_047650.1	3852617	3854220	-
LOC117629287	1331.14	1.1715	0.0516027	22.7022	4.26e-114	7.64e-113	NC_047654.1	1626023	1629452	+
LOC117631387	1821.62	0.965733	0.0425702	22.6857	6.21e-114	1.11e-112	NC_047655.1	6509485	6515536	-
LOC117637013	3640.38	-0.670659	0.0295745	-22.6769	7.57e-114	1.36e-112	NC_047657.1	794154	802201	-
LOC117632352	994.013	-1.47058	0.0648604	-22.6729	8.29e-114	1.48e-112	NC_047650.1	40711066	40713402	+
LOC117620142	265.974	3.31285	0.146337	22.6384	1.81e-113	3.24e-112	NC_047650.1	41454605	41456799	-
LOC117628665	914.477	-1.42901	0.0631236	-22.6383	1.82e-113	3.25e-112	NC_047654.1	9237304	9239416	-
LOC117617985	234.072	4.66059	0.205912	22.6339	2.01e-113	3.59e-112	NC_047651.1	5003701	5011903	+
LOC117614219	1007.42	1.31235	0.0580051	22.6247	2.48e-113	4.42e-112	NC_047650.1	1185776	1188589	-
LOC117626751	759.559	-1.61823	0.0715759	-22.6086	3.57e-113	6.36e-112	NC_047653.1	20688368	20689840	-
LOC117612925	492.939	-2.17267	0.0962644	-22.5698	8.59e-113	1.53e-111	NW_023010115.1	18956	22131	-
LOC117618577	706.949	1.6483	0.0730335	22.5691	8.73e-113	1.55e-111	NC_047651.1	16784188	16786257	+
LOC117627402	1162.17	1.281	0.0567607	22.5685	8.84e-113	1.57e-111	NC_047654.1	7866347	7870237	+
LOC117628806	505.37	-2.06784	0.0916295	-22.5674	9.07e-113	1.61e-111	NC_047654.1	6904839	6909810	+
LOC117615898	476.578	-2.21623	0.0982419	-22.5589	1.1e-112	1.95e-111	NC_047650.1	36471292	36474086	+
LOC117622029	778.95	-3.19548	0.141709	-22.5496	1.36e-112	2.4e-111	NC_047652.1	23889372	23890437	-
LOC117635788	663.095	-1.77024	0.0785614	-22.5331	1.96e-112	3.48e-111	NC_047656.1	20651528	20655432	+
LOC117636429	267.567	3.13379	0.139102	22.5287	2.17e-112	3.84e-111	NC_047657.1	5081322	5088568	+
LOC117628497	278.714	-3.70323	0.164432	-22.5214	2.56e-112	4.53e-111	NC_047654.1	13350546	13351095	+
LOC117618055	561.28	-1.9598	0.0871505	-22.4875	5.5e-112	9.72e-111	NC_047651.1	22697450	22699118	-
LOC117621256	1346.39	1.12853	0.0501986	22.4812	6.34e-112	1.12e-110	NC_047652.1	14681446	14684879	-
LOC117636467	2276.75	-0.906168	0.0403114	-22.4792	6.63e-112	1.17e-110	NC_047657.1	6692079	6701793	-
LOC117627521	3536.11	0.716092	0.0318785	22.4632	9.52e-112	1.68e-110	NC_047650.1	42815217	42821238	+
LOC117629821	3653.45	0.666917	0.0296969	22.4574	1.08e-111	1.91e-110	NC_047655.1	3078655	3081853	+
LOC117636345	564.832	1.83843	0.0818818	22.4523	1.22e-111	2.14e-110	NC_047657.1	13031826	13033890	-
LOC117623124	5334.85	0.542181	0.024155	22.4459	1.4e-111	2.47e-110	NC_047652.1	16677243	16679096	-
LOC117627220	1784.95	-0.950177	0.0423488	-22.4369	1.72e-111	3.02e-110	NC_047654.1	14969653	14971976	-
LOC117617169	320.218	-5.44596	0.242776	-22.432	1.92e-111	3.37e-110	NC_047651.1	17593019	17595944	-
LOC117629971	260.15	3.21196	0.143338	22.4083	3.27e-111	5.73e-110	NC_047655.1	19448584	19452026	+
LOC117625920	919.583	-1.54588	0.0690406	-22.3908	4.83e-111	8.47e-110	NC_047653.1	1289155	1292661	+
LOC117631218	612.354	1.7336	0.0774333	22.3883	5.12e-111	8.96e-110	NC_047655.1	23457300	23460362	-
LOC117615560	466.248	-2.21898	0.0991148	-22.388	5.15e-111	9.01e-110	NC_047650.1	38726477	38730309	-
LOC117624634	718.434	1.58827	0.070948	22.3863	5.35e-111	9.35e-110	NC_047653.1	7641991	7648958	+
LOC117627949	3279.76	0.691591	0.0308989	22.3824	5.84e-111	1.02e-109	NC_047654.1	15062920	15067368	+
LOC117632382	887.439	1.36322	0.0609426	22.3689	7.9e-111	1.38e-109	NC_047655.1	4474920	4477076	+
LOC117626985	815.187	-1.50611	0.0673684	-22.3564	1.05e-110	1.83e-109	NC_047650.1	10911629	10914751	+
LOC117633789	4062.12	-0.625805	0.0279941	-22.3549	1.08e-110	1.89e-109	NC_047656.1	15100657	15106782	+
LOC117616829	647.554	-1.74741	0.0782283	-22.3373	1.61e-110	2.8e-109	NC_047650.1	39165422	39166989	-
LOC117623206	561.297	-1.97498	0.0884443	-22.3303	1.88e-110	3.27e-109	NC_047652.1	5901755	5903713	-
LOC117620531	508.158	-1.98192	0.0887634	-22.3281	1.97e-110	3.43e-109	NC_047652.1	3073628	3075738	-
LOC117615962	597.122	1.68755	0.0756236	22.3152	2.63e-110	4.57e-109	NC_047650.1	25825336	25828103	+
LOC117627191	2086.97	-0.876782	0.0392925	-22.3142	2.69e-110	4.67e-109	NC_047654.1	14555249	14563453	-
LOC117630104	329.199	2.70615	0.121281	22.3131	2.76e-110	4.78e-109	NC_047655.1	28248228	28254573	+
LOC117618511	1481.93	-1.07148	0.0480499	-22.2994	3.74e-110	6.49e-109	NC_047651.1	19825362	19830209	-
LOC117621106	332.059	2.67956	0.120169	22.2983	3.84e-110	6.64e-109	NC_047652.1	15786868	15800636	-
LOC117619735	985.226	-1.52114	0.0682361	-22.2923	4.39e-110	7.59e-109	NC_047651.1	22654419	22658536	+
LOC117627120	703.238	1.57923	0.0709239	22.2666	7.79e-110	1.35e-108	NC_047654.1	16634554	16637120	+
LOC117621382	388.212	2.27607	0.102267	22.2563	9.81e-110	1.69e-108	NC_047652.1	21862031	21866720	+
LOC117636586	10075.6	0.425238	0.0191103	22.2518	1.08e-109	1.87e-108	NC_047657.1	15814828	15817355	+
LOC117631292	1538.95	-1.07476	0.0483538	-22.2271	1.88e-109	3.24e-108	NC_047655.1	28637636	28642976	+
LOC117619871	804.097	-1.62511	0.0731648	-22.2117	2.65e-109	4.56e-108	NC_047651.1	21974904	21978876	-
LOC117633728	374.959	-2.43268	0.109557	-22.2048	3.09e-109	5.32e-108	NC_047656.1	15792641	15793987	-
LOC117626593	387.79	-2.42414	0.109214	-22.1962	3.74e-109	6.43e-108	NC_047653.1	20002632	20006720	+
LOC117632518	1324.47	1.11254	0.0501725	22.1742	6.09e-109	1.05e-107	NC_047655.1	25556983	25560076	+
LOC117618661	993.881	-1.51538	0.0683721	-22.1636	7.71e-109	1.32e-107	NC_047651.1	22914622	22917869	-
LOC117630891	2179.83	-0.874948	0.0394789	-22.1624	7.92e-109	1.36e-107	NC_047655.1	22348599	22352953	-
LOC117624396	313.141	-2.92252	0.131929	-22.1522	9.93e-109	1.7e-107	NC_047653.1	1792934	1794763	+
LOC117634737	5152.85	0.604057	0.0272958	22.1301	1.62e-108	2.78e-107	NC_047656.1	11652234	11653319	+
LOC117627172	3360.22	0.708714	0.0320254	22.1297	1.64e-108	2.8e-107	NC_047654.1	14572143	14577784	+
LOC117628418	1555.76	-1.07002	0.0483558	-22.1281	1.7e-108	2.9e-107	NC_047654.1	10120604	10124860	+
LOC117615951	538.042	-1.89152	0.0856389	-22.0871	4.2e-108	7.18e-107	NC_047650.1	39874989	39879103	+
LOC117630032	1046.74	1.21866	0.0551789	22.0856	4.35e-108	7.42e-107	NC_047655.1	11127143	11132302	+
LOC117631015	1126.95	1.17746	0.0533542	22.0687	6.32e-108	1.08e-106	NC_047655.1	16933186	16943989	+
LOC117614267	459.981	-6.89165	0.312325	-22.0657	6.76e-108	1.15e-106	NC_047650.1	9393249	9394650	+
LOC117622303	236.281	3.40549	0.154339	22.0651	6.85e-108	1.17e-106	NC_047652.1	6397259	6399783	-
LOC117631408	1080.73	-1.23343	0.0559067	-22.0623	7.28e-108	1.24e-106	NC_047655.1	604177	605073	+
LOC117622686	384.561	-2.41201	0.10935	-22.0576	8.08e-108	1.37e-106	NC_047652.1	6183214	6184376	-
LOC117622349	436.705	-2.23487	0.101357	-22.0495	9.65e-108	1.64e-106	NC_047650.1	30734170	30735377	-
LOC117636089	1191.48	-1.21308	0.055026	-22.0456	1.05e-107	1.79e-106	NC_047656.1	18970117	18973394	-
LOC117624439	932.555	1.42656	0.0647162	22.0432	1.11e-107	1.88e-106	NC_047653.1	2953239	2955411	-
LOC117633712	1056.43	-1.24635	0.0565485	-22.0403	1.18e-107	2.01e-106	NC_047656.1	12280787	12282621	+
LOC117636706	1500.19	1.09323	0.0496182	22.0328	1.4e-107	2.36e-106	NC_047657.1	17601752	17606349	+
LOC117623558	4816.13	0.582882	0.0264611	22.0279	1.56e-107	2.63e-106	NC_047652.1	5168244	5180449	+
LOC117622368	393.841	2.53015	0.114865	22.0272	1.58e-107	2.67e-106	NC_047652.1	22649901	22651352	-
LOC117631914	932.324	-1.36498	0.0619687	-22.0269	1.59e-107	2.69e-106	NC_047655.1	28731829	28735951	-
LOC117623841	11465.1	0.415278	0.0188656	22.0125	2.19e-107	3.69e-106	NC_047650.1	2802126	2803328	-
LOC117628896	1175.28	1.26215	0.0573592	22.0044	2.61e-107	4.41e-106	NC_047650.1	37906310	37908710	+
LOC117638069	1150.4	-1.21451	0.0552237	-21.9925	3.4e-107	5.73e-106	NC_047650.1	32783586	32785905	+
LOC117624458	1106.67	1.2172	0.0553903	21.975	5e-107	8.42e-106	NC_047653.1	11557547	11561259	+
LOC117633822	2180.64	0.83949	0.0382089	21.9711	5.45e-107	9.17e-106	NC_047656.1	8713747	8720218	+
LOC117612189	2730.86	0.769941	0.0350576	21.9622	6.62e-107	1.11e-105	NC_047657.1	19806951	19809220	+
LOC117622131	1306.19	1.14837	0.052353	21.9351	1.2e-106	2.02e-105	NC_047650.1	21420463	21426934	-
LOC117618072	2409.01	0.787888	0.0359198	21.9347	1.21e-106	2.04e-105	NC_047650.1	31322578	31327773	+
LOC117630735	691.66	1.6949	0.0772765	21.9329	1.26e-106	2.11e-105	NC_047655.1	6582059	6588547	-
LOC117615918	1447.38	1.06025	0.0483704	21.9194	1.7e-106	2.85e-105	NC_047650.1	8593993	8595968	-
LOC117623111	1115.23	1.27086	0.0580077	21.9085	2.15e-106	3.61e-105	NC_047652.1	5910876	5913814	+
LOC117634613	1130.26	-1.27227	0.0581171	-21.8915	3.13e-106	5.24e-105	NC_047650.1	39471252	39474822	-
LOC117617652	1161.14	1.29751	0.0592793	21.8881	3.37e-106	5.64e-105	NC_047651.1	18008496	18010838	-
LOC117632671	625.7	-1.70202	0.0779584	-21.8325	1.14e-105	1.91e-104	NC_047655.1	24567818	24572386	-
LOC117627674	2323.01	-0.879245	0.0402903	-21.8227	1.41e-105	2.36e-104	NC_047654.1	6697953	6702902	+
LOC117634802	322.158	2.8577	0.13096	21.8213	1.46e-105	2.43e-104	NC_047656.1	6297695	6301667	-
LOC117633852	599.562	1.6935	0.0776307	21.8148	1.68e-105	2.8e-104	NC_047656.1	17920492	17923799	-
LOC117635451	3334.35	-1.91221	0.0876724	-21.8108	1.83e-105	3.05e-104	NC_047656.1	15487041	15491651	+
LOC117634698	261.769	5.84437	0.268034	21.8046	2.1e-105	3.49e-104	NC_047656.1	13972061	13974733	+
LOC117621496	1673.52	-0.961161	0.0440986	-21.7957	2.55e-105	4.24e-104	NC_047652.1	14696440	14699917	+
LOC117632619	421.31	-2.32297	0.106594	-21.7928	2.72e-105	4.51e-104	NC_047655.1	1839334	1842915	-
LOC117634603	4706.6	-0.584963	0.0268483	-21.7877	3.04e-105	5.04e-104	NC_047656.1	7793331	7795713	-
LOC117638224	726.303	-1.59825	0.0733951	-21.776	3.92e-105	6.5e-104	NC_047657.1	18464776	18469040	-
LOC117628250	2557.69	0.797504	0.0366322	21.7706	4.41e-105	7.31e-104	NC_047654.1	10930906	10933784	+
LOC117629611	508.189	1.83404	0.0842713	21.7636	5.14e-105	8.51e-104	NC_047655.1	2059462	2063163	+
LOC117614966	469.248	-2.04846	0.094204	-21.7449	7.72e-105	1.28e-103	NC_047650.1	25715262	25719683	+
LOC117635890	669.426	1.53741	0.0707538	21.7289	1.09e-104	1.81e-103	NC_047656.1	18583327	18585759	+
LOC117633647	325.443	-2.78079	0.128213	-21.6888	2.62e-104	4.33e-103	NC_047656.1	11832253	11834506	+
LOC117636617	785.232	-1.46206	0.0674587	-21.6733	3.66e-104	6.05e-103	NC_047657.1	19118510	19121821	-
LOC117624932	299.049	-2.96116	0.13672	-21.6586	5.05e-104	8.32e-103	NC_047653.1	13528415	13532133	+
LOC117625617	469.58	2.16539	0.100042	21.6448	6.8e-104	1.12e-102	NC_047650.1	35908145	35909248	-
LOC117628547	405.961	2.2443	0.103726	21.6368	8.09e-104	1.33e-102	NC_047654.1	9711282	9713508	+
LOC117632331	251.139	-4.13368	0.191087	-21.6325	8.89e-104	1.46e-102	NC_047655.1	24222384	24225680	-
LOC117636973	1149.39	1.14119	0.0527636	21.6283	9.73e-104	1.6e-102	NC_047657.1	12303522	12313211	+
LOC117615906	513.597	-1.88355	0.0871154	-21.6213	1.13e-103	1.86e-102	NC_047650.1	3626549	3627975	+
LOC117634070	5137.57	-0.570797	0.0264032	-21.6184	1.2e-103	1.98e-102	NC_047656.1	19508952	19511710	+
LOC117628587	1296.8	1.1797	0.0545824	21.6132	1.35e-103	2.22e-102	NC_047654.1	16560902	16566554	+
LOC117618185	1952.12	0.86476	0.0400179	21.6093	1.47e-103	2.41e-102	NC_047651.1	24215563	24219911	+
LOC117620275	1324.54	-1.18914	0.0550323	-21.6081	1.51e-103	2.47e-102	NC_047651.1	2755414	2759028	-
LOC117623510	1502.78	1.03859	0.0480767	21.6029	1.69e-103	2.76e-102	NC_047652.1	17634032	17637918	-
LOC117634156	1514.14	1.07298	0.0496843	21.5961	1.96e-103	3.2e-102	NC_047656.1	17587325	17588381	-
LOC117623420	839.657	1.52126	0.0704469	21.5944	2.03e-103	3.31e-102	NC_047652.1	7056123	7059567	-
LOC117633947	1589.62	-0.997844	0.0462111	-21.5931	2.08e-103	3.4e-102	NC_047656.1	18857076	18862104	-
LOC117625930	623.821	-1.79512	0.0831414	-21.5912	2.17e-103	3.55e-102	NC_047650.1	36841866	36843022	-
LOC117622530	676.33	1.65795	0.0768438	21.5756	3.05e-103	4.97e-102	NC_047652.1	23205653	23218970	-
LOC117631432	534.543	1.82884	0.0848292	21.5591	4.35e-103	7.09e-102	NC_047655.1	22816250	22823199	-
LOC117614765	532.1	1.88135	0.0872867	21.5537	4.89e-103	7.96e-102	NC_047650.1	1915068	1925878	+
LOC117617521	266.282	-3.57252	0.165756	-21.5529	4.98e-103	8.1e-102	NC_047651.1	22819936	22822152	+
LOC117626432	1347.25	-1.18104	0.0548244	-21.5423	6.25e-103	1.02e-101	NC_047653.1	1128110	1130332	+
LOC117623284	2412.35	-0.779422	0.0362056	-21.5277	8.57e-103	1.39e-101	NC_047650.1	24266380	24269781	+
LOC117617271	1073.42	1.20324	0.0559042	21.5232	9.44e-103	1.53e-101	NC_047651.1	9641665	9660308	+
LOC117633251	260.256	-3.39776	0.157992	-21.5059	1.37e-102	2.22e-101	NC_047655.1	3192561	3197691	+
LOC117619747	288.852	-3.04691	0.141678	-21.5058	1.37e-102	2.23e-101	NC_047651.1	22348644	22351653	-
LOC117617204	1052.29	1.22363	0.0569208	21.4971	1.66e-102	2.69e-101	NC_047651.1	21821140	21822944	+
LOC117622117	459.568	1.94167	0.090342	21.4924	1.83e-102	2.97e-101	NC_047652.1	11412940	11414602	-
LOC117615335	945.583	-1.39217	0.0648131	-21.4798	2.41e-102	3.89e-101	NC_047650.1	9237182	9239755	+
LOC117615985	508.625	2.10385	0.0979589	21.4769	2.56e-102	4.14e-101	NC_047650.1	11174367	11180481	-
LOC117617625	1248.53	1.07562	0.0501372	21.4536	4.23e-102	6.83e-101	NC_047651.1	21041857	21045302	-
LOC117617709	786.908	1.3813	0.064387	21.453	4.28e-102	6.91e-101	NC_047651.1	3022997	3033365	+
LOC117627072	1555.25	-0.995107	0.0463876	-21.452	4.37e-102	7.05e-101	NC_047654.1	13561540	13563172	-
LOC117632570	1434.82	-1.10113	0.0513333	-21.4505	4.52e-102	7.28e-101	NC_047655.1	7218887	7222279	+
LOC117619226	602.411	-1.69446	0.0790208	-21.4432	5.29e-102	8.51e-101	NC_047651.1	20304839	20311051	+
LOC117632291	1005.22	1.22118	0.0569639	21.4377	5.95e-102	9.56e-101	NC_047655.1	3656173	3659428	+
LOC117633626	753.594	-1.56324	0.0729539	-21.4278	7.36e-102	1.18e-100	NC_047656.1	19216128	19220125	+
LOC117622669	644.751	-1.70752	0.0797002	-21.4242	7.94e-102	1.28e-100	NC_047650.1	37592825	37596094	+
LOC117638730	515.305	-2.07812	0.0970071	-21.4224	8.26e-102	1.33e-100	NC_047650.1	33121490	33123625	-
LOC117634172	1782.38	-0.927719	0.0433288	-21.4111	1.05e-101	1.69e-100	NC_047656.1	494780	502529	+
LOC117624791	363.659	-6.36411	0.297332	-21.404	1.22e-101	1.96e-100	NC_047653.1	9741392	9742967	+
LOC117632405	6503.63	0.491657	0.0229737	21.4008	1.31e-101	2.1e-100	NC_047650.1	8841885	8855878	+
LOC117628598	1620.06	-0.957238	0.0447533	-21.3892	1.68e-101	2.69e-100	NC_047654.1	10529482	10531588	+
LOC117621541	294.21	2.5812	0.120701	21.385	1.84e-101	2.95e-100	NC_047652.1	7840814	7843461	+
LOC117625041	1505.61	-1.0663	0.049889	-21.3734	2.36e-101	3.78e-100	NC_047653.1	14510715	14514950	+
LOC117614846	889.867	1.3413	0.0627826	21.3642	2.88e-101	4.6e-100	NC_047650.1	1660266	1663826	-
LOC117626452	1889.07	-0.902004	0.042251	-21.3487	4.01e-101	6.4e-100	NC_047653.1	9365873	9370869	+
LOC117623239	917.858	-1.33509	0.0625544	-21.3429	4.54e-101	7.24e-100	NC_047652.1	15815605	15819779	-
LOC117627953	949.934	1.23526	0.0578863	21.3394	4.89e-101	7.79e-100	NC_047654.1	14598037	14602480	-
LOC117632464	1073.12	-1.23513	0.0578822	-21.3386	4.98e-101	7.92e-100	NC_047655.1	24894180	24897158	-
LOC117626201	2199.85	0.888658	0.0416942	21.3137	8.47e-101	1.35e-99	NC_047650.1	29256676	29262610	-
LOC117621412	1270.06	-1.09496	0.0513806	-21.3108	9.02e-101	1.43e-99	NC_047652.1	16716977	16720751	+
LOC117633184	4796.92	-0.56452	0.0265299	-21.2786	1.79e-100	2.85e-99	NC_047655.1	17858316	17859315	+
LOC117626937	1013.69	-1.28066	0.0601937	-21.2756	1.91e-100	3.03e-99	NC_047654.1	4390527	4391845	+
LOC117621563	4542.16	-0.576338	0.0270925	-21.2729	2.02e-100	3.21e-99	NC_047652.1	15661206	15664933	-
LOC117624356	1585.77	0.9465	0.0444977	21.2708	2.12e-100	3.35e-99	NC_047653.1	7782924	7800141	+
LOC117623517	707.829	-1.5412	0.0724745	-21.2655	2.37e-100	3.75e-99	NC_047652.1	13277765	13284040	-
LOC117622807	1154.39	-1.26691	0.0596052	-21.255	2.96e-100	4.69e-99	NC_047652.1	23566796	23570044	-
LOC117619258	901.093	1.37053	0.0644812	21.2548	2.98e-100	4.71e-99	NC_047651.1	757240	766935	+
LOC117618810	1181.46	-1.14136	0.0537	-21.2544	3e-100	4.74e-99	NC_047651.1	17514817	17517452	+
LOC117621007	1640.33	0.952843	0.0448312	21.254	3.03e-100	4.78e-99	NC_047652.1	21133961	21137645	-
LOC117614047	253.04	-4.11342	0.193541	-21.2535	3.06e-100	4.83e-99	NC_047650.1	25815758	25817500	-
LOC117626002	1651.09	-1.06693	0.0502811	-21.2192	6.35e-100	1e-98	NC_047653.1	735261	737937	+
LOC117613437	1172.79	-1.17786	0.0555377	-21.2083	8e-100	1.26e-98	NC_047650.1	10269022	10270748	-
LOC117634230	1269.95	-1.13521	0.0535285	-21.2076	8.12e-100	1.28e-98	NC_047656.1	300529	303920	+
LOC117631722	622.821	1.59513	0.0752252	21.2048	8.63e-100	1.36e-98	NC_047655.1	9047505	9048587	-
LOC117615729	2962.86	-0.699566	0.0330022	-21.1976	1.01e-99	1.58e-98	NC_047650.1	35217286	35218677	+
LOC117631460	246.387	-4.42263	0.208643	-21.1971	1.02e-99	1.6e-98	NC_047655.1	3083816	3084957	-
LOC117618548	589.45	1.66196	0.0785033	21.1706	1.78e-99	2.8e-98	NC_047651.1	23878577	23890247	+
LOC117636432	865.318	-1.46892	0.0694046	-21.1646	2.03e-99	3.18e-98	NC_047657.1	16673559	16677036	-
LOC117636874	1200.55	-1.14297	0.0540291	-21.1547	2.5e-99	3.91e-98	NC_047650.1	36909931	36913609	-
LOC117612140	2772.69	-0.739645	0.0349665	-21.153	2.59e-99	4.06e-98	NC_047650.1	21999093	21999977	-
LOC117625911	1994.82	0.855852	0.0404704	21.1476	2.9e-99	4.54e-98	NC_047653.1	1814576	1816747	+
LOC117633693	2330.86	-0.81316	0.0384614	-21.1423	3.25e-99	5.08e-98	NC_047656.1	15222839	15224937	+
LOC117614942	967.538	1.31786	0.0623581	21.1337	3.9e-99	6.09e-98	NC_047650.1	11583260	11585251	-
LOC117625135	1521.85	0.972152	0.0460159	21.1264	4.55e-99	7.09e-98	NC_047653.1	2405144	2411131	+
LOC117619502	297.74	2.62905	0.124466	21.1226	4.93e-99	7.69e-98	NC_047651.1	13867326	13868341	+
LOC117624789	1605.26	-0.940915	0.0445776	-21.1074	6.81e-99	1.06e-97	NC_047653.1	7595519	7599485	-
LOC117624171	3207.43	-0.665333	0.0315222	-21.1068	6.89e-99	1.07e-97	NC_047653.1	6879954	6883378	+
LOC117624018	237.46	5.7482	0.272364	21.1049	7.18e-99	1.12e-97	NC_047653.1	12128900	12133107	+
LOC117616747	606.865	1.58592	0.0751997	21.0894	9.95e-99	1.55e-97	NC_047650.1	37731781	37737383	+
LOC117620739	1314.69	-1.1631	0.0551738	-21.0807	1.2e-98	1.86e-97	NC_047650.1	33301946	33303683	+
LOC117634064	6274.94	-0.523875	0.0248603	-21.0728	1.41e-98	2.2e-97	NC_047656.1	12807774	12811364	-
LOC117624488	2837.38	0.704733	0.0334561	21.0644	1.69e-98	2.62e-97	NC_047653.1	12723367	12727308	-
LOC117637920	467.179	-1.99128	0.0945557	-21.0594	1.88e-98	2.91e-97	NC_047657.1	15096990	15102540	-
LOC117619519	516.666	-1.90791	0.0906048	-21.0575	1.95e-98	3.02e-97	NC_047651.1	18946744	18948965	-
LOC117630078	467.919	-2.05838	0.0977743	-21.0524	2.18e-98	3.37e-97	NC_047655.1	23957195	23959812	-
LOC117623952	858.606	1.50205	0.0714142	21.033	3.27e-98	5.06e-97	NC_047653.1	22612903	22627570	-
LOC117622875	1181.61	1.08552	0.0516364	21.0223	4.1e-98	6.34e-97	NC_047652.1	22267345	22272938	+
LOC117619987	860.232	-1.49213	0.0709918	-21.0184	4.45e-98	6.88e-97	NC_047651.1	14088170	14090226	+
LOC117638152	768.434	-1.42761	0.0680679	-20.9733	1.15e-97	1.78e-96	NC_047657.1	14739806	14742755	+
LOC117612112	769.838	1.41236	0.0673948	20.9565	1.64e-97	2.53e-96	NC_047657.1	19216867	19218898	+
LOC117620190	466.087	-2.10087	0.100309	-20.944	2.13e-97	3.28e-96	NC_047651.1	15762304	15766294	+
LOC117630680	727.205	-1.54021	0.0735708	-20.935	2.57e-97	3.96e-96	NC_047655.1	23719653	23723008	+
LOC117637069	977.482	1.22511	0.0585214	20.9344	2.6e-97	4e-96	NC_047657.1	9798004	9804895	-
LOC117635802	263.559	-5.25451	0.251054	-20.9298	2.86e-97	4.41e-96	NC_047656.1	173242	175388	+
LOC117631573	235.423	-3.8281	0.182968	-20.9222	3.36e-97	5.17e-96	NC_047655.1	13861793	13866005	-
LOC117627158	1221.93	-1.16674	0.0558074	-20.9065	4.67e-97	7.17e-96	NC_047654.1	6689936	6694432	+
LOC117637248	494.573	1.81655	0.0869266	20.8975	5.64e-97	8.66e-96	NC_047657.1	8820384	8829900	+
LOC117635100	1255.73	-1.13438	0.054286	-20.8963	5.78e-97	8.86e-96	NC_047656.1	13231267	13233464	-
LOC117631683	889.796	-1.34377	0.0643184	-20.8924	6.28e-97	9.62e-96	NC_047655.1	1923323	1927149	+
LOC117634706	421.367	2.18811	0.104786	20.8816	7.87e-97	1.2e-95	NC_047650.1	21575745	21580176	-
LOC117622106	253.367	-3.25381	0.15592	-20.8685	1.04e-96	1.59e-95	NC_047652.1	19768818	19772224	+
LOC117615289	553.371	-1.8031	0.0864284	-20.8624	1.18e-96	1.8e-95	NC_047650.1	38348342	38351078	-
LOC117632792	436.992	1.87892	0.0901085	20.8517	1.47e-96	2.25e-95	NC_047655.1	18278772	18285118	-
LOC117631596	7715.26	-0.431816	0.0207133	-20.8473	1.61e-96	2.46e-95	NC_047655.1	19172222	19173722	-
LOC117624004	1912.74	-0.911086	0.0437253	-20.8366	2.02e-96	3.08e-95	NC_047653.1	4023675	4026455	+
LOC117632154	235.102	-4.5678	0.219322	-20.827	2.47e-96	3.76e-95	NC_047655.1	24381371	24384143	+
LOC117630887	744.668	-1.43489	0.0689163	-20.8208	2.8e-96	4.27e-95	NC_047655.1	4873622	4875727	-
LOC117617645	2862.72	0.706058	0.0339385	20.804	3.98e-96	6.06e-95	NC_047651.1	13253008	13260003	+
LOC117631474	490.742	-1.84061	0.0885103	-20.7954	4.77e-96	7.25e-95	NC_047655.1	11867670	11871947	+
LOC117627063	1393.89	-1.11978	0.0538946	-20.7772	6.95e-96	1.06e-94	NC_047650.1	6335919	6344262	+
LOC117627268	245.026	2.9162	0.140363	20.7762	7.11e-96	1.08e-94	NC_047654.1	10461518	10482856	-
LOC117633667	1228.21	-1.08529	0.0522664	-20.7646	9.05e-96	1.37e-94	NC_047656.1	12868637	12871141	+
LOC117613146	1005.84	1.21295	0.0584587	20.7488	1.26e-95	1.91e-94	NW_023010185.1	4768	16218	-
LOC117636846	1146.34	-1.29766	0.062544	-20.7479	1.28e-95	1.94e-94	NC_047657.1	15122610	15124253	-
LOC117627504	574.897	1.81439	0.0874914	20.7379	1.58e-95	2.39e-94	NC_047654.1	1092360	1098902	+
LOC117628675	2026.25	-0.812973	0.039252	-20.7116	2.72e-95	4.12e-94	NC_047650.1	6828798	6835763	-
LOC117617044	1946.03	-0.838831	0.0405183	-20.7025	3.29e-95	4.97e-94	NC_047651.1	18227277	18230994	+
LOC117619962	1896.11	0.836661	0.040431	20.6936	3.96e-95	5.98e-94	NC_047651.1	22407133	22409389	+
LOC117632053	981.363	-1.21352	0.0586442	-20.693	4.01e-95	6.05e-94	NC_047655.1	22163731	22166616	+
LOC117623189	1644.79	-1.00106	0.0483857	-20.6891	4.34e-95	6.55e-94	NC_047652.1	14550083	14552515	+
LOC117615873	2308.16	-0.764231	0.0369619	-20.6762	5.68e-95	8.56e-94	NC_047650.1	41483398	41487125	-
LOC117631513	569.795	1.85439	0.089733	20.6657	7.06e-95	1.06e-93	NC_047655.1	24125255	24132082	-
LOC117621457	4160.42	-0.587487	0.0284318	-20.663	7.45e-95	1.12e-93	NC_047650.1	17713550	17716893	+
LOC117628784	362.835	-2.48839	0.120442	-20.6604	7.87e-95	1.18e-93	NC_047654.1	16457831	16459558	-
LOC117621619	5229.76	-0.516404	0.0249991	-20.6569	8.46e-95	1.27e-93	NC_047650.1	20888135	20889831	-
LOC117615981	1353.56	1.02291	0.0495435	20.6468	1.04e-94	1.57e-93	NC_047650.1	14980736	14986533	-
LOC117612289	735.513	1.37722	0.0667186	20.6422	1.15e-94	1.72e-93	NC_047657.1	17692844	17695210	-
LOC117629886	1377.89	1.02758	0.0497862	20.6399	1.2e-94	1.8e-93	NC_047655.1	29227492	29231301	+
LOC117633253	386.136	-2.21143	0.107162	-20.6364	1.29e-94	1.94e-93	NC_047655.1	7196108	7197215	+
LOC117626374	433.096	1.87704	0.0909833	20.6306	1.46e-94	2.19e-93	NC_047653.1	4481712	4492678	-
LOC117617600	411.908	-2.14616	0.104081	-20.6201	1.81e-94	2.71e-93	NC_047651.1	22543353	22545427	+
LOC117615503	453.816	1.89985	0.0921911	20.6077	2.34e-94	3.5e-93	NC_047650.1	12833528	12841189	-
LOC117622310	5489.41	-0.52028	0.025272	-20.5872	3.57e-94	5.34e-93	NC_047650.1	30731786	30733468	-
LOC117629936	1216.9	-1.14289	0.0555206	-20.585	3.74e-94	5.59e-93	NC_047655.1	25967451	25972162	-
LOC117613816	898.138	1.41363	0.0686748	20.5844	3.79e-94	5.65e-93	NC_047650.1	34751113	34757341	-
LOC117633522	615.405	-1.5955	0.0775899	-20.5633	5.86e-94	8.74e-93	NC_047650.1	25157926	25160426	+
LOC117630951	584.226	1.57814	0.0767617	20.559	6.4e-94	9.54e-93	NC_047655.1	460054	464567	+
LOC117638325	553.974	1.6568	0.0806546	20.5419	9.1e-94	1.36e-92	NC_047650.1	38330428	38342918	+
LOC117620008	1060.92	1.17087	0.0570072	20.5391	9.64e-94	1.44e-92	NC_047651.1	22240345	22242479	-
LOC117617529	1402.16	-1.02205	0.0497815	-20.5306	1.15e-93	1.71e-92	NC_047651.1	25552263	25556162	-
LOC117632283	493.679	-2.00628	0.0977712	-20.5202	1.42e-93	2.11e-92	NC_047655.1	1511149	1514777	-
LOC117628492	866.086	1.32446	0.0645532	20.5174	1.51e-93	2.24e-92	NC_047654.1	12024092	12028393	-
LOC117631114	2282.16	-0.76928	0.0375502	-20.4867	2.83e-93	4.2e-92	NC_047655.1	1968609	1971697	-
LOC117627846	639.421	1.51268	0.0738726	20.4769	3.46e-93	5.13e-92	NC_047654.1	4276990	4278616	+
LOC117633078	3024.11	-0.654517	0.0319864	-20.4623	4.67e-93	6.92e-92	NC_047655.1	23485126	23485660	-
LOC117627622	447.558	-2.15385	0.105309	-20.4527	5.68e-93	8.42e-92	NC_047654.1	12629695	12631921	+
LOC117624819	638.218	1.49862	0.0732922	20.4473	6.36e-93	9.41e-92	NC_047653.1	18305203	18307111	-
LOC117628619	887.989	-1.28494	0.0628577	-20.4421	7.07e-93	1.05e-91	NC_047654.1	786217	789408	-
LOC117635886	1178.27	1.05885	0.051804	20.4395	7.44e-93	1.1e-91	NC_047656.1	11689695	11691552	-
LOC117624735	438.061	1.84394	0.0902226	20.4377	7.73e-93	1.14e-91	NC_047653.1	7025366	7030486	+
LOC117623497	965.667	-1.21288	0.0594041	-20.4174	1.17e-92	1.73e-91	NC_047652.1	4014371	4020898	+
LOC117629117	3485.39	0.621256	0.0304684	20.3902	2.04e-92	3.01e-91	NC_047650.1	22035524	22039401	-
LOC117617806	389.602	2.04915	0.100516	20.3862	2.22e-92	3.27e-91	NC_047650.1	28868745	28870273	-
LOC117629346	658.419	-1.72545	0.0846482	-20.3838	2.33e-92	3.43e-91	NC_047654.1	7601588	7603810	+
LOC117627631	8399.06	-0.420852	0.0206572	-20.3732	2.89e-92	4.26e-91	NC_047654.1	17901582	17904914	-
LOC117616059	225.485	-4.62724	0.227205	-20.3659	3.35e-92	4.93e-91	NC_047650.1	43261722	43263999	-
LOC117634620	2072.97	0.842261	0.0413639	20.3622	3.62e-92	5.32e-91	NC_047650.1	28400082	28403039	+
LOC117628660	684.764	1.56033	0.076656	20.3549	4.2e-92	6.17e-91	NC_047654.1	9557315	9562945	+
LOC117637515	3740.42	-0.650149	0.0319486	-20.3499	4.65e-92	6.83e-91	NC_047657.1	19989266	19992029	-
LOC117615989	409.232	2.03871	0.100184	20.3498	4.66e-92	6.84e-91	NC_047650.1	11406907	11412994	-
LOC117628826	440.424	1.87927	0.0923897	20.3407	5.61e-92	8.22e-91	NC_047654.1	7891903	7894982	+
LOC117631520	821.549	-1.33249	0.0655164	-20.3382	5.9e-92	8.65e-91	NC_047650.1	34481877	34484660	-
LOC117630140	3132.34	-0.671488	0.0330181	-20.337	6.05e-92	8.86e-91	NC_047655.1	25770629	25776210	-
LOC117623959	548.023	-1.668	0.0820951	-20.3179	8.94e-92	1.31e-90	NC_047653.1	2453730	2454865	-
LOC117633897	1041.64	-1.16479	0.0573363	-20.315	9.48e-92	1.39e-90	NC_047656.1	245195	247653	+
LOC117614410	1576.61	-0.943851	0.0464648	-20.3133	9.82e-92	1.43e-90	NC_047650.1	36634306	36636841	-
LOC117617727	2061.51	-0.840117	0.0413734	-20.3057	1.14e-91	1.67e-90	NC_047651.1	273595	281162	+
LOC117637835	249.044	6.24544	0.307746	20.2942	1.45e-91	2.11e-90	NC_047657.1	11480692	11485667	-
LOC117636756	4343.14	-0.587635	0.0289617	-20.2901	1.57e-91	2.29e-90	NC_047657.1	14762427	14765695	+
LOC117617712	349.223	2.24423	0.110609	20.2897	1.59e-91	2.31e-90	NC_047651.1	8956789	8963654	+
LOC117626445	888.277	-1.29544	0.0638634	-20.2846	1.76e-91	2.56e-90	NC_047653.1	9207680	9210007	+
LOC117618756	350.247	-2.32939	0.114899	-20.2733	2.21e-91	3.22e-90	NC_047651.1	24971064	24972951	+
LOC117631322	246.732	-3.11574	0.153698	-20.2718	2.28e-91	3.32e-90	NC_047655.1	24219675	24221448	+
LOC117637215	197.826	3.5714	0.176246	20.2637	2.69e-91	3.91e-90	NC_047657.1	17516956	17518640	-
LOC117632112	1291.57	-1.03638	0.0511611	-20.2572	3.07e-91	4.46e-90	NC_047655.1	12205402	12209043	-
LOC117629566	2375.76	0.810686	0.0400252	20.2544	3.25e-91	4.71e-90	NC_047650.1	11024853	11030859	+
LOC117628785	1211.45	-1.09684	0.0541615	-20.2513	3.46e-91	5.01e-90	NC_047654.1	4115314	4118844	+
LOC117630076	1428.37	0.971594	0.0479863	20.2473	3.75e-91	5.44e-90	NC_047655.1	29218348	29222168	-
LOC117638291	1046.1	-1.15421	0.0570183	-20.2428	4.11e-91	5.96e-90	NC_047650.1	30765347	30769521	-
LOC117628935	1231.75	-1.05135	0.0519521	-20.2369	4.63e-91	6.7e-90	NC_047650.1	20780766	20788011	-
LOC117631485	2002.59	-0.877455	0.0433795	-20.2274	5.62e-91	8.12e-90	NC_047655.1	18489267	18492073	-
LOC117619118	2563.36	-0.733661	0.036272	-20.2267	5.7e-91	8.24e-90	NC_047651.1	25261581	25272862	+
LOC117633942	899.065	-1.27464	0.0630481	-20.217	6.94e-91	1e-89	NC_047656.1	13696409	13698662	-
LOC117615600	1017.2	-1.19254	0.0589892	-20.2163	7.04e-91	1.02e-89	NC_047650.1	30288141	30290798	-
LOC117624925	388.013	-2.22865	0.110278	-20.2094	8.09e-91	1.17e-89	NC_047653.1	8783780	8789069	+
LOC117636389	275.334	-2.97156	0.14704	-20.2092	8.13e-91	1.17e-89	NC_047650.1	24957221	24959156	-
LOC117624375	682.486	1.44501	0.0715204	20.2041	9.01e-91	1.3e-89	NC_047653.1	6190708	6197032	+
LOC117612187	812.224	1.30245	0.0645026	20.1922	1.15e-90	1.65e-89	NC_047657.1	12958407	12960647	+
LOC117617588	2199.38	-0.761824	0.0377338	-20.1895	1.21e-90	1.74e-89	NC_047651.1	25935601	25938973	-
LOC117624066	774.184	-1.40994	0.0698446	-20.1868	1.28e-90	1.84e-89	NC_047653.1	17650476	17654306	+
LOC117638230	805.912	1.42719	0.0707325	20.1773	1.55e-90	2.23e-89	NC_047657.1	3174765	3180968	-
LOC117625720	727.002	-1.45164	0.0719535	-20.1747	1.63e-90	2.34e-89	NC_047653.1	4247369	4251313	-
LOC117634678	937.653	-1.31404	0.0651425	-20.1718	1.73e-90	2.49e-89	NC_047656.1	9582568	9588239	-
LOC117631196	2697.41	-0.683044	0.0338614	-20.1717	1.73e-90	2.49e-89	NC_047655.1	23126516	23128275	-
LOC117637681	764.38	1.3505	0.0669535	20.1707	1.77e-90	2.54e-89	NC_047657.1	486021	495653	+
LOC117624400	821.109	1.44248	0.0715747	20.1535	2.51e-90	3.59e-89	NC_047653.1	12813091	12818795	+
LOC117621190	2782.23	-0.672686	0.0333822	-20.151	2.64e-90	3.77e-89	NC_047650.1	37417790	37427048	-
LOC117632135	225.238	-4.72961	0.234927	-20.1322	3.86e-90	5.51e-89	NC_047655.1	17667868	17671003	-
LOC117626320	1151.24	-1.15128	0.0571859	-20.1322	3.86e-90	5.51e-89	NC_047650.1	38651066	38656921	+
LOC117619293	214.269	3.33663	0.165737	20.1321	3.86e-90	5.51e-89	NC_047651.1	16526924	16528025	-
LOC117615754	2019.62	-0.808307	0.0401669	-20.1237	4.58e-90	6.53e-89	NC_047650.1	31495358	31498663	+
LOC117622879	11087	-0.346581	0.0172226	-20.1236	4.58e-90	6.53e-89	NC_047650.1	13631655	13634707	-
LOC117629650	1845.94	-0.863648	0.0429172	-20.1236	4.59e-90	6.54e-89	NC_047655.1	24025580	24030892	-
LOC117638236	194.896	3.4649	0.172203	20.121	4.84e-90	6.89e-89	NC_047657.1	14790098	14795577	-
LOC117624692	1399.92	0.981116	0.048762	20.1205	4.88e-90	6.94e-89	NC_047653.1	1861703	1863160	+
LOC117622857	232	-3.54917	0.176407	-20.1193	5.01e-90	7.12e-89	NC_047652.1	11027450	11028603	-
LOC117636624	1532.92	0.919946	0.0457307	20.1166	5.28e-90	7.5e-89	NC_047657.1	6907579	6921739	+
LOC117614253	1471.53	0.94882	0.0471687	20.1154	5.41e-90	7.68e-89	NC_047650.1	32160886	32168433	-
LOC117625023	1392.72	-0.968971	0.0482233	-20.0934	8.42e-90	1.2e-88	NC_047653.1	1223075	1224501	-
LOC117614198	936.223	1.17403	0.0584301	20.0929	8.52e-90	1.21e-88	NC_047650.1	8826023	8830341	+
LOC117629976	7740.23	-0.411508	0.0204871	-20.0861	9.75e-90	1.38e-88	NC_047655.1	206239	210826	-
LOC117638287	415.031	1.89135	0.0941861	20.081	1.08e-89	1.53e-88	NC_047657.1	4154655	4159494	+
LOC117627801	330.079	-2.36678	0.117902	-20.0741	1.24e-89	1.76e-88	NC_047650.1	8873624	8880929	-
LOC117628225	234.295	2.8223	0.140624	20.0698	1.35e-89	1.91e-88	NC_047650.1	13470138	13476960	-
LOC117629953	1354.82	-1.07764	0.0537105	-20.0639	1.53e-89	2.16e-88	NC_047655.1	26198262	26199070	+
LOC117620580	310.699	-2.4404	0.121656	-20.0598	1.66e-89	2.34e-88	NC_047652.1	17105109	17106684	+
LOC117614758	633.591	1.48851	0.074302	20.0332	2.83e-89	3.99e-88	NC_047650.1	42157350	42164069	+
LOC117615947	841.828	-1.32009	0.0659042	-20.0304	2.99e-89	4.22e-88	NC_047650.1	24490749	24492757	-
LOC117634576	691.156	1.42534	0.0711606	20.0299	3.03e-89	4.26e-88	NC_047656.1	19707851	19726436	+
LOC117628186	451.002	-1.95412	0.0975689	-20.0281	3.14e-89	4.42e-88	NC_047654.1	8212205	8213419	+
LOC117630788	781.186	-1.44615	0.0723643	-19.9843	7.54e-89	1.06e-87	NC_047655.1	2358996	2363745	+
LOC117636349	904.226	1.36866	0.0685417	19.9683	1.04e-88	1.46e-87	NC_047657.1	12929719	12932473	+
LOC117632399	1278.77	-1.05506	0.052844	-19.9655	1.1e-88	1.55e-87	NC_047655.1	4351022	4353482	-
LOC117614845	926.019	1.20147	0.0601888	19.9616	1.19e-88	1.67e-87	NC_047650.1	30105933	30112264	-
LOC117622316	2335.84	-0.747483	0.0374601	-19.9541	1.38e-88	1.94e-87	NC_047652.1	17388330	17394338	+
LOC117638208	255.933	-2.88279	0.144572	-19.9402	1.82e-88	2.56e-87	NC_047657.1	10827279	10829642	-
LOC117623378	871.71	-1.3063	0.0655183	-19.938	1.91e-88	2.67e-87	NC_047650.1	32602921	32609615	+
LOC117621678	249.751	-2.91416	0.146285	-19.9211	2.67e-88	3.74e-87	NC_047650.1	41336939	41338858	-
LOC117621005	249.569	-2.99251	0.15022	-19.9209	2.68e-88	3.76e-87	NC_047650.1	39340132	39341683	+
LOC117631921	816.673	1.27582	0.0640951	19.9052	3.67e-88	5.13e-87	NC_047650.1	42388430	42402045	+
LOC117614951	647.549	1.59786	0.0803119	19.8957	4.43e-88	6.19e-87	NC_047650.1	19825125	19829931	-
LOC117634744	226.991	3.05105	0.153372	19.8931	4.67e-88	6.52e-87	NC_047656.1	19276266	19278556	-
LOC117629983	1944.54	-0.90594	0.0455499	-19.889	5.07e-88	7.08e-87	NC_047655.1	25922527	25924042	-
LOC117621100	493.231	1.81046	0.0911493	19.8626	8.57e-88	1.2e-86	NC_047650.1	26100603	26102237	+
LOC117632051	1503.89	-0.93625	0.047143	-19.8598	9.07e-88	1.26e-86	NC_047655.1	23554952	23558358	+
LOC117617520	982.951	1.23687	0.0622824	19.8591	9.19e-88	1.28e-86	NC_047651.1	22797120	22799927	+
LOC117621234	3089.32	0.651839	0.0328616	19.8359	1.46e-87	2.03e-86	NC_047652.1	20275947	20281082	+
LOC117616472	763.436	1.29811	0.065463	19.8297	1.65e-87	2.3e-86	NC_047650.1	43274616	43277721	-
LOC117616695	1575.6	-0.987448	0.0498097	-19.8244	1.83e-87	2.55e-86	NC_047650.1	32738078	32744239	+
LOC117612196	2740.15	0.715	0.0360679	19.8237	1.86e-87	2.58e-86	NC_047657.1	13383267	13384927	-
LOC117625837	364.358	2.0636	0.104124	19.8187	2.05e-87	2.85e-86	NC_047653.1	7912375	7916056	+
LOC117623174	2388.55	-0.739416	0.0373149	-19.8155	2.19e-87	3.03e-86	NC_047652.1	23501320	23503567	+
LOC117630401	273.844	2.50502	0.126448	19.8106	2.41e-87	3.34e-86	NC_047650.1	39650064	39651721	-
LOC117616332	490.528	1.84283	0.0930271	19.8096	2.46e-87	3.41e-86	NC_047650.1	41859741	41864278	+
LOC117619913	7270.73	0.454287	0.0229385	19.8046	2.72e-87	3.76e-86	NC_047651.1	17505809	17508637	+
LOC117634770	502.111	1.70021	0.0859228	19.7877	3.8e-87	5.26e-86	NC_047650.1	41951055	41968083	-
LOC117623026	702.763	1.50491	0.076063	19.7851	4e-87	5.54e-86	NC_047652.1	22461202	22466420	+
LOC117633853	400.891	1.86861	0.0944706	19.7798	4.45e-87	6.15e-86	NC_047656.1	17928625	17930447	+
LOC117630901	824.512	-1.51113	0.0763999	-19.7792	4.5e-87	6.21e-86	NC_047655.1	12600087	12621820	-
LOC117623402	650.929	1.49006	0.0753406	19.7776	4.64e-87	6.41e-86	NC_047650.1	20150268	20153295	+
LOC117634079	780.507	-1.4207	0.0718375	-19.7766	4.74e-87	6.53e-86	NC_047656.1	14756659	14760241	+
LOC117614506	1065.55	1.0798	0.0546396	19.7623	6.29e-87	8.67e-86	NC_047650.1	1564399	1573122	+
LOC117630982	1199.23	-1.03901	0.0526039	-19.7516	7.77e-87	1.07e-85	NC_047655.1	16090870	16095055	+
LOC117618053	481.496	-1.85048	0.0938038	-19.7271	1.26e-86	1.74e-85	NC_047651.1	22694701	22697276	+
LOC117624559	2762.3	-0.686409	0.0348096	-19.719	1.48e-86	2.04e-85	NC_047653.1	11932822	11936560	+
LOC117616434	1689.06	0.911109	0.0462058	19.7185	1.5e-86	2.06e-85	NC_047650.1	38505094	38519536	-
LOC117615164	175.982	4.14437	0.210343	19.7029	2.04e-86	2.8e-85	NC_047650.1	31172169	31173973	-
LOC117626604	315.028	-2.39642	0.121642	-19.7006	2.13e-86	2.93e-85	NC_047653.1	4577664	4580100	-
LOC117615374	229.1	-5.14762	0.261334	-19.6974	2.27e-86	3.11e-85	NC_047650.1	2425355	2429958	+
LOC117628602	1350.59	0.962653	0.0488915	19.6896	2.65e-86	3.63e-85	NC_047654.1	9887929	9892163	+
LOC117612496	420.24	-2.03739	0.1035	-19.685	2.9e-86	3.97e-85	NW_023010013.1	43476	44097	-
LOC117633740	1828.11	-0.821832	0.0417568	-19.6814	3.11e-86	4.27e-85	NC_047656.1	20610762	20619445	-
LOC117634583	725.671	-1.53286	0.0778923	-19.6792	3.25e-86	4.45e-85	NC_047656.1	19755355	19757971	-
LOC117625783	349.424	-6.79773	0.345499	-19.6751	3.52e-86	4.82e-85	NC_047653.1	7342234	7344863	+
LOC117616748	454.367	-1.83572	0.0933262	-19.67	3.9e-86	5.33e-85	NC_047650.1	23749001	23751169	+
LOC117623612	817.269	1.26711	0.0644296	19.6666	4.17e-86	5.7e-85	NC_047652.1	634202	647285	-
LOC117622434	714.184	-1.43086	0.0727601	-19.6654	4.26e-86	5.82e-85	NC_047652.1	4069490	4073232	-
LOC117635023	351.402	-2.21904	0.112859	-19.6622	4.55e-86	6.21e-85	NC_047656.1	10580821	10582219	+
LOC117613439	3049.66	-0.6538	0.0332635	-19.6552	5.22e-86	7.12e-85	NW_023010317.1	8329	14211	+
LOC117631378	1170.55	-1.10327	0.0561973	-19.6321	8.23e-86	1.12e-84	NC_047655.1	28043983	28045398	-
LOC117630058	5337.5	0.479529	0.0244356	19.6242	9.6e-86	1.31e-84	NC_047655.1	26916552	26920488	+
LOC117617372	1308.6	1.16169	0.059209	19.6201	1.04e-85	1.42e-84	NC_047651.1	21008709	21015624	+
LOC117621024	326.596	-2.48512	0.126735	-19.6089	1.3e-85	1.77e-84	NC_047652.1	20335643	20336201	+
LOC117634597	1800.49	0.831163	0.0423881	19.6084	1.31e-85	1.78e-84	NC_047656.1	6382578	6386153	-
LOC117626419	296.642	-2.76756	0.141179	-19.6031	1.45e-85	1.98e-84	NC_047653.1	15305634	15308443	+
LOC117625678	879.029	-1.29163	0.0659055	-19.5982	1.6e-85	2.17e-84	NC_047653.1	476985	484243	+
LOC117628789	4495.02	-0.526978	0.0268949	-19.594	1.74e-85	2.36e-84	NC_047650.1	27965518	27970929	+
LOC117616276	1092.92	-1.10146	0.0562149	-19.5938	1.75e-85	2.37e-84	NC_047650.1	39215671	39217537	-
LOC117613880	616.283	1.51482	0.0773343	19.5879	1.96e-85	2.66e-84	NC_047650.1	42970763	42974257	-
LOC117627024	488.426	1.7516	0.0895333	19.5637	3.15e-85	4.27e-84	NC_047650.1	36875850	36889054	-
LOC117615697	830.877	-1.29951	0.0664751	-19.5488	4.22e-85	5.71e-84	NC_047650.1	3468041	3470062	-
LOC117618769	959.225	-1.19584	0.0612064	-19.5378	5.24e-85	7.09e-84	NC_047651.1	14254865	14255705	-
LOC117624658	572.057	1.62578	0.0833021	19.5167	7.92e-85	1.07e-83	NC_047653.1	14366680	14371636	-
LOC117634343	931.773	-1.2941	0.0663214	-19.5125	8.59e-85	1.16e-83	NC_047656.1	11266169	11270625	+
LOC117638592	743.689	1.41335	0.0724439	19.5096	9.1e-85	1.23e-83	NC_047657.1	15674384	15685124	-
LOC117625964	998.957	1.16885	0.0599264	19.5047	1e-84	1.35e-83	NC_047653.1	3944543	3950642	+
LOC117626033	4344.79	0.526809	0.0270111	19.5034	1.03e-84	1.38e-83	NC_047653.1	16635701	16637396	-
LOC117619929	368.485	-2.11547	0.108471	-19.5027	1.04e-84	1.4e-83	NC_047651.1	17869525	17874170	-
LOC117622981	950.818	1.19282	0.0611838	19.4957	1.19e-84	1.61e-83	NC_047652.1	18467024	18471090	-
LOC117637467	463.948	-1.8147	0.0931067	-19.4906	1.32e-84	1.78e-83	NC_047657.1	12920447	12923026	-
LOC117637048	4202.25	0.542751	0.0278482	19.4896	1.35e-84	1.81e-83	NC_047657.1	16577676	16582331	+
LOC117613917	1650.34	0.887145	0.0455275	19.4859	1.45e-84	1.94e-83	NC_047650.1	31411926	31413136	+
LOC117626266	417.826	-1.9477	0.0999559	-19.4856	1.45e-84	1.95e-83	NC_047653.1	12273776	12276266	+
LOC117623197	451.726	1.82076	0.0934766	19.4782	1.68e-84	2.26e-83	NC_047652.1	7629333	7631350	-
LOC117637744	1521.47	0.878146	0.0450893	19.4757	1.77e-84	2.37e-83	NC_047650.1	41176619	41180797	+
LOC117619015	1311.73	-1.01262	0.0520238	-19.4645	2.19e-84	2.94e-83	NC_047651.1	9550542	9552762	+
LOC117638794	3693.12	0.567021	0.0291428	19.4566	2.56e-84	3.43e-83	NC_047650.1	19751661	19754516	-
LOC117638176	739.061	-1.36644	0.0702663	-19.4466	3.11e-84	4.17e-83	NC_047657.1	20215207	20218153	+
LOC117618672	694.31	1.35579	0.0697974	19.4246	4.78e-84	6.4e-83	NC_047651.1	21554783	21557339	-
LOC117633856	926.809	-1.29762	0.0668099	-19.4226	4.97e-84	6.65e-83	NC_047650.1	26910122	26913291	-
LOC117636130	196.141	3.23142	0.166398	19.4198	5.24e-84	7.01e-83	NC_047656.1	2212328	2214210	+
LOC117620772	1779.6	0.931035	0.0479796	19.4048	7.03e-84	9.38e-83	NC_047652.1	3467200	3473139	-
LOC117630001	6244.81	-0.45064	0.0232232	-19.4047	7.04e-84	9.4e-83	NC_047655.1	22312709	22317786	+
LOC117638782	1157.76	1.07365	0.0553479	19.3982	7.99e-84	1.07e-82	NC_047657.1	20098607	20101474	+
LOC117637781	1251.02	1.02468	0.0529128	19.3654	1.51e-83	2.01e-82	NC_047657.1	8748308	8751051	-
LOC117632684	649.104	-1.47774	0.0763213	-19.3621	1.61e-83	2.15e-82	NC_047650.1	25994769	25995802	+
LOC117617820	2321.66	-0.751954	0.0388428	-19.3589	1.71e-83	2.28e-82	NC_047651.1	15357089	15361287	+
LOC117623032	5509.34	0.471057	0.0243331	19.3587	1.72e-83	2.29e-82	NC_047650.1	23978173	23982318	+
LOC117636877	1202.24	-1.07704	0.0556471	-19.3548	1.86e-83	2.47e-82	NC_047657.1	14459387	14463441	+
LOC117620569	419.659	1.85509	0.0958542	19.3532	1.91e-83	2.54e-82	NC_047650.1	30816596	30821927	-
LOC117618774	201.997	-3.94849	0.204039	-19.3517	1.97e-83	2.62e-82	NC_047651.1	25045030	25050294	-
LOC117629920	7757.03	0.414591	0.0214264	19.3496	2.06e-83	2.73e-82	NC_047655.1	3641755	3643933	-
LOC117623229	1066.74	-1.15417	0.0596758	-19.3406	2.44e-83	3.24e-82	NC_047652.1	20831457	20834963	-
LOC117630035	2068.77	-0.757118	0.039151	-19.3384	2.55e-83	3.38e-82	NC_047655.1	1878739	1882508	-
LOC117615025	1184.67	-1.08199	0.0559581	-19.3358	2.69e-83	3.56e-82	NC_047650.1	8219512	8223070	+
LOC117631540	334.885	2.28588	0.118288	19.3248	3.32e-83	4.4e-82	NC_047655.1	11377692	11378952	+
LOC117633034	695.362	-1.41651	0.0733383	-19.3148	4.03e-83	5.33e-82	NC_047655.1	25684058	25688139	+
LOC117625170	208.814	-4.44086	0.229965	-19.311	4.34e-83	5.74e-82	NC_047653.1	9382891	9383970	-
LOC117615206	1360.31	-0.97996	0.050753	-19.3084	4.56e-83	6.03e-82	NC_047650.1	36890238	36893700	-
LOC117628062	176.604	3.49205	0.180938	19.2997	5.41e-83	7.14e-82	NC_047654.1	10143110	10144812	-
LOC117619458	287.382	-2.58669	0.134149	-19.2823	7.57e-83	9.98e-82	NC_047651.1	18145052	18146438	+
LOC117626425	175.15	3.62982	0.188294	19.2775	8.3e-83	1.1e-81	NC_047653.1	6616237	6624289	-
LOC117627675	789.138	1.34552	0.069814	19.273	9.06e-83	1.19e-81	NC_047654.1	3303359	3310059	+
LOC117614175	1553.06	-0.894979	0.0464564	-19.2649	1.06e-82	1.39e-81	NC_047650.1	26714539	26719310	-
LOC117636628	543.09	1.57596	0.0818321	19.2584	1.2e-82	1.58e-81	NC_047657.1	12794642	12799758	-
LOC117634203	1349.03	1.00285	0.0521247	19.2394	1.73e-82	2.28e-81	NC_047656.1	12615963	12621060	-
LOC117619911	953.103	-1.17851	0.0612877	-19.2291	2.11e-82	2.78e-81	NC_047651.1	17491444	17496867	+
LOC117619837	1463.64	-0.907586	0.0472039	-19.2269	2.2e-82	2.89e-81	NC_047651.1	21581422	21584364	+
LOC117615357	511.434	-1.70229	0.0885389	-19.2265	2.22e-82	2.92e-81	NC_047650.1	8169469	8172999	+
LOC117638852	5389.26	-0.491212	0.025565	-19.2143	2.81e-82	3.69e-81	NC_047657.1	16549946	16551894	-
LOC117615549	201.679	3.24053	0.168671	19.2121	2.93e-82	3.85e-81	NC_047650.1	1623123	1626558	-
LOC117614368	2100.43	-0.754952	0.0393043	-19.2079	3.18e-82	4.17e-81	NC_047650.1	30720618	30723999	-
LOC117612212	198.135	-3.86167	0.201066	-19.206	3.3e-82	4.32e-81	NC_047657.1	12290492	12291825	-
LOC117617832	816.443	-1.28208	0.0667602	-19.2042	3.41e-82	4.47e-81	NC_047651.1	16678955	16685256	+
LOC117614619	406.418	-1.96399	0.102302	-19.1979	3.85e-82	5.04e-81	NC_047650.1	10109619	10110663	-
LOC117635932	433.947	1.87995	0.0979303	19.1968	3.94e-82	5.14e-81	NC_047656.1	9208184	9210807	-
LOC117631468	486.048	1.63602	0.0852406	19.1929	4.24e-82	5.54e-81	NC_047655.1	25253433	25263688	-
LOC117635135	433.986	1.76133	0.091783	19.1902	4.47e-82	5.84e-81	NC_047656.1	18639677	18649329	-
LOC117636023	479.459	1.7979	0.0937036	19.1871	4.74e-82	6.18e-81	NC_047656.1	20238844	20244512	-
LOC117627389	1808.43	-0.818586	0.0426653	-19.1862	4.82e-82	6.29e-81	NC_047654.1	14801573	14807267	+
LOC117628856	1152.61	1.09011	0.0568299	19.1821	5.23e-82	6.81e-81	NC_047654.1	17672464	17674423	-
LOC117632869	836.936	-1.31748	0.0687174	-19.1725	6.28e-82	8.18e-81	NC_047655.1	3940802	3944357	-
LOC117631101	686.992	-1.40822	0.0734541	-19.1714	6.41e-82	8.34e-81	NC_047650.1	32024803	32026232	+
LOC117634847	195.705	-3.84236	0.200557	-19.1584	8.23e-82	1.07e-80	NC_047656.1	9866903	9871373	-
LOC117630731	1799.08	-0.896276	0.0467826	-19.1583	8.25e-82	1.07e-80	NC_047655.1	27228427	27234745	-
LOC117634425	3009.75	-0.709611	0.0370437	-19.1561	8.62e-82	1.12e-80	NC_047656.1	158871	162490	+
LOC117632936	4097.87	0.54743	0.0285952	19.1441	1.08e-81	1.41e-80	NC_047655.1	21611778	21613419	+
LOC117633494	2362.03	-0.696708	0.0364652	-19.1061	2.25e-81	2.91e-80	NC_047656.1	13932625	13936400	-
LOC117635645	291.551	-2.35026	0.123068	-19.0973	2.66e-81	3.45e-80	NC_047656.1	10067547	10071437	-
LOC117614134	616.971	-1.60115	0.0838555	-19.0942	2.82e-81	3.66e-80	NC_047650.1	1740549	1742942	+
LOC117618707	318.83	2.17372	0.113854	19.0922	2.93e-81	3.8e-80	NC_047651.1	22904975	22909081	+
LOC117632509	457.666	1.72507	0.0903591	19.0913	2.98e-81	3.86e-80	NC_047655.1	20575054	20581465	+
LOC117636599	4959.04	0.483397	0.0253298	19.0842	3.42e-81	4.42e-80	NC_047657.1	18904248	18906314	-
LOC117619148	817.414	1.20842	0.0633267	19.0824	3.54e-81	4.57e-80	NC_047651.1	19315304	19319949	+
LOC117614152	359.813	2.04869	0.107369	19.0808	3.65e-81	4.71e-80	NC_047650.1	4910437	4920073	+
LOC117613716	642.251	1.38118	0.0724004	19.077	3.93e-81	5.07e-80	NC_047650.1	39699888	39707418	-
LOC117627324	1131.78	1.99112	0.104377	19.0763	3.98e-81	5.13e-80	NC_047654.1	10904889	10911693	+
LOC117635838	456.18	-1.84026	0.0964961	-19.0708	4.42e-81	5.69e-80	NC_047656.1	17540312	17542943	+
LOC117635156	730.394	-1.37469	0.0720922	-19.0685	4.62e-81	5.95e-80	NC_047656.1	18580407	18581961	-
LOC117632851	652.094	1.47049	0.077138	19.0631	5.11e-81	6.59e-80	NC_047655.1	1350352	1352903	-
LOC117630685	1978.25	-0.771832	0.0405056	-19.0549	5.98e-81	7.7e-80	NC_047655.1	7729433	7735891	+
LOC117633746	970.798	-1.13338	0.0594866	-19.0527	6.24e-81	8.02e-80	NC_047650.1	10118582	10119415	+
LOC117624348	452.065	-1.79179	0.0940897	-19.0435	7.44e-81	9.57e-80	NC_047653.1	11218660	11222009	+
LOC117626703	364.138	-2.07069	0.108867	-19.0204	1.16e-80	1.48e-79	NC_047653.1	7033411	7034881	+
LOC117632129	181.458	3.53495	0.186281	18.9765	2.67e-80	3.43e-79	NC_047655.1	24533136	24536810	-
LOC117622829	564.304	-1.5708	0.0828159	-18.9674	3.17e-80	4.07e-79	NC_047652.1	21769980	21773713	+
LOC117622171	1462.52	-0.911064	0.0480529	-18.9596	3.68e-80	4.72e-79	NC_047652.1	22399373	22402448	+
LOC117624640	1649.03	0.829996	0.0437858	18.9558	3.95e-80	5.07e-79	NC_047650.1	22302829	22308183	+
LOC117632691	1044.28	-1.07426	0.0567158	-18.9411	5.23e-80	6.7e-79	NC_047655.1	7243200	7245462	-
LOC117623348	3625.06	0.595626	0.0314551	18.9357	5.79e-80	7.41e-79	NC_047652.1	23998668	24000840	-
LOC117615326	916.631	1.21682	0.0642927	18.9263	6.93e-80	8.87e-79	NC_047650.1	40579820	40583234	-
LOC117626701	1767.27	-0.861172	0.0455061	-18.9243	7.19e-80	9.2e-79	NC_047650.1	42503352	42509267	-
LOC117630098	345.709	2.02665	0.107095	18.9238	7.27e-80	9.29e-79	NC_047655.1	4525034	4542322	-
LOC117620659	3771.38	0.538367	0.0284531	18.9212	7.63e-80	9.74e-79	NC_047652.1	6592544	6599018	+
LOC117622969	2058.84	0.782332	0.0413515	18.9191	7.94e-80	1.01e-78	NC_047652.1	3260203	3263891	+
LOC117621329	1254.65	-0.988377	0.0523103	-18.8945	1.27e-79	1.61e-78	NC_047652.1	3410424	3413993	-
LOC117635649	1077.87	-1.08239	0.0572951	-18.8914	1.34e-79	1.71e-78	NC_047656.1	20730823	20734390	+
LOC117631204	793.662	-1.3057	0.0691163	-18.8913	1.35e-79	1.71e-78	NC_047655.1	24729591	24730639	+
LOC117637510	268.856	2.27366	0.120379	18.8875	1.45e-79	1.84e-78	NC_047657.1	15329933	15331234	+
LOC117624551	544.187	-1.89452	0.100312	-18.8863	1.48e-79	1.88e-78	NC_047653.1	9994308	9996033	-
LOC117619687	2076.73	-0.748403	0.0396361	-18.8818	1.61e-79	2.05e-78	NC_047651.1	18897449	18900188	-
LOC117631440	367.035	1.92264	0.101835	18.8799	1.67e-79	2.12e-78	NC_047650.1	40110295	40117091	-
LOC117617664	7406.68	0.401187	0.0212498	18.8796	1.68e-79	2.13e-78	NC_047651.1	14867004	14872036	+
LOC117632321	620.143	1.43909	0.0762375	18.8764	1.78e-79	2.26e-78	NC_047655.1	12645349	12655021	-
LOC117628362	926.467	1.1268	0.0597265	18.866	2.17e-79	2.76e-78	NC_047654.1	11341397	11347362	+
LOC117624453	1358.26	-0.932951	0.0494613	-18.8622	2.33e-79	2.96e-78	NC_047653.1	9730680	9735490	+
LOC117624806	571.897	1.52018	0.0805958	18.8617	2.35e-79	2.98e-78	NC_047653.1	4027087	4032316	+
LOC117613531	1451.86	-0.891298	0.0472688	-18.8559	2.63e-79	3.33e-78	NC_047650.1	32179464	32185773	-
LOC117622550	1306.38	-0.968115	0.0513566	-18.8508	2.89e-79	3.66e-78	NC_047652.1	23121722	23125127	+
LOC117631205	938.712	-1.17148	0.062149	-18.8495	2.96e-79	3.75e-78	NC_047655.1	20381318	20386562	+
LOC117634053	464.95	-1.788	0.0949139	-18.8381	3.68e-79	4.65e-78	NC_047650.1	34035739	34039331	-
LOC117631270	788.573	1.26203	0.0670919	18.8105	6.2e-79	7.83e-78	NC_047655.1	7356052	7359146	-
LOC117618673	1621.51	0.858293	0.0456366	18.8071	6.6e-79	8.34e-78	NC_047651.1	18677523	18680386	-
LOC117631116	219.548	2.72914	0.145166	18.8001	7.54e-79	9.51e-78	NC_047655.1	13042753	13054277	-
LOC117624312	374.231	-7.27427	0.386972	-18.7979	7.85e-79	9.9e-78	NC_047653.1	10646212	10652079	-
LOC117619995	437.791	1.67596	0.0891718	18.7947	8.34e-79	1.05e-77	NC_047651.1	17533960	17539195	+
LOC117613818	528.6	1.53766	0.0818965	18.7757	1.19e-78	1.5e-77	NC_047650.1	39344603	39346004	+
LOC117615540	1126.94	-1.06558	0.0567677	-18.7709	1.31e-78	1.65e-77	NC_047650.1	32577743	32580482	+
LOC117634796	907.466	-1.20781	0.064347	-18.7703	1.32e-78	1.66e-77	NC_047656.1	19427812	19429901	-
LOC117615736	1532.18	-0.881852	0.0470068	-18.7601	1.6e-78	2.01e-77	NC_047650.1	4673943	4681405	-
LOC117623607	769.743	1.33507	0.0712221	18.7452	2.12e-78	2.66e-77	NC_047652.1	16166258	16168410	+
LOC117638417	669.421	1.3555	0.0723518	18.7348	2.58e-78	3.23e-77	NC_047650.1	26982326	26988684	-
LOC117627117	768.596	1.25699	0.06715	18.7191	3.46e-78	4.34e-77	NC_047654.1	504599	509737	+
LOC117628807	855.37	1.20944	0.0646191	18.7164	3.64e-78	4.56e-77	NC_047654.1	249026	251107	+
LOC117631786	212.012	2.762	0.14759	18.714	3.81e-78	4.77e-77	NC_047655.1	5645931	5647617	-
LOC117633677	190.266	-3.5401	0.189188	-18.7121	3.95e-78	4.95e-77	NC_047656.1	15932751	15933685	-
LOC117634411	315.373	2.0645	0.110353	18.7082	4.25e-78	5.32e-77	NC_047656.1	21022393	21024353	+
LOC117633059	4967.72	0.511918	0.0273748	18.7003	4.92e-78	6.16e-77	NC_047650.1	25828895	25835129	+
LOC117637555	191.546	-4.7716	0.255276	-18.6919	5.76e-78	7.2e-77	NC_047650.1	10397691	10399919	+
LOC117616390	1850.69	0.760145	0.0406774	18.6872	6.3e-78	7.87e-77	NC_047650.1	10776848	10783593	+
LOC117634690	233.658	-2.76584	0.148063	-18.6802	7.18e-78	8.97e-77	NC_047656.1	20395563	20397321	-
LOC117617133	161.37	3.80473	0.203712	18.677	7.62e-78	9.51e-77	NC_047650.1	25015659	25017472	+
LOC117638777	314.143	2.06026	0.110411	18.6598	1.05e-77	1.31e-76	NC_047650.1	19755632	19761251	-
LOC117633474	255.012	2.32666	0.12476	18.6491	1.28e-77	1.6e-76	NC_047656.1	14890691	14893310	-
LOC117623908	7584.48	0.39059	0.0209448	18.6485	1.3e-77	1.62e-76	NC_047653.1	9427973	9431408	+
LOC117612201	312.971	2.08444	0.111824	18.6404	1.51e-77	1.88e-76	NC_047657.1	1731631	1736516	-
LOC117638119	621.282	1.36251	0.0730946	18.6403	1.51e-77	1.88e-76	NC_047657.1	20379891	20388865	-
LOC117617250	891.29	1.16321	0.0624748	18.6189	2.26e-77	2.81e-76	NC_047651.1	19789518	19795149	+
LOC117635079	1115.3	1.00546	0.0540043	18.6181	2.29e-77	2.85e-76	NC_047656.1	5353848	5359532	-
LOC117630812	3545.3	0.546444	0.0293536	18.6159	2.39e-77	2.97e-76	NC_047655.1	13489288	13498214	-
LOC117627073	1346.95	0.921294	0.0494907	18.6155	2.41e-77	2.99e-76	NC_047654.1	10212597	10215361	+
LOC117623223	1174.6	-1.05841	0.0568979	-18.6019	3.1e-77	3.85e-76	NC_047652.1	4764423	4766701	-
LOC117626599	365.06	2.00567	0.107859	18.5954	3.5e-77	4.34e-76	NC_047653.1	9168198	9184125	+
LOC117637953	717.041	-1.30431	0.0701854	-18.5837	4.35e-77	5.4e-76	NC_047650.1	19612840	19614903	-
LOC117624710	764.241	-1.33733	0.0719637	-18.5834	4.38e-77	5.43e-76	NC_047653.1	13845612	13851105	+
LOC117632152	418.155	-1.7909	0.0963767	-18.5823	4.47e-77	5.53e-76	NC_047655.1	7392520	7396893	-
LOC117634789	1263.45	-0.971558	0.0522923	-18.5794	4.72e-77	5.84e-76	NC_047656.1	12604276	12609132	+
LOC117637821	1547.74	0.832117	0.0448104	18.5697	5.65e-77	6.98e-76	NC_047657.1	19856573	19858417	+
LOC117633829	2052.2	0.744266	0.0400873	18.5661	6.04e-77	7.46e-76	NC_047656.1	2974009	2983133	+
LOC117619975	1120.25	0.984048	0.0530092	18.5637	6.32e-77	7.8e-76	NC_047651.1	25107935	25111099	-
LOC117620663	261.644	2.489	0.134119	18.5582	7.01e-77	8.65e-76	NC_047652.1	18249805	18253775	+
LOC117631556	984.689	1.05759	0.0569995	18.5543	7.53e-77	9.29e-76	NC_047655.1	26449459	26453857	+
LOC117621389	189.022	-4.57269	0.246494	-18.5509	8.02e-77	9.89e-76	NC_047652.1	21896993	21899036	-
LOC117629292	678.581	1.28923	0.0695193	18.5449	8.97e-77	1.11e-75	NC_047654.1	10299043	10302467	+
LOC117632972	1175.56	-1.02884	0.0554896	-18.5412	9.6e-77	1.18e-75	NC_047655.1	28326648	28329812	+
LOC117624975	1944.51	-0.798222	0.0430515	-18.5411	9.62e-77	1.18e-75	NC_047653.1	7003614	7006900	+
LOC117616242	1153.22	0.963489	0.0519662	18.5407	9.7e-77	1.19e-75	NC_047650.1	43284082	43290676	-
LOC117638812	597.243	1.49825	0.080823	18.5375	1.03e-76	1.27e-75	NC_047657.1	19941568	19948313	+
LOC117627106	253.096	-2.69146	0.145328	-18.5199	1.43e-76	1.75e-75	NC_047654.1	7670846	7674642	+
LOC117623321	3238.06	0.593975	0.0320754	18.5181	1.48e-76	1.81e-75	NC_047650.1	6283130	6289898	-
LOC117629531	580.91	1.60075	0.0865048	18.5048	1.89e-76	2.32e-75	NC_047650.1	15075	44442	+
LOC117634098	516.884	1.48744	0.0803863	18.5036	1.93e-76	2.37e-75	NC_047650.1	31565433	31574394	-
LOC117634032	1449.98	-0.878186	0.0474875	-18.493	2.35e-76	2.88e-75	NC_047656.1	15343062	15345696	-
LOC117621133	1285.9	-0.936132	0.0506848	-18.4697	3.62e-76	4.44e-75	NC_047652.1	23383897	23388424	+
LOC117635032	399.407	-1.79565	0.0973203	-18.4509	5.13e-76	6.28e-75	NC_047656.1	20268185	20275113	-
LOC117634926	883.593	1.137	0.0616377	18.4466	5.56e-76	6.8e-75	NC_047656.1	10174663	10178001	+
LOC117614236	288.352	2.31256	0.125469	18.4314	7.36e-76	9e-75	NC_047650.1	35361927	35365774	-
LOC117632836	5385.55	0.462851	0.0251131	18.4306	7.46e-76	9.12e-75	NC_047655.1	25717830	25718823	+
LOC117630836	6492.11	0.401925	0.0218189	18.421	8.92e-76	1.09e-74	NC_047655.1	20508476	20514024	+
LOC117636193	1101.87	-1.04776	0.0569285	-18.4048	1.2e-75	1.47e-74	NC_047650.1	39838105	39844353	-
LOC117625892	408.756	1.68984	0.0918291	18.402	1.27e-75	1.54e-74	NC_047650.1	30896088	30897191	-
LOC117633874	1325.49	-0.929711	0.050524	-18.4014	1.28e-75	1.56e-74	NC_047656.1	15034240	15038284	+
LOC117634016	575.747	-1.54471	0.0839503	-18.4003	1.31e-75	1.59e-74	NC_047656.1	18209893	18211162	+
LOC117631376	1378.46	-0.949105	0.0515845	-18.399	1.34e-75	1.63e-74	NC_047650.1	33862878	33866899	-
LOC117619512	3212.99	0.622244	0.0338208	18.3982	1.36e-75	1.65e-74	NC_047651.1	17756944	17758605	-
LOC117620741	956.445	1.11917	0.0608588	18.3897	1.59e-75	1.93e-74	NC_047652.1	16654060	16658983	-
LOC117633723	2052.55	-0.800685	0.0435642	-18.3794	1.92e-75	2.34e-74	NC_047656.1	15781304	15785320	-
LOC117637246	688.622	-1.43302	0.0780118	-18.3692	2.32e-75	2.82e-74	NC_047657.1	15652645	15655375	+
LOC117624818	2017.71	-0.727338	0.0396273	-18.3545	3.04e-75	3.69e-74	NC_047650.1	29556565	29560131	-
LOC117619287	1021.95	-1.03667	0.0564928	-18.3504	3.27e-75	3.98e-74	NC_047651.1	24519290	24521295	+
LOC117616171	706.531	-1.31015	0.0713964	-18.3504	3.28e-75	3.98e-74	NC_047650.1	29680606	29682213	+
LOC117616357	1618.04	-0.859874	0.0468675	-18.3469	3.49e-75	4.24e-74	NC_047650.1	35147548	35149129	+
LOC117612136	588.516	-1.43508	0.0782369	-18.3427	3.77e-75	4.57e-74	NC_047657.1	19754052	19761618	+
LOC117636486	150.269	4.01246	0.218807	18.3379	4.13e-75	5e-74	NC_047657.1	15423521	15424436	+
LOC117613033	681.398	1.33416	0.0727921	18.3284	4.91e-75	5.95e-74	NC_047650.1	28351927	28356302	-
LOC117636544	1385.68	-0.946732	0.051698	-18.3128	6.55e-75	7.92e-74	NC_047657.1	436839	449837	-
LOC117619342	1348.58	0.887656	0.0484872	18.307	7.27e-75	8.79e-74	NC_047651.1	5208233	5211258	+
LOC117626366	252.94	2.56134	0.139935	18.3037	7.73e-75	9.33e-74	NC_047653.1	18581393	18583983	+
LOC117616226	447.069	1.67453	0.0915091	18.299	8.43e-75	1.02e-73	NC_047650.1	29226344	29228214	+
LOC117626122	499.454	1.53318	0.0837863	18.2987	8.48e-75	1.02e-73	NC_047653.1	4805985	4810787	+
LOC117621297	441.342	-1.67848	0.0917474	-18.2946	9.14e-75	1.1e-73	NC_047652.1	17035184	17042444	-
LOC117631012	297.693	2.11819	0.115821	18.2884	1.02e-74	1.23e-73	NC_047655.1	14595955	14603734	+
LOC117637893	437.122	-1.7475	0.0955593	-18.2871	1.05e-74	1.26e-73	NC_047657.1	1405286	1408400	+
LOC117624174	228.981	2.46605	0.134917	18.2783	1.23e-74	1.48e-73	NC_047653.1	1710826	1712953	+
LOC117628563	735.499	1.3099	0.0716748	18.2756	1.29e-74	1.56e-73	NC_047654.1	9633433	9638294	-
LOC117634270	935.292	-1.128	0.0617439	-18.2689	1.46e-74	1.76e-73	NC_047656.1	10608394	10613531	-
LOC117619928	375.898	1.97964	0.10838	18.2657	1.55e-74	1.86e-73	NC_047651.1	12628510	12630592	+
LOC117624424	712.051	9.67245	0.529765	18.258	1.79e-74	2.15e-73	NC_047653.1	6356633	6365793	-
LOC117614352	2487.43	-0.681527	0.0373567	-18.2438	2.32e-74	2.79e-73	NC_047650.1	22551698	22555570	-
LOC117623121	1349.13	-0.895788	0.0491042	-18.2426	2.37e-74	2.84e-73	NC_047652.1	964989	967143	+
LOC117629533	287.456	2.11067	0.11575	18.2348	2.73e-74	3.28e-73	NC_047655.1	4173998	4175795	-
LOC117621093	2491.34	-0.650515	0.0356795	-18.2322	2.87e-74	3.44e-73	NC_047652.1	15096621	15103901	-
LOC117629150	2967.67	-0.609311	0.0334242	-18.2297	3e-74	3.6e-73	NC_047650.1	4392131	4396073	+
LOC117629551	200.756	2.67518	0.146766	18.2275	3.12e-74	3.74e-73	NC_047655.1	10588144	10591716	-
LOC117629605	1960.61	-0.752309	0.041278	-18.2254	3.24e-74	3.88e-73	NC_047650.1	29603861	29611751	+
LOC117627412	2044.14	0.842983	0.0462606	18.2225	3.42e-74	4.09e-73	NC_047654.1	15470445	15472687	-
LOC117619910	712.757	-1.26144	0.069259	-18.2133	4.05e-74	4.84e-73	NC_047650.1	39990901	39991546	-
LOC117623565	453.162	-1.67756	0.0921431	-18.206	4.62e-74	5.52e-73	NC_047652.1	9170750	9172639	-
LOC117631388	382.363	1.94939	0.10709	18.2033	4.86e-74	5.81e-73	NC_047650.1	42529734	42539273	-
LOC117631976	1478.51	0.845248	0.0465464	18.1593	1.08e-73	1.29e-72	NC_047655.1	27587662	27592503	-
LOC117621506	1096.86	0.990456	0.0545718	18.1496	1.29e-73	1.54e-72	NC_047652.1	15740920	15746917	+
LOC117623419	1158.93	-0.985406	0.0543494	-18.131	1.82e-73	2.16e-72	NC_047652.1	12318394	12339906	+
LOC117624014	2651.16	0.634168	0.0349772	18.1309	1.82e-73	2.17e-72	NC_047653.1	5209997	5216327	-
LOC117612437	384.351	1.75069	0.0965909	18.1248	2.03e-73	2.42e-72	NC_047650.1	7714305	7722559	-
LOC117614753	324.983	1.9873	0.109668	18.1211	2.17e-73	2.58e-72	NC_047650.1	14196034	14204822	-
LOC117622966	298.692	-2.23422	0.123364	-18.1108	2.62e-73	3.11e-72	NC_047652.1	14653905	14658745	-
LOC117637158	4502.52	-0.536934	0.0296497	-18.1093	2.69e-73	3.2e-72	NC_047657.1	13463793	13466724	+
LOC117627458	1977.79	-0.759082	0.0419188	-18.1084	2.74e-73	3.25e-72	NC_047654.1	14463241	14467179	+
LOC117617218	3371.98	-0.575491	0.0317808	-18.1081	2.75e-73	3.26e-72	NC_047651.1	15732427	15736980	+
LOC117623616	3134.49	0.609459	0.0337004	18.0846	4.21e-73	5e-72	NC_047652.1	19031719	19035343	-
LOC117616210	605.032	1.37051	0.0757995	18.0808	4.52e-73	5.36e-72	NC_047650.1	42232077	42235233	-
LOC117636598	1399.43	-0.884847	0.048941	-18.0799	4.59e-73	5.44e-72	NC_047657.1	18906437	18908503	+
LOC117624740	743.709	-1.25926	0.0696574	-18.0779	4.76e-73	5.63e-72	NC_047653.1	6043176	6046922	-
LOC117637380	422.455	-1.81626	0.100478	-18.0761	4.91e-73	5.82e-72	NC_047657.1	995032	999187	+
LOC117616536	486.928	1.50896	0.0835567	18.0591	6.68e-73	7.91e-72	NC_047650.1	32987955	32993621	-
LOC117633134	365.505	2.05824	0.114011	18.053	7.47e-73	8.83e-72	NC_047655.1	25170209	25171892	-
LOC117630869	758.986	-1.2464	0.0690422	-18.0528	7.5e-73	8.87e-72	NC_047655.1	14564216	14572024	+
LOC117628093	324.135	1.94823	0.107949	18.0476	8.23e-73	9.73e-72	NC_047654.1	13857516	13863176	+
LOC117631428	846.126	-1.1788	0.065408	-18.0222	1.3e-72	1.54e-71	NC_047655.1	10402520	10411441	-
LOC117615993	376.84	-1.83188	0.101687	-18.0149	1.49e-72	1.76e-71	NC_047650.1	2507797	2508912	+
LOC117627338	11311.9	0.315632	0.0175217	18.0138	1.52e-72	1.79e-71	NC_047654.1	6229474	6232711	-
LOC117617212	151.174	3.61139	0.200486	18.0131	1.54e-72	1.81e-71	NC_047651.1	17622767	17624489	+
LOC117620070	722.378	-1.41779	0.0787289	-18.0085	1.67e-72	1.97e-71	NC_047651.1	24616555	24619924	-
LOC117618490	3719.77	0.609662	0.0338543	18.0084	1.67e-72	1.97e-71	NC_047651.1	24606238	24608589	-
LOC117615757	807.488	1.15243	0.0640019	18.0062	1.74e-72	2.05e-71	NC_047650.1	36150690	36156108	-
LOC117629773	1058.34	-1.0057	0.0558587	-18.0043	1.8e-72	2.12e-71	NC_047655.1	28158138	28160018	+
LOC117622052	1910.13	0.778426	0.0432406	18.0022	1.87e-72	2.2e-71	NC_047652.1	19737159	19738319	+
LOC117622729	529.699	1.49969	0.0833179	17.9996	1.96e-72	2.31e-71	NC_047652.1	17772812	17780724	+
LOC117634165	455.854	3.86067	0.214716	17.9804	2.77e-72	3.26e-71	NC_047656.1	11186932	11191080	-
LOC117636818	1573.15	0.793482	0.0441377	17.9774	2.93e-72	3.43e-71	NC_047657.1	703730	710513	-
LOC117632305	1582.1	0.824388	0.04587	17.9723	3.21e-72	3.77e-71	NC_047655.1	5847750	5848870	+
LOC117629594	1759.39	-0.792775	0.0441113	-17.9721	3.22e-72	3.77e-71	NC_047650.1	152087	159030	+
LOC117624979	172.977	-3.96455	0.220668	-17.9661	3.59e-72	4.21e-71	NC_047653.1	1481855	1484322	+
LOC117619362	1918.92	-0.740141	0.0412074	-17.9614	3.91e-72	4.58e-71	NC_047651.1	14564666	14567447	+
LOC117624571	4026.19	0.524549	0.0292148	17.9549	4.39e-72	5.14e-71	NC_047650.1	37401436	37404950	-
LOC117636058	1023.67	1.05846	0.0589546	17.9538	4.48e-72	5.24e-71	NC_047656.1	20359559	20361003	+
LOC117612139	1341.99	-1.05585	0.0588092	-17.9538	4.48e-72	5.24e-71	NC_047657.1	19768066	19770186	-
LOC117616221	797.769	-1.18074	0.0657874	-17.9478	4.99e-72	5.83e-71	NC_047650.1	29631261	29635279	+
LOC117635556	466.284	1.70088	0.0948171	17.9385	5.9e-72	6.89e-71	NC_047656.1	12061608	12064806	+
LOC117614735	249.913	-2.70881	0.151078	-17.9299	6.9e-72	8.05e-71	NC_047650.1	5313219	5313751	-
LOC117618737	6219.49	0.408228	0.0227691	17.9291	7e-72	8.16e-71	NC_047651.1	18646020	18647973	-
LOC117621367	775.375	1.18632	0.0661848	17.9243	7.61e-72	8.87e-71	NC_047652.1	21557343	21564001	-
LOC117629760	1894.36	-0.815328	0.045494	-17.9216	7.99e-72	9.31e-71	NC_047650.1	23633273	23646705	-
LOC117614876	3778.11	-0.537723	0.0300042	-17.9216	8e-72	9.31e-71	NC_047650.1	40798387	40800776	-
LOC117613801	173.117	-4.43551	0.247501	-17.9212	8.06e-72	9.38e-71	NC_047650.1	20518599	20521037	+
LOC117620716	400.311	1.75301	0.0978435	17.9165	8.77e-72	1.02e-70	NC_047652.1	3015376	3052479	-
LOC117624561	1986.71	-0.718461	0.0401089	-17.9128	9.37e-72	1.09e-70	NC_047653.1	10118695	10123131	+
LOC117626038	909.53	1.10374	0.0616206	17.9119	9.52e-72	1.11e-70	NC_047653.1	7973576	7979322	-
LOC117622832	430.358	-1.85914	0.103799	-17.9109	9.7e-72	1.13e-70	NC_047652.1	21191719	21194035	-
LOC117616787	276.353	-2.2927	0.128052	-17.9044	1.09e-71	1.26e-70	NC_047650.1	21913243	21915540	-
LOC117638035	320.715	1.8925	0.105776	17.8916	1.37e-71	1.59e-70	NC_047657.1	16215322	16219601	-
LOC117636829	1718.68	0.777486	0.0434648	17.8877	1.47e-71	1.7e-70	NC_047657.1	17191596	17201564	-
LOC117623367	683.407	1.23958	0.0693165	17.8829	1.6e-71	1.86e-70	NC_047652.1	2851310	2853278	-
LOC117619839	547.408	-1.44107	0.0806089	-17.8773	1.77e-71	2.05e-70	NC_047651.1	15984730	15987184	+
LOC117630665	854.325	-1.14443	0.0640233	-17.8752	1.84e-71	2.13e-70	NC_047655.1	3247651	3250196	-
LOC117624306	423.085	1.7036	0.0953806	17.861	2.37e-71	2.74e-70	NC_047653.1	3866035	3873208	+
LOC117623855	230.21	2.4358	0.136411	17.8563	2.58e-71	2.99e-70	NC_047653.1	17012618	17046535	+
LOC117624537	1176.06	0.946846	0.0530397	17.8517	2.81e-71	3.24e-70	NC_047653.1	6492874	6505208	+
LOC117625746	458.006	-1.63686	0.0917653	-17.8375	3.62e-71	4.18e-70	NC_047653.1	3157446	3161082	-
LOC117634783	1752.51	-0.79915	0.0448051	-17.8362	3.7e-71	4.27e-70	NC_047650.1	32532229	32537564	+
LOC117630759	2193.6	0.690024	0.0386968	17.8316	4.02e-71	4.64e-70	NC_047655.1	26294955	26299817	+
LOC117615823	540.13	1.50112	0.0842295	17.8218	4.79e-71	5.52e-70	NC_047650.1	25314110	25317747	+
LOC117631050	553.497	-1.46344	0.0821728	-17.8093	5.99e-71	6.9e-70	NC_047655.1	26360810	26366367	-
LOC117613871	604.167	-1.46442	0.0822604	-17.8022	6.79e-71	7.82e-70	NC_047650.1	19745599	19746809	+
LOC117638839	1338.19	-0.878378	0.0493606	-17.7951	7.71e-71	8.87e-70	NC_047657.1	18096592	18099268	+
LOC117636145	421.064	1.63122	0.0916928	17.7901	8.44e-71	9.7e-70	NC_047656.1	7873468	7879053	-
LOC117638525	203.222	-3.07661	0.172995	-17.7844	9.33e-71	1.07e-69	NC_047650.1	9827518	9827995	+
LOC117622177	16268.2	-0.265162	0.0149144	-17.7789	1.03e-70	1.18e-69	NC_047652.1	20284763	20288197	+
LOC117632301	2215.65	-0.696438	0.0391984	-17.767	1.27e-70	1.46e-69	NC_047655.1	28441250	28445119	-
LOC117612773	354.198	-1.8667	0.105168	-17.7496	1.73e-70	1.99e-69	NW_023010065.1	50838	56127	-
LOC117629652	224.315	-2.57675	0.145221	-17.7437	1.93e-70	2.21e-69	NC_047650.1	34190587	34191840	+
LOC117623237	491.984	1.55742	0.087832	17.7318	2.38e-70	2.73e-69	NC_047652.1	20827756	20831314	+
LOC117621362	288.79	2.03038	0.11453	17.728	2.55e-70	2.92e-69	NC_047652.1	18583395	18586526	+
LOC117618520	158.461	3.35026	0.188982	17.7279	2.56e-70	2.93e-69	NC_047651.1	3157234	3164543	-
LOC117616437	1015.41	1.09557	0.0618038	17.7265	2.62e-70	2.99e-69	NC_047650.1	30996873	30998568	-
LOC117627783	859.348	1.13964	0.0643019	17.7233	2.77e-70	3.17e-69	NC_047654.1	4980360	4985795	-
LOC117629010	903.769	1.04334	0.058879	17.7201	2.93e-70	3.35e-69	NC_047650.1	46548	54410	+
LOC117622037	481.751	1.49867	0.0845971	17.7153	3.19e-70	3.65e-69	NC_047652.1	22096316	22100124	+
LOC117631452	278.3	2.19922	0.124176	17.7105	3.48e-70	3.97e-69	NC_047655.1	9548510	9552253	-
LOC117620320	465.716	-1.62999	0.0920457	-17.7085	3.6e-70	4.11e-69	NC_047651.1	15798846	15802276	-
LOC117621222	171.635	-4.08517	0.230753	-17.7037	3.93e-70	4.48e-69	NC_047652.1	16566984	16567742	-
LOC117619322	1192.46	1.00909	0.0570051	17.7018	4.06e-70	4.63e-69	NC_047651.1	24813283	24815692	+
LOC117631139	474.896	1.49042	0.0842073	17.6994	4.24e-70	4.83e-69	NC_047655.1	10390757	10397594	-
LOC117620748	2408.2	0.655651	0.0370612	17.691	4.92e-70	5.6e-69	NC_047652.1	3349769	3354486	-
LOC117625910	2094.75	-0.705215	0.0398718	-17.6871	5.27e-70	6e-69	NC_047653.1	13050546	13053258	+
LOC117627703	363.844	-1.87874	0.106225	-17.6864	5.34e-70	6.08e-69	NC_047654.1	6607116	6609292	-
LOC117629887	329.317	-2.09918	0.118758	-17.6761	6.41e-70	7.28e-69	NC_047655.1	29238182	29241233	+
LOC117634511	4737.08	0.449354	0.0254259	17.6731	6.76e-70	7.69e-69	NC_047656.1	13954390	13955205	-
LOC117619338	218.055	2.43755	0.137946	17.6702	7.11e-70	8.08e-69	NC_047651.1	16714848	16715572	-
LOC117637186	577.391	-1.47774	0.0836434	-17.6671	7.51e-70	8.53e-69	NC_047657.1	18555983	18558774	-
LOC117617199	1458.01	-0.858085	0.0485752	-17.6651	7.79e-70	8.84e-69	NC_047651.1	18454315	18457685	-
LOC117619339	1153.64	1.07	0.0606049	17.6554	9.25e-70	1.05e-68	NC_047651.1	20202041	20206254	+
LOC117613307	219.687	2.439	0.138176	17.6514	9.93e-70	1.13e-68	NW_023010260.1	24507	27489	+
LOC117620016	677.596	-1.35755	0.0769596	-17.6397	1.22e-69	1.38e-68	NC_047651.1	19090805	19093019	+
LOC117619601	812.109	-1.13331	0.0642545	-17.6378	1.26e-69	1.43e-68	NC_047651.1	10457061	10460172	+
LOC117627006	284.255	2.02051	0.114702	17.6154	1.88e-69	2.13e-68	NC_047650.1	42374509	42377948	+
LOC117627363	425.34	-1.67853	0.09537	-17.6001	2.46e-69	2.78e-68	NC_047654.1	16736577	16740254	-
LOC117633659	1116.25	0.967068	0.0549599	17.5959	2.65e-69	2.99e-68	NC_047656.1	18244823	18247832	-
LOC117633706	1366.59	-0.870036	0.0494525	-17.5934	2.77e-69	3.13e-68	NC_047656.1	16744264	16749519	+
LOC117627231	4719.99	-0.449771	0.0255803	-17.5827	3.34e-69	3.77e-68	NC_047654.1	9662981	9665207	-
LOC117619156	1018.98	-1.04737	0.0595702	-17.5821	3.38e-69	3.82e-68	NC_047651.1	21786699	21791391	-
LOC117620696	489.611	1.47547	0.0839395	17.5778	3.65e-69	4.11e-68	NC_047652.1	22790821	22796554	-
LOC117627969	184.969	2.78539	0.158524	17.5708	4.13e-69	4.65e-68	NC_047654.1	4139010	4141352	-
LOC117624844	550.879	-1.56195	0.088899	-17.5699	4.19e-69	4.72e-68	NC_047653.1	10489196	10492565	-
LOC117625729	163.748	-4.27831	0.243739	-17.5529	5.66e-69	6.37e-68	NC_047653.1	3710986	3712043	+
LOC117620395	229.993	-2.54301	0.144892	-17.5511	5.83e-69	6.56e-68	NC_047651.1	5227700	5235050	-
LOC117623003	553.825	1.43264	0.0816535	17.5454	6.45e-69	7.26e-68	NC_047652.1	1105143	1109407	-
LOC117623449	392.666	1.64618	0.0938693	17.537	7.48e-69	8.41e-68	NC_047652.1	19262978	19268764	+
LOC117637234	382.683	1.70202	0.0970578	17.5361	7.59e-69	8.53e-68	NC_047657.1	18995117	18997638	-
LOC117617846	5429.73	-0.431671	0.0246173	-17.5353	7.71e-69	8.66e-68	NC_047651.1	25486751	25489154	-
LOC117634750	544.049	1.49485	0.0852572	17.5334	7.97e-69	8.95e-68	NC_047656.1	16522210	16528980	+
LOC117626250	967.397	-1.0289	0.0586832	-17.5331	8.01e-69	8.99e-68	NC_047653.1	15495921	15501620	+
LOC117631187	749.73	1.19075	0.0679243	17.5305	8.38e-69	9.4e-68	NC_047655.1	22378241	22383508	+
LOC117619547	2138.93	-0.730569	0.04169	-17.5239	9.42e-69	1.06e-67	NC_047651.1	18978396	18980949	+
LOC117632446	5140.78	-0.444511	0.0253688	-17.522	9.74e-69	1.09e-67	NC_047655.1	16576959	16581204	-
LOC117618492	1831.1	0.757964	0.0433141	17.4992	1.45e-68	1.63e-67	NC_047651.1	18713480	18718289	+
LOC117627388	505.194	-8.48855	0.485126	-17.4976	1.49e-68	1.67e-67	NC_047654.1	9271450	9272367	+
LOC117637239	966.02	-1.02728	0.0587137	-17.4965	1.52e-68	1.7e-67	NC_047657.1	18959562	18964608	-
LOC117614144	1143.67	-0.997839	0.0570608	-17.4873	1.79e-68	2e-67	NC_047650.1	34840057	34842077	+
LOC117614192	1301.67	0.943083	0.0539328	17.4862	1.82e-68	2.04e-67	NC_047650.1	7595143	7598021	-
LOC117636494	1336.89	-0.950995	0.0544103	-17.4782	2.1e-68	2.34e-67	NC_047657.1	19795821	19803841	-
LOC117614396	480.162	1.50305	0.0859997	17.4773	2.13e-68	2.38e-67	NC_047650.1	42710205	42718655	+
LOC117634639	353.074	-1.99686	0.114256	-17.477	2.14e-68	2.39e-67	NC_047650.1	31762977	31765118	-
LOC117617135	260.864	-2.529	0.14476	-17.4703	2.41e-68	2.69e-67	NC_047651.1	17393009	17396603	+
LOC117636380	1260.34	-0.887172	0.0508191	-17.4574	3.02e-68	3.37e-67	NC_047650.1	24951916	24956339	-
LOC117621170	1310.38	-0.865821	0.0496027	-17.4551	3.15e-68	3.5e-67	NC_047652.1	1800364	1807091	-
LOC117629651	853.534	-1.17573	0.0673793	-17.4494	3.48e-68	3.87e-67	NC_047655.1	24022382	24026279	+
LOC117623201	313.101	1.90916	0.109415	17.4489	3.51e-68	3.91e-67	NC_047652.1	3670322	3673634	+
LOC117613247	526.862	1.40585	0.0806171	17.4386	4.2e-68	4.67e-67	NC_047650.1	22309672	22310688	+
LOC117618058	9419.75	-0.323383	0.0185453	-17.4375	4.29e-68	4.76e-67	NC_047651.1	22703169	22704161	-
LOC117623130	207.259	2.6077	0.149603	17.4308	4.82e-68	5.35e-67	NC_047652.1	16733263	16735905	-
LOC117627019	2639.68	-0.596241	0.0342118	-17.4279	5.06e-68	5.62e-67	NC_047654.1	17312100	17315433	+
LOC117619616	505.563	-1.5606	0.0896029	-17.4169	6.14e-68	6.81e-67	NC_047651.1	782861	786108	-
LOC117630864	1709.81	0.81822	0.0469794	17.4166	6.18e-68	6.85e-67	NC_047655.1	13004513	13008623	-
LOC117633182	2173.04	0.651885	0.0374412	17.4109	6.82e-68	7.56e-67	NC_047655.1	6506465	6508500	-
LOC117618526	3264.06	-0.533392	0.0306377	-17.4097	6.97e-68	7.72e-67	NC_047651.1	25443739	25448010	-
LOC117620647	1278.51	0.914323	0.0525201	17.409	7.05e-68	7.8e-67	NC_047652.1	5386843	5401637	-
LOC117621378	1307.4	-0.917835	0.0527277	-17.4071	7.29e-68	8.07e-67	NC_047652.1	16660359	16669688	-
LOC117635173	355.666	1.87218	0.107562	17.4056	7.48e-68	8.27e-67	NC_047656.1	7352883	7359599	+
LOC117635961	413.781	1.64311	0.0944252	17.4012	8.08e-68	8.94e-67	NC_047656.1	12659991	12663647	-
LOC117635900	337.746	-2.04746	0.117715	-17.3933	9.27e-68	1.02e-66	NC_047656.1	11666840	11670127	-
LOC117615231	1649.42	0.783349	0.0450382	17.393	9.32e-68	1.03e-66	NC_047650.1	9427913	9430956	-
LOC117616118	1622.61	-0.829069	0.0476754	-17.3899	9.85e-68	1.09e-66	NC_047650.1	28605264	28607911	+
LOC117630848	576.187	-1.47651	0.0849317	-17.3847	1.08e-67	1.19e-66	NC_047655.1	1974652	1984193	-
LOC117625704	1104.36	-0.971037	0.0558808	-17.3769	1.23e-67	1.36e-66	NC_047653.1	6254327	6259086	-
LOC117618934	372.841	1.77401	0.102126	17.3709	1.37e-67	1.51e-66	NC_047651.1	17939298	17941062	+
LOC117622228	280.464	2.10437	0.121161	17.3684	1.43e-67	1.58e-66	NC_047652.1	21296225	21298234	+
LOC117629559	174.542	-3.3366	0.192137	-17.3657	1.5e-67	1.65e-66	NC_047655.1	24879156	24880829	+
LOC117623216	1440.14	0.934935	0.0538511	17.3615	1.61e-67	1.78e-66	NC_047652.1	4885732	4891679	-
LOC117627087	4124.44	-0.481776	0.0277515	-17.3604	1.65e-67	1.81e-66	NC_047654.1	14678959	14680673	-
LOC117622138	1637.74	0.795561	0.0458278	17.3598	1.66e-67	1.83e-66	NC_047652.1	3549163	3554920	-
LOC117623319	357.456	-1.80075	0.103733	-17.3595	1.67e-67	1.84e-66	NC_047652.1	24006430	24008455	+
LOC117628356	3742.61	-0.55786	0.0321576	-17.3477	2.05e-67	2.25e-66	NC_047654.1	8196199	8197152	-
LOC117615443	160.468	-4.23106	0.243926	-17.3456	2.13e-67	2.34e-66	NC_047650.1	33889066	33892228	+
LOC117632768	260.631	2.55752	0.147475	17.342	2.27e-67	2.49e-66	NC_047655.1	27817509	27821273	+
LOC117632104	651.052	-1.36831	0.0789173	-17.3385	2.41e-67	2.64e-66	NC_047655.1	25817903	25822098	+
LOC117627649	1886.32	-0.755517	0.0435875	-17.3333	2.64e-67	2.89e-66	NC_047654.1	11772691	11777145	-
LOC117633512	1605.12	0.785068	0.0453083	17.3272	2.93e-67	3.21e-66	NC_047656.1	11424355	11426045	-
LOC117634047	1349.89	-0.895253	0.0516761	-17.3243	3.08e-67	3.38e-66	NC_047656.1	13993113	13997539	+
LOC117635723	960.291	-1.03165	0.0596107	-17.3065	4.2e-67	4.6e-66	NC_047650.1	34995456	35003524	+
LOC117627922	1480.47	-0.871803	0.0504052	-17.2959	5.05e-67	5.53e-66	NC_047654.1	10682127	10684180	-
LOC117618700	244.115	-2.48378	0.143668	-17.2883	5.76e-67	6.3e-66	NC_047651.1	16113695	16116742	+
LOC117633767	747.952	-1.16602	0.0674535	-17.2863	5.97e-67	6.52e-66	NC_047656.1	7375162	7381428	+
LOC117623274	484.276	-1.51863	0.087861	-17.2845	6.15e-67	6.72e-66	NC_047650.1	24270124	24273899	-
LOC117612170	794.676	2.12077	0.12272	17.2814	6.5e-67	7.09e-66	NC_047657.1	3914281	3917927	-
LOC117615203	873.24	1.10242	0.0638013	17.2789	6.78e-67	7.4e-66	NC_047650.1	29962824	29970183	-
LOC117637441	283.85	-2.30914	0.133696	-17.2715	7.71e-67	8.4e-66	NC_047650.1	1676902	1679461	-
LOC117636761	201.03	-2.78614	0.161337	-17.269	8.05e-67	8.77e-66	NC_047657.1	11351170	11353226	+
LOC117614550	1536.84	0.81879	0.0474405	17.2593	9.52e-67	1.04e-65	NC_047650.1	22678511	22681777	-
LOC117622315	995.833	-1.00898	0.0584738	-17.2553	1.02e-66	1.11e-65	NC_047652.1	17369625	17379947	+
LOC117626163	1014.56	-0.991582	0.0574663	-17.255	1.03e-66	1.12e-65	NC_047653.1	4369703	4374186	+
LOC117636649	2455.84	0.651305	0.0377766	17.241	1.31e-66	1.42e-65	NC_047657.1	17550499	17552438	+
LOC117612438	907.667	1.0542	0.0611485	17.2401	1.33e-66	1.44e-65	NW_023010009.1	88776	94822	-
LOC117628338	512.047	-1.52639	0.0885441	-17.2387	1.36e-66	1.48e-65	NC_047654.1	13835107	13837486	+
LOC117627160	429.333	1.57773	0.0915709	17.2296	1.59e-66	1.73e-65	NC_047654.1	16364175	16368088	-
LOC117626235	6013.68	-0.393385	0.0228459	-17.219	1.91e-66	2.07e-65	NC_047650.1	27233047	27236149	+
LOC117634720	992.06	1.1089	0.0644044	17.2177	1.96e-66	2.12e-65	NC_047656.1	138610	140185	+
LOC117612129	548.012	1.41606	0.0822875	17.2087	2.29e-66	2.48e-65	NC_047657.1	15997862	16001125	-
LOC117623137	1723.63	0.735078	0.0427173	17.208	2.31e-66	2.51e-65	NC_047652.1	18316813	18318856	+
LOC117623353	195.728	2.6879	0.156211	17.2068	2.36e-66	2.56e-65	NC_047652.1	134748	141241	-
LOC117631057	1793.54	0.726738	0.0422461	17.2025	2.54e-66	2.75e-65	NC_047655.1	29569594	29583599	-
LOC117616744	1249.76	-1.91085	0.111147	-17.1921	3.04e-66	3.29e-65	NC_047650.1	18902933	18904579	-
LOC117623323	672.039	-1.24672	0.0725223	-17.1908	3.11e-66	3.36e-65	NC_047652.1	4780186	4782667	-
LOC117633161	958.759	1.06487	0.0620014	17.175	4.09e-66	4.42e-65	NC_047655.1	15680131	15684403	-
LOC117636522	4109.54	0.500557	0.0291547	17.169	4.53e-66	4.9e-65	NC_047657.1	15001747	15006760	+
LOC117613914	411.701	1.67021	0.0973178	17.1625	5.07e-66	5.48e-65	NC_047650.1	235714	245705	+
LOC117627301	1126.32	-0.988561	0.057607	-17.1604	5.25e-66	5.67e-65	NC_047654.1	944524	960084	+
LOC117635680	439.784	1.51551	0.0884021	17.1434	7.04e-66	7.6e-65	NC_047650.1	27141912	27142751	+
LOC117621431	1738.83	0.793154	0.0462731	17.1407	7.37e-66	7.95e-65	NC_047652.1	17599638	17602700	+
LOC117634915	908.678	1.03277	0.0602632	17.1376	7.78e-66	8.38e-65	NC_047656.1	14064016	14065200	+
LOC117617732	522.279	1.45174	0.0847202	17.1357	8.04e-66	8.66e-65	NC_047651.1	23542847	23550085	-
LOC117614701	951.141	1.08876	0.0635517	17.1318	8.59e-66	9.25e-65	NC_047650.1	32290775	32291512	-
LOC117624257	948.676	-1.07038	0.0624936	-17.1278	9.21e-66	9.91e-65	NC_047653.1	1471743	1474209	+
LOC117626552	328.041	1.82445	0.106527	17.1266	9.4e-66	1.01e-64	NC_047653.1	5103115	5105177	-
LOC117628454	960.935	1.02909	0.0600928	17.125	9.66e-66	1.04e-64	NC_047654.1	12449154	12454941	+
LOC117617737	1083.56	-1.03248	0.0602974	-17.1231	9.98e-66	1.07e-64	NC_047651.1	22178345	22180604	-
LOC117620946	499.617	9.20399	0.537601	17.1205	1.04e-65	1.12e-64	NC_047652.1	2821136	2824658	+
LOC117616522	280.608	-2.14842	0.125513	-17.1171	1.11e-65	1.19e-64	NC_047650.1	37801189	37803695	-
LOC117615332	398.525	-1.69597	0.0990821	-17.1168	1.11e-65	1.19e-64	NC_047650.1	27534928	27536371	-
LOC117613382	472.958	-1.63674	0.0956671	-17.1087	1.28e-65	1.37e-64	NC_047650.1	39034048	39036127	-
LOC117631011	430.494	-1.63399	0.0955583	-17.0994	1.5e-65	1.61e-64	NC_047655.1	2052244	2058013	-
LOC117621045	982.839	0.981915	0.0574351	17.0961	1.59e-65	1.7e-64	NC_047652.1	15448961	15468016	-
LOC117620006	983.9	1.05111	0.0615091	17.0887	1.8e-65	1.93e-64	NC_047651.1	9134962	9137860	-
LOC117616529	145.434	3.37136	0.197387	17.08	2.09e-65	2.24e-64	NC_047650.1	9570166	9571769	-
LOC117620513	456.985	1.56058	0.0913833	17.0773	2.19e-65	2.34e-64	NC_047652.1	18917270	18921811	+
LOC117632970	1016.52	0.987853	0.0579034	17.0603	2.93e-65	3.13e-64	NC_047650.1	41201301	41206020	-
LOC117627687	416.226	1.698	0.0995589	17.0552	3.2e-65	3.41e-64	NC_047654.1	14955353	14959380	+
LOC117629656	1457.19	-0.832968	0.0488413	-17.0546	3.23e-65	3.45e-64	NC_047655.1	10361455	10364240	+
LOC117628111	12147.1	-0.284693	0.0166947	-17.0529	3.32e-65	3.55e-64	NC_047654.1	17523235	17527936	-
LOC117623106	766.524	1.11637	0.0654726	17.051	3.44e-65	3.67e-64	NC_047652.1	18064463	18067254	+
LOC117613571	3507.93	0.515805	0.0302536	17.0494	3.53e-65	3.77e-64	NW_023010400.1	14817	16509	+
LOC117631324	267.62	-2.1922	0.128629	-17.0429	3.95e-65	4.21e-64	NC_047655.1	989007	992096	+
LOC117617611	551.02	1.5357	0.0901504	17.0348	4.53e-65	4.82e-64	NC_047651.1	3376881	3392342	+
LOC117618704	2949.9	-7.05396	0.414547	-17.0161	6.24e-65	6.64e-64	NC_047651.1	9800455	9802587	-
LOC117616243	248.316	2.33803	0.13741	17.015	6.36e-65	6.76e-64	NC_047650.1	38468762	38473336	-
LOC117627134	4310.42	-0.472381	0.0277664	-17.0127	6.61e-65	7.03e-64	NC_047654.1	6204914	6207081	+
LOC117632055	443.798	-1.53482	0.0902536	-17.0056	7.47e-65	7.93e-64	NC_047655.1	18671629	18675409	-
LOC117623700	1204.6	-0.914743	0.053801	-17.0024	7.89e-65	8.38e-64	NC_047650.1	30981273	30985045	-
LOC117617795	1258.78	0.859318	0.0505431	17.0017	7.98e-65	8.47e-64	NC_047651.1	1364841	1370602	-
LOC117631038	656.848	-1.35531	0.0797171	-17.0015	8e-65	8.49e-64	NC_047655.1	25731584	25737524	-
LOC117625710	475.722	-1.47477	0.0867485	-17.0005	8.14e-65	8.64e-64	NC_047653.1	7313071	7316902	+
LOC117634850	466.21	1.55294	0.0913478	17.0003	8.17e-65	8.66e-64	NC_047656.1	2153275	2172459	-
LOC117635378	1606.61	-0.77507	0.0456018	-16.9965	8.72e-65	9.24e-64	NC_047656.1	19857938	19860861	+
LOC117627554	1791.78	-0.752599	0.044283	-16.9952	8.91e-65	9.44e-64	NC_047654.1	4550091	4558126	-
LOC117615045	412.274	-1.74713	0.102839	-16.989	9.9e-65	1.05e-63	NC_047650.1	42109739	42113729	-
LOC117619704	1084.45	0.93049	0.0548016	16.9792	1.17e-64	1.24e-63	NC_047651.1	3943865	3946349	+
LOC117638186	2085.48	-0.667721	0.039332	-16.9766	1.22e-64	1.29e-63	NC_047657.1	12704344	12706034	+
LOC117627855	508.111	-1.44931	0.0854089	-16.9691	1.39e-64	1.47e-63	NC_047654.1	9848740	9855571	+
LOC117630907	2865.79	-0.557027	0.032828	-16.9681	1.42e-64	1.49e-63	NC_047655.1	23464859	23468692	+
LOC117634703	2469.33	-0.656856	0.0387478	-16.9521	1.86e-64	1.96e-63	NC_047656.1	13107878	13110996	-
LOC117615832	1663.17	-0.812177	0.0479343	-16.9436	2.15e-64	2.27e-63	NC_047650.1	27542873	27543862	+
LOC117618784	1584.46	0.78971	0.0466128	16.9419	2.21e-64	2.33e-63	NC_047651.1	22516790	22521077	-
[truncated: 11,886 more rows]

## Sheet: D17
GeneID	Base Mean	log2(FC)	StdErr	Wald-Stats	P-value	P-adj	Chromosome	Start	End	Strand
LOC117620802	736.572	-4.01266	0.105325	-38.0979	0	0	NC_047650.1	223968	226578	-
LOC117615387	2072	3.48231	0.0557855	62.4232	0	0	NC_047650.1	258655	273792	-
LOC117615386	3074.67	4.08172	0.0522476	78.1227	0	0	NC_047650.1	266283	268437	-
LOC117615385	7446.62	1.87447	0.0239154	78.3793	0	0	NC_047650.1	272336	274135	-
LOC117613868	1549.12	3.2674	0.0639769	51.0715	0	0	NC_047650.1	289914	297663	+
LOC117636509	4457.32	-2.02115	0.0335871	-60.1765	0	0	NC_047650.1	311854	315739	-
LOC117616721	5876.58	-2.10599	0.0271107	-77.681	0	0	NC_047650.1	399774	410066	+
LOC117616595	5300.62	2.52578	0.0313252	80.631	0	0	NC_047650.1	592218	594494	+
LOC117635490	33048.4	1.5037	0.0127496	117.941	0	0	NC_047650.1	813804	816800	-
LOC117636433	3041.25	2.06246	0.0409776	50.3315	0	0	NC_047650.1	1060541	1062581	+
LOC117615308	9762.16	-0.740464	0.0190925	-38.7831	0	0	NC_047650.1	1074606	1078485	+
LOC117625902	1746.15	3.78357	0.0643178	58.8262	0	0	NC_047650.1	1378177	1387363	+
LOC117614607	8241.45	2.12943	0.0236441	90.0621	0	0	NC_047650.1	1404908	1407583	-
LOC117631699	9701.63	-2.97401	0.0239161	-124.352	0	0	NC_047650.1	1512902	1515719	+
LOC117615551	2239.94	-2.16869	0.0435179	-49.8344	0	0	NC_047650.1	1612356	1616429	+
LOC117638046	1510.35	2.09849	0.053123	39.5026	0	0	NC_047650.1	2059638	2063892	+
LOC117612785	5282.71	-3.35881	0.0344281	-97.56	0	0	NC_047650.1	2703666	2705571	-
LOC117623841	10027.1	1.60752	0.0197268	81.4891	0	0	NC_047650.1	2802126	2803328	-
LOC117616179	8424.88	1.95935	0.0225236	86.9908	0	0	NC_047650.1	2822550	2825382	-
LOC117634365	2754.9	2.31007	0.0392389	58.8719	0	0	NC_047650.1	2996462	2998548	-
LOC117624376	3479.21	2.56774	0.0372974	68.8449	0	0	NC_047650.1	3395349	3398056	-
LOC117615906	2954.6	-4.86025	0.0648943	-74.8948	0	0	NC_047650.1	3626549	3627975	+
LOC117622699	7065.06	-1.34075	0.0227608	-58.9063	0	0	NC_047650.1	3821005	3824989	+
LOC117616440	2102.28	-3.79532	0.0594952	-63.792	0	0	NC_047650.1	4433539	4435564	-
LOC117634091	25002.3	-9.86669	0.11279	-87.4782	0	0	NC_047650.1	5036507	5038172	-
LOC117616198	2455.71	-1.67932	0.0401652	-41.8104	0	0	NC_047650.1	5043250	5044140	-
LOC117633463	4466.14	-1.45256	0.0332991	-43.6215	0	0	NC_047650.1	5246936	5266859	-
LOC117627643	3002.03	2.80564	0.0412829	67.9612	0	0	NC_047650.1	5301939	5303638	+
LOC117630730	1961.71	-1.82555	0.0443806	-41.1341	0	0	NC_047650.1	5559677	5565677	-
LOC117614005	4047.85	1.55625	0.033669	46.2219	0	0	NC_047650.1	5682446	5684760	+
LOC117636055	1606.98	1.98325	0.0501236	39.5673	0	0	NC_047650.1	5878373	5879704	-
LOC117621984	1179.73	-2.85953	0.0675621	-42.3245	0	0	NC_047650.1	6243623	6250942	-
LOC117616543	2144.54	2.31655	0.0441869	52.4262	0	0	NC_047650.1	6678967	6681273	-
LOC117635510	3602.02	9.25947	0.238537	38.8177	0	0	NC_047650.1	7260048	7262534	-
LOC117630924	5333.91	-4.75321	0.0474079	-100.262	0	0	NC_047650.1	7792609	7795958	-
LOC117631037	6952.82	-2.2114	0.0262099	-84.3729	0	0	NC_047650.1	8091938	8094649	-
LOC117615357	846.677	-3.5655	0.0881204	-40.4617	0	0	NC_047650.1	8169469	8172999	+
LOC117631873	1691.55	-2.90981	0.0557727	-52.1727	0	0	NC_047650.1	8764542	8769287	+
LOC117625204	966.211	5.48372	0.134394	40.8032	0	0	NC_047650.1	9157676	9163534	-
LOC117614267	13128.1	-11.0201	0.231141	-47.6768	0	0	NC_047650.1	9393249	9394650	+
LOC117616290	850.128	-3.09977	0.0806514	-38.4341	0	0	NC_047650.1	9550758	9552333	-
LOC117636851	7107.02	-0.889303	0.0229707	-38.7147	0	0	NC_047650.1	9727894	9729660	+
LOC117638793	4287.12	-5.24874	0.0601982	-87.191	0	0	NC_047650.1	9867692	9868238	+
LOC117615460	920.753	2.91638	0.076074	38.3361	0	0	NC_047650.1	9966233	9968288	+
LOC117632361	2336.11	-2.7338	0.0464982	-58.7936	0	0	NC_047650.1	9971337	9975217	+
LOC117629140	23284.4	-9.01467	0.0873638	-103.185	0	0	NC_047650.1	9979579	9984275	+
LOC117614678	1903.35	4.56803	0.0756763	60.3627	0	0	NC_047650.1	10047094	10048284	-
LOC117633454	1952.62	-6.63527	0.136995	-48.4344	0	0	NC_047650.1	10112002	10112950	+
LOC117633746	1739.29	-2.64117	0.0533705	-49.4875	0	0	NC_047650.1	10118582	10119415	+
LOC117614274	2819.57	-1.61213	0.0373449	-43.1686	0	0	NC_047650.1	10149292	10150499	+
LOC117616831	11477	-5.28077	0.0378209	-139.626	0	0	NC_047650.1	10153731	10154813	+
LOC117626105	2635.17	2.13264	0.0432373	49.3239	0	0	NC_047650.1	10252548	10254817	-
LOC117626117	1002.66	-3.14839	0.0779122	-40.4094	0	0	NC_047650.1	10255589	10256559	+
LOC117622509	3704.56	-4.08251	0.0475191	-85.9131	0	0	NC_047650.1	10260602	10262714	-
LOC117631689	2864.52	-1.38705	0.0365782	-37.9202	0	0	NC_047650.1	10636929	10642750	+
LOC117629735	740.281	4.0596	0.105783	38.3768	0	0	NC_047650.1	10738605	10745577	-
LOC117626985	1352.28	-3.21312	0.0655776	-48.9973	0	0	NC_047650.1	10911629	10914751	+
LOC117631743	10921.7	-4.99473	0.0353089	-141.458	0	0	NC_047650.1	11282786	11286046	+
LOC117632568	4064.36	-8.10438	0.153331	-52.8554	0	0	NC_047650.1	11320264	11322954	+
LOC117624394	5733.47	-2.67042	0.0299565	-89.1434	0	0	NC_047650.1	11359051	11361769	+
LOC117615413	3476	1.90706	0.0333724	57.1447	0	0	NC_047650.1	11399523	11402349	+
LOC117638201	1670.03	-4.88368	0.0871393	-56.0446	0	0	NC_047650.1	11937338	11941071	-
LOC117616275	1573.19	-3.41102	0.0624655	-54.6064	0	0	NC_047650.1	12161775	12163266	+
LOC117615829	10691.7	-2.75323	0.0237777	-115.79	0	0	NC_047650.1	12196623	12199510	+
LOC117622486	2677.7	1.80929	0.0395789	45.7134	0	0	NC_047650.1	12355090	12355906	-
LOC117634263	11483.2	-1.52814	0.0186766	-81.8209	0	0	NC_047650.1	13539129	13541186	-
LOC117622879	6340.65	2.28627	0.0262119	87.2228	0	0	NC_047650.1	13631655	13634707	-
LOC117614779	23230.9	1.20616	0.0137822	87.5161	0	0	NC_047650.1	13652939	13655452	+
LOC117614895	2533.95	2.15649	0.0425417	50.6913	0	0	NC_047650.1	14466267	14469201	-
LOC117637957	6099.38	1.35234	0.0242638	55.7348	0	0	NC_047650.1	14551409	14553532	+
LOC117621088	6623.57	2.12346	0.0253534	83.7543	0	0	NC_047650.1	15302967	15305709	-
LOC117615502	873.819	4.17456	0.100805	41.4124	0	0	NC_047650.1	15393854	15401289	+
LOC117615021	10319.2	2.55419	0.0213944	119.386	0	0	NC_047650.1	16046900	16047818	-
LOC117616744	976.892	-2.68123	0.0695587	-38.5463	0	0	NC_047650.1	18902933	18904579	-
LOC117616062	18474.4	-10.139	0.143999	-70.4102	0	0	NC_047650.1	19001941	19003460	-
LOC117628204	4808.82	-1.92476	0.031244	-61.6042	0	0	NC_047650.1	19348380	19354330	+
LOC117626310	5998.56	-1.69669	0.0273964	-61.9312	0	0	NC_047650.1	19719469	19724748	+
LOC117638794	3654.3	1.3994	0.036966	37.8564	0	0	NC_047650.1	19751661	19754516	-
LOC117616673	1638.88	-1.98808	0.0525782	-37.8118	0	0	NC_047650.1	20155171	20156179	+
LOC117616708	1750.16	1.81029	0.0471428	38.4002	0	0	NC_047650.1	20335072	20336414	-
LOC117615524	4733	-4.62606	0.0490228	-94.3655	0	0	NC_047650.1	20491773	20493596	-
LOC117625418	2439.95	2.18418	0.041594	52.5118	0	0	NC_047650.1	20579554	20582524	+
LOC117628978	2893.44	-1.66814	0.0375279	-44.4507	0	0	NC_047650.1	20753258	20756199	+
LOC117615847	3117.54	-1.32539	0.0342472	-38.7006	0	0	NC_047650.1	20917791	20920073	-
LOC117623951	1624.47	1.85687	0.0484264	38.3442	0	0	NC_047650.1	21086132	21088890	+
LOC117618808	17187.2	0.972286	0.0157454	61.7503	0	0	NC_047650.1	21554611	21557598	-
LOC117625828	1652.77	-2.51285	0.0522717	-48.0729	0	0	NC_047650.1	22008081	22012682	+
LOC117629117	3016.6	2.09777	0.0380726	55.0993	0	0	NC_047650.1	22035524	22039401	-
LOC117615403	3629.79	-3.98512	0.0477814	-83.4032	0	0	NC_047650.1	22213545	22217069	-
LOC117612601	1289.79	-2.53824	0.0621581	-40.8353	0	0	NC_047650.1	22287664	22291032	+
LOC117616650	2272.25	-2.70319	0.0463789	-58.2848	0	0	NC_047650.1	22386578	22388859	-
LOC117614478	2782.36	-3.93406	0.0899907	-43.7163	0	0	NC_047650.1	22418045	22420348	+
LOC117626616	2162.95	1.74462	0.0411776	42.3682	0	0	NC_047650.1	22851436	22852173	-
LOC117616779	1086.52	5.70924	0.136097	41.9497	0	0	NC_047650.1	22877822	22882115	+
LOC117638705	1649.9	-2.83723	0.0547944	-51.7796	0	0	NC_047650.1	22921536	22925678	-
LOC117615252	967.284	-4.28088	0.0975465	-43.8856	0	0	NC_047650.1	22987019	22990536	+
LOC117613624	1770.67	3.57054	0.0621715	57.4305	0	0	NC_047650.1	23007637	23010098	+
LOC117630060	2923.73	-2.16607	0.0418206	-51.7943	0	0	NC_047650.1	23184437	23189856	-
LOC117632240	2755.13	-2.20417	0.0403065	-54.6852	0	0	NC_047650.1	23254690	23259426	+
LOC117629760	2326.85	-1.82574	0.0412316	-44.28	0	0	NC_047650.1	23633273	23646705	-
LOC117630633	1576.72	-2.70819	0.0592727	-45.6903	0	0	NC_047650.1	23897919	23902294	+
LOC117613854	1827.52	4.84669	0.0834075	58.1086	0	0	NC_047650.1	23957740	23958846	+
LOC117613462	4246.48	-2.15716	0.0317412	-67.961	0	0	NC_047650.1	23991029	23993224	+
LOC117613898	15568.6	-2.73353	0.0184936	-147.809	0	0	NC_047650.1	23994328	23995417	-
LOC117624222	842.274	4.10709	0.10036	40.9236	0	0	NC_047650.1	24005490	24013071	-
LOC117616299	6071.51	8.13864	0.125784	64.7032	0	0	NC_047650.1	24019132	24021304	+
LOC117616427	1427.69	-2.73404	0.0609003	-44.8936	0	0	NC_047650.1	24144236	24147608	-
LOC117616428	4586.6	-1.9197	0.0332733	-57.6948	0	0	NC_047650.1	24158438	24163057	+
LOC117615192	2224.46	-3.87495	0.0595873	-65.0298	0	0	NC_047650.1	24443406	24446318	+
LOC117623303	1198.15	4.02447	0.0832467	48.3439	0	0	NC_047650.1	24779657	24781406	-
LOC117615130	8024.64	-5.90317	0.0535852	-110.164	0	0	NC_047650.1	24809159	24810589	-
LOC117637107	16999.2	-1.6859	0.0160976	-104.73	0	0	NC_047650.1	25133249	25135006	+
LOC117627710	4165.15	1.82475	0.0321515	56.7547	0	0	NC_047650.1	25239064	25242047	-
LOC117632811	3867.02	1.44489	0.0314264	45.977	0	0	NC_047650.1	25469484	25471629	+
LOC117615184	1396.98	-4.79788	0.0947109	-50.6581	0	0	NC_047650.1	25613187	25615923	+
LOC117633059	3018.05	2.4465	0.0410732	59.5644	0	0	NC_047650.1	25828895	25835129	+
LOC117623230	7900.52	1.09677	0.0224314	48.8944	0	0	NC_047650.1	26024482	26027223	-
LOC117616520	995.576	-3.2342	0.0767289	-42.151	0	0	NC_047650.1	26097339	26099238	+
LOC117616662	1685	-7.03462	0.166557	-42.2356	0	0	NC_047650.1	26102727	26104199	+
LOC117616123	4393.02	4.64435	0.0502058	92.5063	0	0	NC_047650.1	26467862	26471189	-
LOC117628426	9958.21	-2.90423	0.0248659	-116.795	0	0	NC_047650.1	26691091	26695163	-
LOC117616279	4979.1	-2.72131	0.0596952	-45.5867	0	0	NC_047650.1	26737956	26739048	-
LOC117632879	4905.72	5.32158	0.0572064	93.0242	0	0	NC_047650.1	26771479	26776926	+
LOC117616705	2595.07	-1.69144	0.0406183	-41.6424	0	0	NC_047650.1	26898123	26899429	-
LOC117635606	2299.34	-1.67333	0.0404632	-41.3543	0	0	NC_047650.1	27111412	27114390	-
LOC117613478	3029.18	1.46038	0.0372959	39.1566	0	0	NC_047650.1	27380975	27381910	+
LOC117613925	1846.96	-2.82547	0.053321	-52.9899	0	0	NC_047650.1	27416528	27417277	-
LOC117617580	1243.42	-4.32227	0.0864508	-49.9968	0	0	NC_047650.1	27418656	27419133	-
LOC117615832	4945.21	-2.93563	0.0343985	-85.3417	0	0	NC_047650.1	27542873	27543862	+
LOC117623752	1766.76	-2.0475	0.0519656	-39.401	0	0	NC_047650.1	27569648	27573649	-
LOC117612929	4703.26	-1.07491	0.0280224	-38.3591	0	0	NC_047650.1	27882449	27885102	-
LOC117628789	5813.65	-1.40585	0.0257295	-54.6395	0	0	NC_047650.1	27965518	27970929	+
LOC117614033	833.819	-5.23746	0.135766	-38.5773	0	0	NC_047650.1	27994223	27995869	+
LOC117614537	3589.44	2.19619	0.0339649	64.6606	0	0	NC_047650.1	28019300	28022822	-
LOC117615514	1886.2	-3.5498	0.0608949	-58.2939	0	0	NC_047650.1	28046412	28049101	-
LOC117630475	3673.01	-6.13635	0.0850937	-72.1128	0	0	NC_047650.1	28060858	28062528	+
LOC117636962	1763.89	2.02435	0.0474265	42.684	0	0	NC_047650.1	28186948	28191851	-
LOC117614288	3906.45	-1.97852	0.0322474	-61.3544	0	0	NC_047650.1	28256869	28261645	-
LOC117614787	1835.68	-2.13393	0.047972	-44.4828	0	0	NC_047650.1	28326559	28329428	-
LOC117625740	762.041	-4.93957	0.130517	-37.8462	0	0	NC_047650.1	28425120	28427948	-
LOC117636466	3692.82	6.95869	0.109313	63.6585	0	0	NC_047650.1	28702506	28703223	+
LOC117616106	2451.94	5.48569	0.0844949	64.9233	0	0	NC_047650.1	28903917	28907309	+
LOC117634954	5338.15	2.90555	0.0320887	90.5475	0	0	NC_047650.1	29005506	29010642	+
LOC117624818	3082.32	-1.33761	0.0353792	-37.8077	0	0	NC_047650.1	29556565	29560131	-
LOC117624825	4534.95	-1.42297	0.0298242	-47.7119	0	0	NC_047650.1	29565196	29568129	+
LOC117615789	73076.5	-1.19031	0.00771321	-154.321	0	0	NC_047650.1	29586867	29588295	+
LOC117628840	3796.56	2.28575	0.0337978	67.6302	0	0	NC_047650.1	29619401	29624525	+
LOC117612103	1590.63	2.14869	0.0516263	41.6201	0	0	NC_047650.1	29626120	29631011	+
LOC117626216	3177.91	1.3629	0.0332129	41.0353	0	0	NC_047650.1	29726039	29727033	+
LOC117630576	3879.81	2.56103	0.0350634	73.0399	0	0	NC_047650.1	29744177	29745683	+
LOC117635209	2548.6	-3.22889	0.0480744	-67.1644	0	0	NC_047650.1	29772442	29776474	-
LOC117613889	757.585	-3.6923	0.0978834	-37.7214	0	0	NC_047650.1	29780020	29782303	+
LOC117615389	4064.55	1.26722	0.0294991	42.958	0	0	NC_047650.1	29784431	29787596	+
LOC117616554	3891.32	2.76907	0.0355849	77.8161	0	0	NC_047650.1	30045923	30049014	+
LOC117623208	5065.9	-6.07943	0.0710978	-85.5079	0	0	NC_047650.1	30076936	30077840	+
LOC117624916	11065.4	-0.74258	0.0179433	-41.3847	0	0	NC_047650.1	30470635	30493214	+
LOC117624879	2066.97	5.22174	0.0861462	60.6149	0	0	NC_047650.1	30471876	30477367	-
LOC117615194	4373.16	3.15017	0.0382346	82.3907	0	0	NC_047650.1	30687524	30689704	+
LOC117631189	1789.38	-3.46419	0.0619492	-55.9199	0	0	NC_047650.1	31350959	31354238	-
LOC117613917	1055.77	3.77641	0.0835265	45.2121	0	0	NC_047650.1	31411926	31413136	+
LOC117615489	5712.07	-1.67979	0.0261293	-64.2874	0	0	NC_047650.1	31589727	31591627	+
LOC117633726	1999.03	-2.36681	0.0465011	-50.898	0	0	NC_047650.1	31724463	31728695	-
LOC117615391	18455.1	-7.38314	0.0567369	-130.129	0	0	NC_047650.1	31780804	31783733	+
LOC117633148	3976.78	-1.50128	0.0306925	-48.9134	0	0	NC_047650.1	31882484	31886987	+
LOC117636896	8098.2	1.08806	0.022838	47.6425	0	0	NC_047650.1	32281004	32283149	+
LOC117615540	1439.02	-3.04026	0.0615701	-49.3789	0	0	NC_047650.1	32577743	32580482	+
LOC117623292	3720.24	1.78386	0.0328664	54.2761	0	0	NC_047650.1	32594216	32600077	+
LOC117616694	9111.97	-2.39958	0.0232321	-103.287	0	0	NC_047650.1	32732255	32736293	+
LOC117616695	2167.09	-1.90668	0.042744	-44.6071	0	0	NC_047650.1	32738078	32744239	+
LOC117615124	926.846	4.31485	0.101369	42.5658	0	0	NC_047650.1	32900775	32904840	-
LOC117637050	1404.73	2.30604	0.0553798	41.6405	0	0	NC_047650.1	32919632	32923280	+
LOC117625082	767.574	3.49731	0.0907283	38.5471	0	0	NC_047650.1	33134509	33136599	-
LOC117615978	826.367	-3.39526	0.087592	-38.7622	0	0	NC_047650.1	33192281	33193875	-
LOC117614973	14233.9	-1.05218	0.0160026	-65.7501	0	0	NC_047650.1	33269693	33270855	+
LOC117620739	1928.28	-2.10497	0.047798	-44.0388	0	0	NC_047650.1	33301946	33303683	+
LOC117621844	5581.93	-3.26034	0.0340951	-95.6251	0	0	NC_047650.1	33312944	33316009	+
LOC117618478	2454.76	-2.63235	0.0440355	-59.7779	0	0	NC_047650.1	33339348	33343899	+
LOC117615254	22156	-4.81254	0.023946	-200.975	0	0	NC_047650.1	33651292	33654669	-
LOC117623610	1465.03	2.3498	0.0538777	43.6137	0	0	NC_047650.1	33675023	33684744	-
LOC117615451	1208.94	-5.2581	0.113634	-46.2725	0	0	NC_047650.1	33708070	33709365	+
LOC117623327	6755.27	1.27338	0.0237047	53.7182	0	0	NC_047650.1	33721946	33725899	+
LOC117624403	1211.56	2.87744	0.0645749	44.5597	0	0	NC_047650.1	33764674	33768141	+
LOC117615133	911.301	2.81144	0.073301	38.3547	0	0	NC_047650.1	33842056	33845727	-
LOC117616155	1422.74	-5.89633	0.126694	-46.5397	0	0	NC_047650.1	33911678	33917527	+
LOC117629652	984.563	-3.58981	0.0842943	-42.5866	0	0	NC_047650.1	34190587	34191840	+
LOC117631520	2895.05	-3.56228	0.0500239	-71.2116	0	0	NC_047650.1	34481877	34484660	-
LOC117614823	4096.06	-3.79953	0.0425629	-89.2685	0	0	NC_047650.1	34539748	34543144	+
LOC117633011	970.349	-2.96176	0.0742152	-39.9077	0	0	NC_047650.1	34739218	34741033	+
LOC117614144	3190.44	-3.68407	0.0470432	-78.3126	0	0	NC_047650.1	34840057	34842077	+
LOC117635723	4202.44	-4.12089	0.045772	-90.0308	0	0	NC_047650.1	34995456	35003524	+
LOC117621777	3657.91	3.16788	0.0394449	80.3115	0	0	NC_047650.1	35009106	35012081	-
LOC117615729	3550.31	-1.60707	0.0357975	-44.8934	0	0	NC_047650.1	35217286	35218677	+
LOC117635221	999.776	-3.6045	0.082366	-43.762	0	0	NC_047650.1	35249490	35254440	+
LOC117612188	13936.3	-2.63814	0.01881	-140.252	0	0	NC_047650.1	35273885	35281220	-
LOC117633995	4041.43	-3.95986	0.0452046	-87.5985	0	0	NC_047650.1	35531631	35537748	-
LOC117625617	791.283	4.12352	0.104281	39.5422	0	0	NC_047650.1	35908145	35909248	-
LOC117624587	3168.19	7.5899	0.145157	52.2875	0	0	NC_047650.1	36091998	36095695	+
LOC117615997	22228.5	4.72702	0.0237205	199.28	0	0	NC_047650.1	36237910	36239719	-
LOC117615713	4594.22	1.66765	0.0308419	54.071	0	0	NC_047650.1	36855099	36857192	+
LOC117616177	3340.4	-1.71624	0.0377284	-45.4892	0	0	NC_047650.1	36904937	36906495	+
LOC117636874	3012.86	-2.27003	0.0386707	-58.7016	0	0	NC_047650.1	36909931	36913609	-
LOC117637696	6293.56	-3.43538	0.0321438	-106.875	0	0	NC_047650.1	37257213	37259658	-
LOC117638514	3104.3	-2.37192	0.0412628	-57.4832	0	0	NC_047650.1	37271616	37274114	+
LOC117634930	5346.31	-1.63015	0.0274047	-59.4843	0	0	NC_047650.1	37369701	37371615	+
LOC117621190	5927.14	-2.69934	0.0300596	-89.7996	0	0	NC_047650.1	37417790	37427048	-
LOC117627651	1280.18	-3.11931	0.0652429	-47.8107	0	0	NC_047650.1	37464338	37468730	-
LOC117636943	3783.5	1.48914	0.0321835	46.2703	0	0	NC_047650.1	37557407	37559512	+
LOC117613941	10866.9	-10.3603	0.202531	-51.1543	0	0	NC_047650.1	37568949	37572058	+
LOC117622669	1934.79	-2.15427	0.0480877	-44.7987	0	0	NC_047650.1	37592825	37596094	+
LOC117616348	814.719	4.11995	0.102579	40.1638	0	0	NC_047650.1	37717277	37720131	+
LOC117638659	1634.24	-4.94048	0.0891439	-55.4214	0	0	NC_047650.1	37756720	37759746	-
LOC117613942	1501.99	7.09029	0.178824	39.6495	0	0	NC_047650.1	37885134	37886598	-
LOC117628896	986.949	3.10289	0.0750116	41.3655	0	0	NC_047650.1	37906310	37908710	+
LOC117615566	2115.93	-4.1753	0.0652717	-63.968	0	0	NC_047650.1	37924714	37927557	-
LOC117622730	4018.32	-1.50661	0.0316051	-47.6698	0	0	NC_047650.1	37995374	38002554	+
LOC117626961	3297.48	3.43718	0.0444368	77.3499	0	0	NC_047650.1	38221763	38224252	+
LOC117627858	3030.25	1.59163	0.035946	44.2784	0	0	NC_047650.1	38425790	38427360	-
LOC117615069	887.138	3.08584	0.0781211	39.5008	0	0	NC_047650.1	38610118	38614597	-
LOC117633974	5433.63	-1.2772	0.0262018	-48.7447	0	0	NC_047650.1	38664948	38667101	+
LOC117615560	1561.69	-4.82592	0.0886141	-54.4599	0	0	NC_047650.1	38726477	38730309	-
LOC117613382	3682.05	-5.25166	0.0653607	-80.3488	0	0	NC_047650.1	39034048	39036127	-
LOC117616504	2253.89	2.59909	0.0458373	56.7025	0	0	NC_047650.1	39099881	39101127	-
LOC117616443	2405.82	1.79691	0.0439176	40.9156	0	0	NC_047650.1	39102222	39103441	+
LOC117622871	2677.36	1.62275	0.0375286	43.2404	0	0	NC_047650.1	39159739	39161804	+
LOC117616350	3598.73	-1.45247	0.035089	-41.3938	0	0	NC_047650.1	39173710	39175002	-
LOC117620796	1294.07	-4.75277	0.0952449	-49.9006	0	0	NC_047650.1	39315658	39318048	-
LOC117621005	1964.42	-6.98655	0.151958	-45.9767	0	0	NC_047650.1	39340132	39341683	+
LOC117630361	3391.88	2.00056	0.0342453	58.4186	0	0	NC_047650.1	39629838	39631397	-
LOC117636193	1840.51	-2.40406	0.0509064	-47.2252	0	0	NC_047650.1	39838105	39844353	-
LOC117615951	1689.05	-3.70048	0.0649713	-56.9557	0	0	NC_047650.1	39874989	39879103	+
LOC117615036	3706.76	-3.18538	0.0405128	-78.6265	0	0	NC_047650.1	40533511	40539142	+
LOC117630132	11568.8	4.33071	0.0293581	147.513	0	0	NC_047650.1	40661211	40663218	+
LOC117638890	2046.4	-1.88753	0.0450988	-41.8531	0	0	NC_047650.1	41238502	41242748	+
LOC117615873	3636.43	-1.831	0.0329854	-55.5096	0	0	NC_047650.1	41483398	41487125	-
LOC117614706	1857.96	4.03624	0.0658844	61.2624	0	0	NC_047650.1	41853737	41858371	+
LOC117633790	1924.29	-1.89821	0.0445038	-42.6529	0	0	NC_047650.1	41869454	41874366	+
LOC117624700	3836.09	-2.42285	0.0361747	-66.9763	0	0	NC_047650.1	42767322	42774227	+
LOC117626601	5458.94	1.3786	0.0295586	46.6397	0	0	NC_047650.1	43326765	43330046	-
LOC117618508	3107.02	-2.51225	0.0413444	-60.7639	0	0	NC_047651.1	293431	314710	+
LOC117619878	1018.46	-3.51744	0.0813303	-43.2488	0	0	NC_047651.1	580561	583912	-
LOC117617504	2939.57	2.3445	0.0392734	59.697	0	0	NC_047651.1	659815	662160	+
LOC117618596	1199.89	2.31619	0.0606565	38.1854	0	0	NC_047651.1	744518	746808	+
LOC117619616	973.02	-2.91761	0.075093	-38.8533	0	0	NC_047651.1	782861	786108	-
LOC117619157	2553.55	5.90709	0.0946498	62.4099	0	0	NC_047651.1	843488	844963	+
LOC117617176	1899.78	-2.87481	0.0560156	-51.3216	0	0	NC_047651.1	867380	871435	-
LOC117617452	2252.72	-1.94345	0.041661	-46.6491	0	0	NC_047651.1	1672175	1677592	-
LOC117617451	1430.26	4.95862	0.0952661	52.0502	0	0	NC_047651.1	1681102	1688621	-
LOC117618580	3893.26	4.10345	0.0467561	87.7629	0	0	NC_047651.1	1719325	1721949	-
LOC117619030	2252.36	-7.72095	0.181786	-42.4726	0	0	NC_047651.1	2407829	2410476	-
LOC117617757	18745.4	8.32136	0.0764694	108.82	0	0	NC_047651.1	3763497	3766349	+
LOC117617108	2823.98	-1.71027	0.0380324	-44.9687	0	0	NC_047651.1	4044136	4057314	-
LOC117618877	2859.6	-1.43709	0.036396	-39.4847	0	0	NC_047651.1	4704418	4705745	-
LOC117617912	5776.1	-1.44725	0.0250964	-57.6675	0	0	NC_047651.1	5000005	5001987	+
LOC117617087	2667.73	1.8101	0.0391183	46.2723	0	0	NC_047651.1	5278192	5280427	+
LOC117617386	8304.49	-2.06062	0.0225175	-91.5121	0	0	NC_047651.1	6368174	6371945	+
LOC117617710	4208.17	-2.2616	0.0325123	-69.5614	0	0	NC_047651.1	6398644	6402541	+
LOC117619968	3770.92	1.95889	0.0359731	54.4544	0	0	NC_047651.1	8265919	8267393	+
LOC117620221	13057.4	-1.03151	0.0171648	-60.0947	0	0	NC_047651.1	8430650	8434384	-
LOC117617687	4102.81	1.36554	0.0303897	44.9342	0	0	NC_047651.1	8739717	8741927	-
LOC117619015	2053.77	-2.1157	0.0507645	-41.6768	0	0	NC_047651.1	9550542	9552762	+
LOC117619601	1726	-2.36384	0.051876	-45.5672	0	0	NC_047651.1	10457061	10460172	+
LOC117617269	1518.66	-2.1144	0.0517591	-40.8507	0	0	NC_047651.1	11745581	11760340	-
LOC117617664	6366.3	0.923711	0.023115	39.9616	0	0	NC_047651.1	14867004	14872036	+
LOC117619535	2395.51	-3.98686	0.058422	-68.2423	0	0	NC_047651.1	15244900	15246423	+
LOC117617441	7789.64	0.922394	0.0215562	42.7902	0	0	NC_047651.1	15725666	15729884	+
LOC117619663	3865.04	4.03724	0.0467092	86.4336	0	0	NC_047651.1	16090843	16092659	-
LOC117619467	2292.05	-2.15254	0.0453281	-47.488	0	0	NC_047651.1	16621487	16624628	+
LOC117617876	6364.28	-4.13325	0.0372431	-110.98	0	0	NC_047651.1	16632188	16634262	-
LOC117617615	2730.6	-1.70894	0.0384856	-44.4047	0	0	NC_047651.1	17012177	17022991	-
LOC117620261	8301.97	-2.00643	0.023401	-85.7412	0	0	NC_047651.1	17130584	17132226	-
LOC117617598	5126.6	1.25924	0.0287509	43.7984	0	0	NC_047651.1	17188589	17193468	+
LOC117619907	2261.21	2.64018	0.0465485	56.7189	0	0	NC_047651.1	17472039	17478130	-
LOC117619913	4848.43	1.12231	0.027314	41.0894	0	0	NC_047651.1	17505809	17508637	+
LOC117619863	7807.49	-1.16862	0.0216528	-53.9711	0	0	NC_047651.1	17649129	17652793	+
LOC117617071	1081.59	3.99417	0.0855945	46.6639	0	0	NC_047651.1	17817602	17820243	+
LOC117620230	3012.12	-3.90835	0.0510075	-76.6232	0	0	NC_047651.1	17977371	17978638	+
LOC117618792	1373.52	-6.36311	0.148525	-42.8421	0	0	NC_047651.1	18157309	18158453	-
LOC117618495	2148.36	3.70923	0.056808	65.2941	0	0	NC_047651.1	18488430	18492931	-
LOC117618737	5103.74	2.8797	0.0328663	87.6188	0	0	NC_047651.1	18646020	18647973	-
LOC117618492	923.614	3.34423	0.0801958	41.7008	0	0	NC_047651.1	18713480	18718289	+
LOC117617100	11600.2	-7.72364	0.0800026	-96.5424	0	0	NC_047651.1	19002290	19003784	-
LOC117618533	2783.42	1.74066	0.0373124	46.6509	0	0	NC_047651.1	19191677	19192840	+
LOC117617472	1226	-2.66797	0.0647288	-41.2176	0	0	NC_047651.1	19830950	19835767	-
LOC117620089	1682.65	3.07572	0.0594851	51.7057	0	0	NC_047651.1	20150475	20154184	-
LOC117618793	2291.23	1.90459	0.0444565	42.8416	0	0	NC_047651.1	20226732	20230124	+
LOC117618785	9288.61	0.743572	0.0196467	37.8471	0	0	NC_047651.1	20279725	20283197	+
LOC117617822	2915.92	2.61908	0.0408075	64.1813	0	0	NC_047651.1	20562776	20565650	-
LOC117617628	3768.04	-1.19419	0.0304912	-39.1651	0	0	NC_047651.1	21067616	21071468	-
LOC117617639	3340.1	1.9557	0.0354324	55.1954	0	0	NC_047651.1	21106414	21107576	-
LOC117619685	1905.04	-2.29874	0.0519937	-44.2118	0	0	NC_047651.1	21285226	21286898	-
LOC117619252	4280.62	2.15187	0.0332412	64.7351	0	0	NC_047651.1	21293600	21295563	+
LOC117617674	1314.48	5.35999	0.112051	47.8354	0	0	NC_047651.1	21395154	21395643	-
LOC117617673	1687.71	5.95129	0.116949	50.8881	0	0	NC_047651.1	21403019	21403662	-
LOC117617963	30530.3	-2.42688	0.0130973	-185.297	0	0	NC_047651.1	21465205	21468241	-
LOC117617318	3673.42	1.29765	0.0325593	39.8549	0	0	NC_047651.1	21565806	21569241	+
LOC117618678	3914.22	-1.28072	0.0316486	-40.4667	0	0	NC_047651.1	21720887	21723771	-
LOC117617959	5657.76	-1.90908	0.0274992	-69.4232	0	0	NC_047651.1	21775685	21777872	+
LOC117617808	3768.71	1.36184	0.0339304	40.1363	0	0	NC_047651.1	21814454	21817320	+
LOC117617204	915.729	4.60749	0.1078	42.7411	0	0	NC_047651.1	21821140	21822944	+
LOC117617203	4621.6	-1.21422	0.0296034	-41.0163	0	0	NC_047651.1	21823257	21829546	-
LOC117618523	8037.29	-1.09443	0.0230896	-47.399	0	0	NC_047651.1	21944370	21946069	-
LOC117618531	2648.95	-2.01239	0.0411749	-48.8741	0	0	NC_047651.1	21966096	21966941	+
LOC117619746	16500.3	1.44066	0.0153878	93.6235	0	0	NC_047651.1	22360204	22363455	+
LOC117619718	1622.55	2.08589	0.0507456	41.1049	0	0	NC_047651.1	22560414	22562660	+
LOC117618056	3270.24	-1.80635	0.0375119	-48.1541	0	0	NC_047651.1	22684792	22685792	+
LOC117618632	1233.16	-2.87011	0.0639058	-44.9116	0	0	NC_047651.1	22721687	22723935	+
LOC117618493	1147.63	2.68652	0.0657734	40.8451	0	0	NC_047651.1	22765895	22767762	-
LOC117617938	2968.9	1.4673	0.0353771	41.4759	0	0	NC_047651.1	22863306	22866248	+
LOC117618790	1993.52	3.00053	0.0525457	57.1033	0	0	NC_047651.1	22923553	22925009	-
LOC117618689	902.562	-4.7676	0.114798	-41.5304	0	0	NC_047651.1	22986854	22987543	-
LOC117617951	4758.67	1.2513	0.0280393	44.6268	0	0	NC_047651.1	23638687	23641656	+
LOC117620396	1217.57	4.74739	0.0969107	48.9872	0	0	NC_047651.1	23651786	23655769	+
LOC117618789	1504.56	4.45307	0.0813358	54.7492	0	0	NC_047651.1	23766072	23767589	-
LOC117619887	1901.54	1.83187	0.0455625	40.2057	0	0	NC_047651.1	23777444	23779161	-
LOC117620124	1707.63	1.92252	0.0494343	38.8903	0	0	NC_047651.1	23783074	23784945	-
LOC117618488	4333.04	1.05624	0.0278194	37.9678	0	0	NC_047651.1	23941934	23946679	+
LOC117618576	3672.31	5.94922	0.0799846	74.3796	0	0	NC_047651.1	23995370	23998277	+
LOC117617609	2138.1	3.11508	0.0510718	60.9942	0	0	NC_047651.1	24445077	24447728	+
LOC117618927	945.783	2.96489	0.0755339	39.2524	0	0	NC_047651.1	24529977	24531294	-
LOC117618535	2677.46	-2.2208	0.0408513	-54.363	0	0	NC_047651.1	24644497	24647059	+
LOC117618568	2249.65	-3.5422	0.0555408	-63.7766	0	0	NC_047651.1	24723454	24726619	+
LOC117617115	11166.5	-1.79974	0.0194599	-92.4847	0	0	NC_047651.1	24737397	24738672	+
LOC117617051	6244.44	-9.50642	0.199196	-47.724	0	0	NC_047651.1	24896704	24897789	-
LOC117617323	3668.96	-1.84352	0.0331911	-55.5427	0	0	NC_047651.1	24958081	24961296	+
LOC117618929	1170.96	-3.68719	0.0775224	-47.5629	0	0	NC_047651.1	25037574	25040539	-
LOC117619975	738.035	4.41643	0.115736	38.1597	0	0	NC_047651.1	25107935	25111099	-
LOC117619567	2393.52	1.73073	0.0391534	44.2039	0	0	NC_047651.1	25177839	25181353	-
LOC117617847	3951.75	-8.19734	0.160499	-51.0743	0	0	NC_047651.1	25495149	25496275	-
LOC117617739	1435.93	-3.59762	0.0692088	-51.9821	0	0	NC_047651.1	25596174	25597674	+
LOC117619314	3298.45	1.25367	0.0326805	38.3614	0	0	NC_047651.1	25655053	25658331	-
LOC117617237	5378.67	2.23152	0.0301465	74.0227	0	0	NC_047651.1	25670727	25672622	+
LOC117617236	1114.43	-4.20977	0.0889493	-47.3278	0	0	NC_047651.1	25672782	25675747	+
LOC117617575	6011.92	1.6907	0.0252951	66.8393	0	0	NC_047651.1	25754049	25755937	-
LOC117617545	2616.21	-2.49015	0.0447518	-55.6436	0	0	NC_047651.1	25763214	25766166	-
LOC117619175	1230.77	-3.33349	0.0725581	-45.9424	0	0	NC_047651.1	25778152	25780129	-
LOC117618965	1562.88	3.02518	0.0593178	50.9996	0	0	NC_047651.1	25908428	25912481	-
LOC117617588	2056.71	-1.87833	0.047048	-39.9236	0	0	NC_047651.1	25935601	25938973	-
LOC117622089	2514.25	-1.62965	0.0396263	-41.1254	0	0	NC_047652.1	14840	19723	+
LOC117623296	1366.35	2.80786	0.0605535	46.3699	0	0	NC_047652.1	166426	169076	+
LOC117623567	2540.78	1.59399	0.0381288	41.8054	0	0	NC_047652.1	209140	209899	+
LOC117620913	4855.16	1.17096	0.0269494	43.4504	0	0	NC_047652.1	265025	292562	+
LOC117620911	11304.9	0.947615	0.018827	50.3327	0	0	NC_047652.1	285595	287948	-
LOC117621095	1348.95	-2.57743	0.0590732	-43.6311	0	0	NC_047652.1	303630	305966	-
LOC117621097	5104.48	1.66874	0.0280444	59.5033	0	0	NC_047652.1	309037	309830	+
LOC117622231	748.45	-4.89121	0.130137	-37.585	0	0	NC_047652.1	402777	404523	+
LOC117622487	1587.3	-4.0624	0.0746368	-54.4289	0	0	NC_047652.1	691600	693466	-
LOC117621210	5722.87	-1.89609	0.0273561	-69.3115	0	0	NC_047652.1	700937	701862	+
LOC117621303	32064	-6.42562	0.0317856	-202.155	0	0	NC_047652.1	734949	740198	-
LOC117621302	175094	-7.57084	0.0198962	-380.517	0	0	NC_047652.1	751491	753670	-
LOC117621259	3390.24	1.85259	0.0338557	54.7201	0	0	NC_047652.1	955921	963871	+
LOC117620730	2120.9	2.00948	0.0435523	46.1395	0	0	NC_047652.1	1231527	1235303	+
LOC117622978	4670.73	1.70346	0.0292277	58.2822	0	0	NC_047652.1	1275315	1277896	+
LOC117622194	3674.18	-6.32612	0.0899517	-70.328	0	0	NC_047652.1	1606616	1609393	+
LOC117620932	3757.49	3.37723	0.0410668	82.2375	0	0	NC_047652.1	2125437	2129465	+
LOC117621103	1432.41	4.74424	0.0911855	52.0285	0	0	NC_047652.1	2226455	2229451	+
LOC117621245	4639.07	2.75382	0.0336089	81.9372	0	0	NC_047652.1	2372580	2375151	-
LOC117620684	1486.57	-3.06798	0.0613962	-49.9702	0	0	NC_047652.1	2416599	2420265	+
LOC117623358	7514.82	0.953476	0.0231368	41.2104	0	0	NC_047652.1	2587163	2588526	-
LOC117623431	1238.52	-3.7182	0.0757104	-49.1108	0	0	NC_047652.1	2656550	2658325	+
LOC117621049	10165.2	1.61161	0.021398	75.3156	0	0	NC_047652.1	2680503	2685079	+
LOC117623464	2136.01	-3.86121	0.0600308	-64.3204	0	0	NC_047652.1	2692540	2694561	+
LOC117620966	3311.09	-1.93406	0.0344534	-56.1354	0	0	NC_047652.1	2720487	2725291	+
LOC117623413	6423.2	-2.40885	0.0269813	-89.2782	0	0	NC_047652.1	3391763	3398636	-
LOC117620772	2014.41	3.43584	0.0558267	61.5448	0	0	NC_047652.1	3467200	3473139	-
LOC117621231	915.646	3.49754	0.0848652	41.2129	0	0	NC_047652.1	3592417	3594530	+
LOC117622586	1389.99	5.87731	0.126724	46.3788	0	0	NC_047652.1	3964619	3966223	+
LOC117621644	3252.4	-1.48351	0.0334799	-44.3104	0	0	NC_047652.1	3975519	3978330	+
LOC117623099	1481.63	-3.77523	0.070195	-53.782	0	0	NC_047652.1	3982360	3983577	+
LOC117622155	2920.56	-1.93291	0.0396333	-48.7699	0	0	NC_047652.1	4138213	4142131	-
LOC117623501	3284.81	2.51738	0.0373197	67.4545	0	0	NC_047652.1	4506027	4508159	+
LOC117620670	2563.37	1.6386	0.0428572	38.234	0	0	NC_047652.1	4872427	4873493	-
LOC117620943	1307.21	-2.24077	0.0569965	-39.3141	0	0	NC_047652.1	5497204	5503186	+
LOC117623206	2552.48	-4.49895	0.0642373	-70.0364	0	0	NC_047652.1	5901755	5903713	-
LOC117620781	2738.62	1.7114	0.0377429	45.3435	0	0	NC_047652.1	6305495	6316182	+
LOC117620659	2153.12	2.0724	0.0466519	44.4227	0	0	NC_047652.1	6592544	6599018	+
LOC117623591	1744.55	2.00363	0.0476336	42.0634	0	0	NC_047652.1	7084765	7086598	+
LOC117622256	4855.96	-1.95917	0.028953	-67.6674	0	0	NC_047652.1	8754763	8758987	+
LOC117623108	3772.75	2.28704	0.0341866	66.8985	0	0	NC_047652.1	8879403	8881839	-
LOC117622998	1087.64	-2.55906	0.0669196	-38.2408	0	0	NC_047652.1	9317415	9320232	-
LOC117620704	4369.82	1.12519	0.0281483	39.9734	0	0	NC_047652.1	9937386	9942349	-
LOC117622463	2957.94	-5.12107	0.0702961	-72.85	0	0	NC_047652.1	10106623	10110459	+
LOC117622408	2420.45	-3.92813	0.0565481	-69.4654	0	0	NC_047652.1	12111168	12113714	-
LOC117621282	2476.47	-1.71529	0.039987	-42.8962	0	0	NC_047652.1	12252019	12255484	+
LOC117622716	15721.8	-9.84969	0.141379	-69.6685	0	0	NC_047652.1	12923727	12924682	+
LOC117621238	3114.28	-2.46068	0.0396649	-62.0367	0	0	NC_047652.1	13706407	13712076	-
LOC117623189	814.771	4.92363	0.124748	39.4685	0	0	NC_047652.1	14550083	14552515	+
LOC117622966	1016.64	-3.87851	0.0861016	-45.0457	0	0	NC_047652.1	14653905	14658745	-
LOC117621527	10736.4	-5.20162	0.102504	-50.7453	0	0	NC_047652.1	15820847	15824815	-
LOC117620686	5029.81	-2.63863	0.0603733	-43.7053	0	0	NC_047652.1	15930221	15934878	+
LOC117621394	3147.09	4.79661	0.0615096	77.9816	0	0	NC_047652.1	16099725	16101520	-
LOC117621035	3288.55	4.59716	0.0573571	80.1498	0	0	NC_047652.1	16314550	16315591	-
LOC117621036	11966.1	2.7054	0.0207672	130.273	0	0	NC_047652.1	16317670	16318751	-
LOC117622950	3194.91	-3.76853	0.0483247	-77.9834	0	0	NC_047652.1	16557171	16560607	-
LOC117621220	15118.5	-2.89678	0.0191984	-150.887	0	0	NC_047652.1	16575675	16578433	-
LOC117622160	14242.5	4.12232	0.0250026	164.876	0	0	NC_047652.1	17059336	17061089	-
LOC117621011	832.774	-3.0003	0.0792451	-37.861	0	0	NC_047652.1	17085378	17087225	+
LOC117623352	783.352	-4.65725	0.119393	-39.0077	0	0	NC_047652.1	17098547	17100510	+
LOC117623080	4325.25	1.43375	0.0299126	47.9313	0	0	NC_047652.1	17318305	17318998	-
LOC117621404	1237.17	2.49158	0.0611077	40.7736	0	0	NC_047652.1	17590702	17595003	-
LOC117623510	1471.35	2.37994	0.0546841	43.5215	0	0	NC_047652.1	17634032	17637918	-
LOC117622253	917.873	-4.6253	0.110265	-41.9472	0	0	NC_047652.1	17688542	17689511	+
LOC117623328	3046.2	-4.54492	0.0603151	-75.353	0	0	NC_047652.1	17827041	17829042	+
LOC117621287	12904.3	1.17939	0.0175447	67.222	0	0	NC_047652.1	18254232	18255662	+
LOC117621250	3607.68	-1.2551	0.0317461	-39.5355	0	0	NC_047652.1	18274814	18278035	+
LOC117620989	6806	-1.89237	0.0251066	-75.3736	0	0	NC_047652.1	18439046	18440267	-
LOC117620987	1108.24	-2.98674	0.0747109	-39.9774	0	0	NC_047652.1	18448552	18451707	+
LOC117622688	2154.45	1.76022	0.0414976	42.4173	0	0	NC_047652.1	18454223	18456401	+
LOC117622847	35713	-6.83879	0.0342748	-199.528	0	0	NC_047652.1	18724520	18726056	-
LOC117621358	4576.74	4.5885	0.0488136	94.0005	0	0	NC_047652.1	18769965	18772140	-
LOC117621185	7207.08	-1.15158	0.0220929	-52.1243	0	0	NC_047652.1	18922028	18926156	+
LOC117621926	1416.19	2.97212	0.0603139	49.2774	0	0	NC_047652.1	18941250	18944766	-
LOC117623616	1392.01	3.64659	0.0699849	52.1054	0	0	NC_047652.1	19031719	19035343	-
LOC117623618	1080.78	5.34333	0.122646	43.5672	0	0	NC_047652.1	19039689	19041759	-
LOC117620780	7110.13	-1.04419	0.0231298	-45.1447	0	0	NC_047652.1	19136009	19143171	+
LOC117621580	1911.22	-2.69007	0.0521561	-51.5773	0	0	NC_047652.1	19786732	19792413	+
LOC117621234	2359.6	2.18874	0.0421472	51.9309	0	0	NC_047652.1	20275947	20281082	+
LOC117621021	17598.7	-1.56795	0.0159176	-98.5046	0	0	NC_047652.1	20327538	20328835	-
LOC117621018	945.193	-4.51346	0.105005	-42.9832	0	0	NC_047652.1	20329964	20331316	-
LOC117620691	1138.6	-2.48714	0.0651239	-38.1909	0	0	NC_047652.1	20565726	20568652	+
LOC117622119	61050.1	-2.45098	0.0101143	-242.328	0	0	NC_047652.1	20581957	20584581	+
LOC117621428	1592.27	1.9691	0.0514318	38.2857	0	0	NC_047652.1	20607316	20608031	+
LOC117623293	9498.42	2.71584	0.0259725	104.566	0	0	NC_047652.1	20913108	20914398	-
LOC117622570	1138.29	-2.56537	0.0669413	-38.3227	0	0	NC_047652.1	21627170	21630655	+
LOC117621385	14235.6	-0.83187	0.0196151	-42.4096	0	0	NC_047652.1	21852471	21855052	+
LOC117623196	1938.61	-2.49469	0.051413	-48.5225	0	0	NC_047652.1	21975028	21976456	+
LOC117623272	7002.07	2.09969	0.0249542	84.1416	0	0	NC_047652.1	22124490	22126667	+
LOC117623273	1346.86	4.84266	0.0948722	51.0441	0	0	NC_047652.1	22128880	22130912	-
LOC117621294	3070.59	1.50921	0.0356785	42.3004	0	0	NC_047652.1	22280404	22283213	+
LOC117622931	1277.05	-4.7477	0.0960027	-49.4538	0	0	NC_047652.1	22301823	22307677	-
LOC117623234	830.93	-3.41565	0.0885398	-38.5776	0	0	NC_047652.1	22377828	22379843	-
LOC117623407	913.256	-3.40031	0.0868601	-39.147	0	0	NC_047652.1	22823038	22825879	-
LOC117621469	8995.69	-2.82309	0.0246314	-114.614	0	0	NC_047652.1	22853479	22857109	-
LOC117623602	2948.14	-1.48062	0.036255	-40.839	0	0	NC_047652.1	22867213	22869431	+
LOC117621605	910.92	-3.17086	0.0797294	-39.7702	0	0	NC_047652.1	22929043	22930247	-
LOC117623416	8495.99	-0.948857	0.0213863	-44.3675	0	0	NC_047652.1	22989603	22992380	-
LOC117623437	1672.77	1.96047	0.049765	39.3944	0	0	NC_047652.1	23001740	23005559	+
LOC117621272	2931.69	-2.04013	0.0386613	-52.7692	0	0	NC_047652.1	23032784	23034087	-
LOC117622530	2334.13	-2.45055	0.0454793	-53.8827	0	0	NC_047652.1	23205653	23218970	-
LOC117622605	2427.21	1.90212	0.040673	46.7663	0	0	NC_047652.1	23240812	23241582	-
LOC117622595	4723.56	-2.03586	0.0297677	-68.3914	0	0	NC_047652.1	23279189	23281697	+
LOC117623254	1512.34	-2.14907	0.0541013	-39.723	0	0	NC_047652.1	23291769	23294409	+
LOC117621133	1919.21	-2.40603	0.0538682	-44.6652	0	0	NC_047652.1	23383897	23388424	+
LOC117622295	1329.12	3.04062	0.0655433	46.391	0	0	NC_047652.1	23644262	23647071	-
LOC117621508	1337.42	-3.06308	0.0641645	-47.738	0	0	NC_047652.1	23661183	23665572	+
LOC117622736	830.339	5.19782	0.13319	39.0257	0	0	NC_047652.1	23880834	23882476	+
LOC117623606	1810.99	-3.02023	0.0579078	-52.1558	0	0	NC_047652.1	23929976	23932371	-
LOC117623348	2975.07	2.53682	0.0402527	63.0225	0	0	NC_047652.1	23998668	24000840	-
LOC117624515	5644.53	-1.36052	0.0255836	-53.1794	0	0	NC_047653.1	263469	265442	+
LOC117626328	1762.89	-2.57026	0.0520456	-49.3849	0	0	NC_047653.1	277768	288720	+
LOC117624542	4513.13	1.51528	0.0285477	53.0789	0	0	NC_047653.1	388965	392967	+
LOC117624101	1715.01	-2.71423	0.0541342	-50.1388	0	0	NC_047653.1	437642	439774	+
LOC117624728	2854.74	-3.54696	0.0489299	-72.4907	0	0	NC_047653.1	450713	451315	-
LOC117626166	4918.39	-2.87441	0.0329739	-87.1722	0	0	NC_047653.1	468032	470945	-
LOC117625679	55100.7	-1.44355	0.00902104	-160.02	0	0	NC_047653.1	484735	486222	-
LOC117624041	3163.62	1.74284	0.0350898	49.6678	0	0	NC_047653.1	539972	541259	-
LOC117624441	2105.31	2.57719	0.0481605	53.5125	0	0	NC_047653.1	708377	713654	+
LOC117624877	3160.68	-3.98403	0.0504852	-78.9148	0	0	NC_047653.1	853274	856412	+
LOC117624565	1243.6	-2.62392	0.0639097	-41.0567	0	0	NC_047653.1	860359	865222	+
LOC117624404	2439.12	1.63401	0.0388888	42.0175	0	0	NC_047653.1	888480	891697	-
LOC117624131	832.636	4.75639	0.118264	40.2183	0	0	NC_047653.1	898043	900970	-
LOC117624661	56348.2	-1.61035	0.0092725	-173.669	0	0	NC_047653.1	1235402	1237705	-
LOC117623928	1610.68	-6.68453	0.152218	-43.914	0	0	NC_047653.1	1409773	1411123	+
LOC117624421	1787.89	-4.34841	0.0732152	-59.3922	0	0	NC_047653.1	1443941	1445235	-
LOC117624652	3717.61	3.88115	0.0470777	82.4413	0	0	NC_047653.1	1474540	1477057	+
LOC117624967	738.418	-3.91402	0.10305	-37.9817	0	0	NC_047653.1	1872636	1877226	+
LOC117625858	1388.53	-4.64619	0.0908286	-51.1534	0	0	NC_047653.1	2075217	2077332	-
LOC117625895	2439.66	5.43478	0.0834272	65.144	0	0	NC_047653.1	2079858	2082010	-
LOC117623914	47889.3	8.70033	0.054418	159.88	0	0	NC_047653.1	2099932	2102285	-
LOC117624569	1412.32	-2.32955	0.0580086	-40.1588	0	0	NC_047653.1	2115026	2116321	-
LOC117623970	3514.95	-1.69994	0.0326741	-52.0273	0	0	NC_047653.1	2257513	2259004	-
LOC117624701	3500.63	-1.34549	0.0319296	-42.1392	0	0	NC_047653.1	2473531	2475215	+
LOC117624567	2407.37	-2.62291	0.0465204	-56.382	0	0	NC_047653.1	2483056	2486538	+
LOC117626135	6354.06	5.84026	0.0596504	97.9081	0	0	NC_047653.1	2500250	2501530	-
LOC117623817	8083.14	-2.80501	0.025901	-108.297	0	0	NC_047653.1	2602911	2604064	-
LOC117624059	2807.38	4.82394	0.0656899	73.4351	0	0	NC_047653.1	2772315	2772939	-
LOC117626590	834.225	4.2361	0.10431	40.6108	0	0	NC_047653.1	3015979	3019379	+
LOC117625848	3197.66	1.35844	0.033858	40.1217	0	0	NC_047653.1	3109074	3112572	+
LOC117624564	5544.96	1.89449	0.0271551	69.7656	0	0	NC_047653.1	3175662	3179169	+
LOC117624643	1412.67	-4.04816	0.078099	-51.8337	0	0	NC_047653.1	3214037	3216026	-
LOC117624005	11186.6	-2.25544	0.0221053	-102.031	0	0	NC_047653.1	3457006	3460291	-
LOC117624205	1458.01	-3.4499	0.0667384	-51.6928	0	0	NC_047653.1	3694203	3701868	+
LOC117625729	888.947	-4.11867	0.0986114	-41.7666	0	0	NC_047653.1	3710986	3712043	+
LOC117624614	6738.66	0.908813	0.023506	38.663	0	0	NC_047653.1	3970135	3971211	-
LOC117624067	5184.22	1.44096	0.0270446	53.2811	0	0	NC_047653.1	4061633	4066299	-
LOC117624618	3043.1	2.23877	0.0389911	57.4174	0	0	NC_047653.1	4073356	4076165	-
LOC117625816	1567.94	6.53828	0.146124	44.7446	0	0	NC_047653.1	4086972	4090976	-
LOC117624253	3570.1	-3.81266	0.0460794	-82.7411	0	0	NC_047653.1	4320303	4326223	+
LOC117623974	1457.24	3.79351	0.0709639	53.4569	0	0	NC_047653.1	4677311	4696643	-
LOC117624654	10117.5	-4.97365	0.0369637	-134.555	0	0	NC_047653.1	5290077	5291878	+
LOC117625124	3670.76	1.48756	0.0339639	43.7983	0	0	NC_047653.1	5428997	5430761	-
LOC117624740	1786.62	-2.9008	0.0557929	-51.9922	0	0	NC_047653.1	6043176	6046922	-
LOC117625677	1711.12	-2.39281	0.0525942	-45.4956	0	0	NC_047653.1	6231493	6232713	+
LOC117625704	1237.5	-2.34641	0.0592955	-39.5714	0	0	NC_047653.1	6254327	6259086	-
LOC117626055	1036.19	-3.46261	0.0779617	-44.4142	0	0	NC_047653.1	6922108	6926911	-
LOC117626730	1744.44	1.80158	0.0478351	37.6623	0	0	NC_047653.1	6928978	6930574	-
LOC117624703	3323.33	1.82665	0.036267	50.3668	0	0	NC_047653.1	6989572	6992065	-
LOC117626703	1959.72	-3.41907	0.0592798	-57.6768	0	0	NC_047653.1	7033411	7034881	+
LOC117625710	1363.17	-3.52308	0.0705783	-49.9174	0	0	NC_047653.1	7313071	7316902	+
LOC117624054	1315.82	-6.95878	0.184039	-37.8114	0	0	NC_047653.1	7366759	7371529	+
LOC117624064	5660.45	1.08476	0.0264707	40.9797	0	0	NC_047653.1	7875216	7878766	+
LOC117625738	2217.94	-6.1434	0.109276	-56.2193	0	0	NC_047653.1	8645382	8647591	-
LOC117624705	17515.7	-1.68549	0.0155598	-108.324	0	0	NC_047653.1	8669728	8671544	-
LOC117624921	1755.48	5.91296	0.113687	52.0107	0	0	NC_047653.1	8922142	8925529	-
LOC117626537	2923.52	-2.5184	0.0399714	-63.005	0	0	NC_047653.1	9197317	9203764	-
LOC117626620	760.48	3.99566	0.102258	39.0744	0	0	NC_047653.1	9522119	9526166	-
LOC117624639	2384.82	-3.43686	0.0525266	-65.4308	0	0	NC_047653.1	9682692	9688258	+
LOC117626588	1378.32	-3.13638	0.0646695	-48.4986	0	0	NC_047653.1	9757598	9760062	-
LOC117624551	1070.96	-2.99102	0.0710224	-42.1138	0	0	NC_047653.1	9994308	9996033	-
LOC117624627	1873.55	-4.08132	0.0672946	-60.6486	0	0	NC_047653.1	9996905	9998473	+
LOC117626487	1021.64	-5.74924	0.142618	-40.3121	0	0	NC_047653.1	10013373	10014991	+
LOC117626655	1971.69	2.26317	0.048857	46.3223	0	0	NC_047653.1	10194010	10197428	+
LOC117624620	7533.09	1.49521	0.0224553	66.5862	0	0	NC_047653.1	10370846	10373818	+
LOC117624775	2096.59	5.09936	0.0825392	61.781	0	0	NC_047653.1	10411929	10414976	+
LOC117625940	3725.3	-2.1813	0.0360621	-60.4873	0	0	NC_047653.1	10431637	10436504	-
LOC117624844	1670.88	-3.27712	0.059653	-54.9364	0	0	NC_047653.1	10489196	10492565	-
LOC117624478	1646.91	-2.14537	0.0502509	-42.6932	0	0	NC_047653.1	10998459	11000298	+
LOC117624333	6776.84	-6.24562	0.0650007	-96.0854	0	0	NC_047653.1	11117487	11119079	-
LOC117626796	1441.1	4.82125	0.0916575	52.6007	0	0	NC_047653.1	11328767	11329821	+
LOC117624784	8179.87	-2.42366	0.0240057	-100.962	0	0	NC_047653.1	11344709	11346248	+
LOC117623803	7699.32	-2.99236	0.0617952	-48.4238	0	0	NC_047653.1	11469215	11470973	+
LOC117624231	1676.65	-2.58631	0.0522458	-49.5028	0	0	NC_047653.1	12846958	12854871	-
LOC117625852	6823.06	-1.44981	0.0250979	-57.7664	0	0	NC_047653.1	12974784	12977521	+
LOC117624481	14230	-3.0506	0.0208835	-146.077	0	0	NC_047653.1	13035046	13037139	-
LOC117624601	2771.81	-4.41184	0.0596538	-73.9574	0	0	NC_047653.1	13765598	13766892	-
LOC117624915	2316.53	2.68304	0.0462735	57.9822	0	0	NC_047653.1	14411441	14416156	+
LOC117626397	1389.35	-2.45992	0.0564776	-43.5557	0	0	NC_047653.1	14679672	14680519	+
LOC117626230	3119.27	-7.75287	0.155439	-49.8772	0	0	NC_047653.1	14804734	14805611	+
LOC117626251	1347.6	-2.62861	0.0599487	-43.8477	0	0	NC_047653.1	15510160	15513166	-
LOC117624345	8811.24	-3.81667	0.0297164	-128.437	0	0	NC_047653.1	16075300	16076968	-
LOC117626033	3200.23	4.70047	0.0594782	79.0285	0	0	NC_047653.1	16635701	16637396	-
LOC117624638	21682	-2.33087	0.015465	-150.719	0	0	NC_047653.1	18571268	18573214	+
LOC117624094	1987.39	-2.44374	0.0471863	-51.7892	0	0	NC_047653.1	21442250	21448953	-
LOC117624572	1268.97	-3.16371	0.0674363	-46.914	0	0	NC_047653.1	21695540	21701066	+
LOC117623952	814.431	4.52158	0.116629	38.7688	0	0	NC_047653.1	22612903	22627570	-
LOC117624319	1802.66	-2.3792	0.0493533	-48.2076	0	0	NC_047653.1	23792289	23799444	+
LOC117626150	2786.47	1.57446	0.0361072	43.605	0	0	NC_047653.1	23959400	23962143	+
LOC117626839	204448	0.274998	0.00485481	56.6446	0	0	NC_047653.1	24369719	24371526	-
LOC117627664	2057.84	1.61219	0.0426821	37.7721	0	0	NC_047654.1	211732	245217	+
LOC117627569	13888.6	-3.64827	0.0237726	-153.466	0	0	NC_047654.1	1016257	1023718	-
LOC117627286	961.7	-2.6977	0.0709774	-38.0079	0	0	NC_047654.1	1130548	1138013	+
LOC117628432	1327.27	3.79774	0.074884	50.715	0	0	NC_047654.1	1152742	1155932	+
LOC117627837	2320.85	-2.54641	0.0442353	-57.5652	0	0	NC_047654.1	1430464	1435161	+
LOC117627293	792.444	3.46018	0.0901223	38.3943	0	0	NC_047654.1	1577116	1591551	-
LOC117627181	5114.97	-2.37309	0.0300232	-79.0419	0	0	NC_047654.1	3585410	3587874	-
LOC117628719	1732.17	4.03755	0.0691052	58.4262	0	0	NC_047654.1	5070317	5073056	-
LOC117627668	1580.63	-4.36701	0.0781141	-55.9055	0	0	NC_047654.1	5268697	5271548	+
LOC117628310	1414.42	2.1641	0.0538925	40.1559	0	0	NC_047654.1	5988823	5995433	+
LOC117628906	1971.78	3.81069	0.0619654	61.4971	0	0	NC_047654.1	6116200	6116569	-
LOC117627338	8760.74	1.40216	0.02149	65.2474	0	0	NC_047654.1	6229474	6232711	-
LOC117627158	1881.51	-1.87303	0.0464418	-40.3307	0	0	NC_047654.1	6689936	6694432	+
LOC117627674	3160	-1.88067	0.0353143	-53.2553	0	0	NC_047654.1	6697953	6702902	+
LOC117627390	5247.82	1.93537	0.0283199	68.3398	0	0	NC_047654.1	6958048	6960301	-
LOC117627787	4972.64	4.20107	0.107677	39.0156	0	0	NC_047654.1	7627764	7628612	-
LOC117627895	2849.79	3.68066	0.0491226	74.928	0	0	NC_047654.1	7874861	7879260	+
LOC117628328	5469.76	-1.01522	0.0250196	-40.5769	0	0	NC_047654.1	7973013	7976977	+
LOC117628161	2877.01	1.57992	0.0365626	43.2113	0	0	NC_047654.1	8005716	8010232	+
LOC117628280	1720.47	-1.93635	0.0493953	-39.201	0	0	NC_047654.1	8216695	8219859	-
LOC117626968	6348.2	3.49786	0.0328832	106.372	0	0	NC_047654.1	8678072	8679903	-
LOC117628671	1698.51	-4.80563	0.0845575	-56.8327	0	0	NC_047654.1	8743728	8745747	-
LOC117626879	2657.98	-2.35397	0.0435239	-54.0844	0	0	NC_047654.1	8791437	8799508	-
LOC117627673	2177.5	-1.58718	0.0420162	-37.7754	0	0	NC_047654.1	9198258	9201330	-
LOC117628664	16931.3	-5.60612	0.0689798	-81.2718	0	0	NC_047654.1	9241811	9245120	-
LOC117627387	1088.68	-6.12394	0.155294	-39.4345	0	0	NC_047654.1	9281002	9281882	+
LOC117627231	10323.4	-1.59974	0.0204263	-78.3178	0	0	NC_047654.1	9662981	9665207	-
LOC117628021	1055.36	-5.70342	0.138456	-41.1929	0	0	NC_047654.1	9676740	9682200	+
LOC117629406	3454.67	-1.61649	0.0348019	-46.4484	0	0	NC_047654.1	9708166	9710477	+
LOC117629379	5012.34	1.85632	0.0306238	60.617	0	0	NC_047654.1	9954395	9956909	+
LOC117627565	1084.15	2.55999	0.0680217	37.6349	0	0	NC_047654.1	10163803	10167879	-
LOC117627073	1218.89	3.94208	0.0813398	48.4643	0	0	NC_047654.1	10212597	10215361	+
LOC117628250	1152.84	4.65559	0.0976726	47.6653	0	0	NC_047654.1	10930906	10933784	+
LOC117627716	3619	1.52237	0.0329891	46.1477	0	0	NC_047654.1	10989181	10991278	-
LOC117627652	6339.5	-4.78431	0.0440913	-108.509	0	0	NC_047654.1	11264173	11268401	+
LOC117627712	3409.22	-4.43951	0.0988531	-44.9101	0	0	NC_047654.1	11801625	11804130	+
LOC117628492	937.496	2.85203	0.0746332	38.2139	0	0	NC_047654.1	12024092	12028393	-
LOC117627235	3762.12	-2.13185	0.0345754	-61.6582	0	0	NC_047654.1	12243572	12246893	+
LOC117628765	1831.2	-5.012	0.0870884	-57.5507	0	0	NC_047654.1	12316800	12322173	+
LOC117628357	8253.34	-1.23396	0.0209708	-58.8417	0	0	NC_047654.1	12585947	12591847	+
LOC117627075	1383.82	-2.01194	0.0534017	-37.6755	0	0	NC_047654.1	12606441	12611915	-
LOC117627826	6968.49	1.45636	0.0231351	62.9502	0	0	NC_047654.1	12896944	12899620	+
LOC117627899	4101.8	1.43359	0.0293632	48.8228	0	0	NC_047654.1	12937019	12939394	-
LOC117627529	829.274	-4.08998	0.101223	-40.4055	0	0	NC_047654.1	13015720	13018783	+
LOC117626884	1358.18	-4.62074	0.0905711	-51.0178	0	0	NC_047654.1	13064661	13066456	-
LOC117627196	2941.01	-3.49249	0.0486997	-71.7147	0	0	NC_047654.1	13113735	13121315	-
LOC117627769	1706.63	4.04075	0.0686938	58.8226	0	0	NC_047654.1	13202142	13205828	+
LOC117627070	12923.2	-7.66403	0.0743895	-103.026	0	0	NC_047654.1	13559551	13561457	+
LOC117627072	2949.08	-2.08759	0.0383284	-54.4659	0	0	NC_047654.1	13561540	13563172	-
LOC117628778	1487.47	-4.27373	0.0800499	-53.3883	0	0	NC_047654.1	13584968	13587169	-
LOC117627210	2891.52	1.62585	0.0373775	43.4979	0	0	NC_047654.1	13623942	13626335	-
LOC117628827	7779.74	-1.23833	0.0216024	-57.3238	0	0	NC_047654.1	13813864	13818017	-
LOC117627892	876.838	2.89181	0.0755808	38.2612	0	0	NC_047654.1	14401028	14405040	-
LOC117627458	2447.5	-1.64152	0.0437008	-37.5626	0	0	NC_047654.1	14463241	14467179	+
LOC117628838	4986.14	-3.21208	0.035721	-89.9213	0	0	NC_047654.1	14508070	14513423	+
LOC117627191	2465.72	-1.55838	0.0389083	-40.0527	0	0	NC_047654.1	14555249	14563453	-
LOC117627172	2867.1	1.89546	0.0364725	51.9694	0	0	NC_047654.1	14572143	14577784	+
LOC117628811	2681.51	-1.47973	0.0371979	-39.7799	0	0	NC_047654.1	14582242	14584078	+
LOC117627220	7943.79	-1.85316	0.0223911	-82.7633	0	0	NC_047654.1	14969653	14971976	-
LOC117626923	1130.61	3.73687	0.0827586	45.1539	0	0	NC_047654.1	15058607	15061042	-
LOC117627949	1818.26	3.03723	0.0557714	54.4586	0	0	NC_047654.1	15062920	15067368	+
LOC117627412	2557.04	2.66273	0.0437347	60.8836	0	0	NC_047654.1	15470445	15472687	-
LOC117629277	1241.74	2.24205	0.0589263	38.0485	0	0	NC_047654.1	16038729	16040799	-
LOC117627857	2105.52	6.41823	0.121838	52.6785	0	0	NC_047654.1	16084828	16088761	+
LOC117628468	1599.46	1.99776	0.0497977	40.1175	0	0	NC_047654.1	16164878	16167214	-
LOC117629353	1666.23	3.51933	0.0617099	57.0302	0	0	NC_047654.1	16247060	16249001	+
LOC117627169	11047.8	0.834454	0.0186729	44.688	0	0	NC_047654.1	16359882	16362437	+
LOC117628606	813.585	3.32598	0.0853944	38.9485	0	0	NC_047654.1	16681472	16686245	+
LOC117628420	4321.42	1.98828	0.0328408	60.5429	0	0	NC_047654.1	17061493	17064078	+
LOC117627468	2505.29	1.67799	0.0405827	41.3476	0	0	NC_047654.1	17264273	17266317	-
LOC117627272	6008.07	1.27463	0.0254255	50.132	0	0	NC_047654.1	17389581	17391775	+
LOC117628197	32428.1	-1.94102	0.0118908	-163.238	0	0	NC_047654.1	17494772	17495920	-
LOC117628531	2844.19	6.5944	0.110428	59.7167	0	0	NC_047654.1	17500617	17502116	-
LOC117628111	1794.36	6.14479	0.12063	50.939	0	0	NC_047654.1	17523235	17527936	-
LOC117627170	1476.62	2.78922	0.0618674	45.0839	0	0	NC_047654.1	17654789	17657948	-
LOC117627838	2561.25	-2.48556	0.0427694	-58.1153	0	0	NC_047654.1	17704261	17707033	-
LOC117628787	2720.28	-2.5774	0.0416023	-61.9532	0	0	NC_047654.1	17709860	17711221	-
LOC117627048	4618.37	-1.96399	0.0302336	-64.9604	0	0	NC_047654.1	17772333	17774982	+
LOC117627631	10383.9	-0.822513	0.0181642	-45.2821	0	0	NC_047654.1	17901582	17904914	-
LOC117627646	6107.01	1.2794	0.0245076	52.2044	0	0	NC_047654.1	18104416	18107576	-
LOC117633066	6991.18	1.78541	0.0241817	73.8332	0	0	NC_047655.1	227131	232125	+
LOC117631061	2617.29	1.68305	0.0377844	44.5436	0	0	NC_047655.1	269316	272990	+
LOC117632720	814.706	-3.51162	0.0903493	-38.8672	0	0	NC_047655.1	488722	490484	-
LOC117631964	1762.09	3.61761	0.0619908	58.3572	0	0	NC_047655.1	862501	885268	+
LOC117631036	985.685	3.77364	0.0848522	44.4731	0	0	NC_047655.1	958674	962979	+
LOC117629893	885.886	3.14081	0.0804938	39.0193	0	0	NC_047655.1	1017569	1018267	+
LOC117631060	1793.89	2.88649	0.0532883	54.1674	0	0	NC_047655.1	1210803	1216134	+
LOC117632619	1512.46	-4.2755	0.0788372	-54.2321	0	0	NC_047655.1	1839334	1842915	-
LOC117629610	35654.5	-0.586623	0.0109804	-53.4246	0	0	NC_047655.1	2064220	2067660	-
LOC117631389	3827.66	-2.03575	0.033161	-61.3897	0	0	NC_047655.1	2307523	2311859	+
LOC117630802	5956.59	-1.45463	0.0263572	-55.189	0	0	NC_047655.1	2709064	2712043	+
LOC117629821	3317.28	1.6447	0.0360902	45.5718	0	0	NC_047655.1	3078655	3081853	+
LOC117630657	1572.5	2.61031	0.0547165	47.7061	0	0	NC_047655.1	3181143	3183235	+
LOC117630791	3204.09	-1.3698	0.0334948	-40.8959	0	0	NC_047655.1	3453798	3456882	+
LOC117631022	1811.3	-3.01047	0.0550793	-54.657	0	0	NC_047655.1	3600345	3605316	-
LOC117629920	5365.01	2.31446	0.0285648	81.0247	0	0	NC_047655.1	3641755	3643933	-
LOC117629739	36987.5	-4.12387	0.0160698	-256.622	0	0	NC_047655.1	3935194	3939363	+
LOC117629562	2371.01	-2.38425	0.0441055	-54.0579	0	0	NC_047655.1	4147410	4151413	-
LOC117631806	2051.5	-3.99396	0.101408	-39.385	0	0	NC_047655.1	4377481	4380547	+
LOC117631473	6755.55	-4.44899	0.0390447	-113.946	0	0	NC_047655.1	4444689	4447376	-
LOC117629606	3580.64	-2.98308	0.038647	-77.1878	0	0	NC_047655.1	4461080	4462307	-
LOC117632382	820.877	3.27564	0.0843502	38.8338	0	0	NC_047655.1	4474920	4477076	+
LOC117629810	8826.4	2.54214	0.0232736	109.229	0	0	NC_047655.1	4593685	4596090	+
LOC117633062	12992.8	-2.18566	0.019051	-114.727	0	0	NC_047655.1	4813652	4814803	+
LOC117630038	1961.63	-2.15327	0.0499542	-43.1049	0	0	NC_047655.1	4818947	4822001	-
LOC117630673	2153.08	-1.59939	0.0415201	-38.5209	0	0	NC_047655.1	4896635	4898501	-
LOC117631823	1787.63	1.97908	0.0472807	41.8581	0	0	NC_047655.1	5076159	5080091	+
LOC117630596	2952.82	-1.50571	0.0358281	-42.0258	0	0	NC_047655.1	5269776	5275497	-
LOC117629799	9117.98	-2.91892	0.0241249	-120.992	0	0	NC_047655.1	5529860	5530621	-
LOC117629800	14331.3	-4.63801	0.0281945	-164.501	0	0	NC_047655.1	5532067	5533011	-
LOC117631221	991.986	2.91264	0.0731314	39.8275	0	0	NC_047655.1	5574764	5578258	-
LOC117630709	2290.97	-1.81829	0.0417184	-43.5849	0	0	NC_047655.1	5662457	5668738	+
LOC117633082	1741.78	4.99767	0.0880022	56.7903	0	0	NC_047655.1	5679764	5680822	+
LOC117632894	2808.37	3.66993	0.0502071	73.0959	0	0	NC_047655.1	5715883	5716709	+
LOC117629745	5989.91	1.18309	0.025853	45.7622	0	0	NC_047655.1	5743057	5743883	-
LOC117629751	2248.61	1.66364	0.0417946	39.8053	0	0	NC_047655.1	5760989	5765719	+
LOC117629959	4021.66	1.22509	0.0295277	41.4894	0	0	NC_047655.1	5833583	5834408	-
LOC117632305	1546.09	2.2439	0.0534036	42.0178	0	0	NC_047655.1	5847750	5848870	+
LOC117631909	2123.47	1.90858	0.0460377	41.4568	0	0	NC_047655.1	5978961	5980792	+
LOC117631901	2397.4	-3.07749	0.0503939	-61.0687	0	0	NC_047655.1	5988755	5991002	+
LOC117630206	879.322	3.11391	0.0810893	38.401	0	0	NC_047655.1	6141747	6148202	+
LOC117631387	853.32	4.10939	0.100012	41.089	0	0	NC_047655.1	6509485	6515536	-
LOC117633176	14334	1.43041	0.0171199	83.5527	0	0	NC_047655.1	6736989	6739961	-
LOC117632567	1093.31	-2.87742	0.0695242	-41.3873	0	0	NC_047655.1	6835742	6842529	+
LOC117632999	3135.73	-1.9616	0.037392	-52.4604	0	0	NC_047655.1	6989372	6996226	+
LOC117631302	2797.33	-2.38021	0.0398211	-59.7726	0	0	NC_047655.1	7100397	7102768	+
LOC117633177	4865.04	2.14453	0.0298087	71.943	0	0	NC_047655.1	7178188	7180246	-
LOC117631967	4396.41	1.72975	0.0298939	57.863	0	0	NC_047655.1	7184984	7185842	-
LOC117633253	2106.11	-3.33531	0.0537823	-62.015	0	0	NC_047655.1	7196108	7197215	+
LOC117630959	1080.53	2.6513	0.0677295	39.1455	0	0	NC_047655.1	7234244	7241845	+
LOC117630655	5609.93	1.35156	0.0283841	47.6169	0	0	NC_047655.1	7710314	7713806	+
LOC117630137	4112.32	3.5354	0.0795301	44.4536	0	0	NC_047655.1	8270395	8271136	+
LOC117630136	1648.6	-4.13382	0.0729266	-56.6846	0	0	NC_047655.1	8271373	8275181	-
LOC117630059	5887.42	1.19238	0.0249255	47.8376	0	0	NC_047655.1	8601635	8605418	+
LOC117632134	2680.46	3.07408	0.0458675	67.0209	0	0	NC_047655.1	8789062	8792397	-
LOC117631118	4080.54	-3.1685	0.0384015	-82.5099	0	0	NC_047655.1	8806758	8808949	-
LOC117632913	5096.47	-3.01867	0.0348053	-86.7303	0	0	NC_047655.1	9227769	9235658	-
LOC117632780	4412.32	4.59039	0.0497995	92.1775	0	0	NC_047655.1	9745031	9756623	-
LOC117631542	2621.12	1.62454	0.0394974	41.1303	0	0	NC_047655.1	10828050	10829572	+
LOC117633125	20108.9	-10.6907	0.16684	-64.0774	0	0	NC_047655.1	11450611	11451470	+
LOC117632462	2952.63	2.80404	0.0425707	65.8678	0	0	NC_047655.1	11723713	11726405	+
LOC117633053	1683.12	2.44344	0.0551744	44.2858	0	0	NC_047655.1	13446963	13454140	-
LOC117630812	1964.34	1.78231	0.046794	38.0884	0	0	NC_047655.1	13489288	13498214	-
LOC117632202	2317.05	6.67512	0.125549	53.1674	0	0	NC_047655.1	13573448	13578835	+
LOC117631781	1336	3.87094	0.0758701	51.0207	0	0	NC_047655.1	14466360	14472664	-
LOC117632722	854.168	-3.85902	0.095149	-40.5577	0	0	NC_047655.1	14795438	14798433	-
LOC117629987	13022.8	0.908407	0.017347	52.3669	0	0	NC_047655.1	15271702	15274790	-
LOC117631225	1735.06	2.30414	0.0495031	46.5453	0	0	NC_047655.1	17395590	17400389	+
LOC117629838	14526.8	-3.52842	0.0545681	-64.6607	0	0	NC_047655.1	17553121	17556590	-
LOC117631119	2979.74	-2.80501	0.0417419	-67.1989	0	0	NC_047655.1	17763602	17765657	+
LOC117632852	1007.82	2.97542	0.0717659	41.4601	0	0	NC_047655.1	18199925	18202112	+
LOC117632860	1519.2	-3.21811	0.0614007	-52.4115	0	0	NC_047655.1	18644727	18646282	+
LOC117631163	9007.19	-0.860555	0.0201144	-42.7829	0	0	NC_047655.1	18725630	18727406	-
LOC117631073	1366.01	-2.7882	0.0601524	-46.3522	0	0	NC_047655.1	18923201	18925206	+
LOC117631596	12754.6	-0.918407	0.0172189	-53.337	0	0	NC_047655.1	19172222	19173722	-
LOC117631205	1839.18	-4.10051	0.0681639	-60.1567	0	0	NC_047655.1	20381318	20386562	+
LOC117630836	3410.27	1.32518	0.03248	40.8	0	0	NC_047655.1	20508476	20514024	+
LOC117630443	1260.96	2.57447	0.0619703	41.5437	0	0	NC_047655.1	20630439	20634691	+
LOC117630686	1481.35	3.18072	0.0623716	50.9962	0	0	NC_047655.1	20656800	20659447	+
LOC117631236	1985.28	2.1469	0.04701	45.6689	0	0	NC_047655.1	21077202	21080049	-
LOC117632858	3983.63	-1.88924	0.0331304	-57.0244	0	0	NC_047655.1	21111880	21113388	+
LOC117631551	2453.25	2.11151	0.0420322	50.2356	0	0	NC_047655.1	21239166	21239982	+
LOC117631949	3123.82	-3.7981	0.0487485	-77.9121	0	0	NC_047655.1	21365273	21370477	-
LOC117632740	1818.2	-2.62431	0.0530531	-49.4657	0	0	NC_047655.1	21376090	21377712	+
LOC117629844	1071.9	-5.61123	0.13345	-42.0475	0	0	NC_047655.1	21426705	21428893	-
LOC117632936	3039.82	2.99871	0.0423713	70.7722	0	0	NC_047655.1	21611778	21613419	+
LOC117629720	4513.98	-2.18289	0.0326268	-66.9048	0	0	NC_047655.1	22016083	22018165	-
LOC117630940	10816.3	-1.80305	0.0197574	-91.2595	0	0	NC_047655.1	22110157	22112508	-
LOC117631666	787.243	4.92852	0.127552	38.6394	0	0	NC_047655.1	22141502	22145800	+
LOC117631675	6363.65	-5.03882	0.0469617	-107.296	0	0	NC_047655.1	22243546	22246105	+
LOC117630891	2384.75	-2.05056	0.0412756	-49.6798	0	0	NC_047655.1	22348599	22352953	-
LOC117629862	3075.3	3.44178	0.0815872	42.1853	0	0	NC_047655.1	22394770	22397933	-
LOC117631997	2365.04	2.47314	0.0433541	57.0452	0	0	NC_047655.1	22448332	22450719	+
LOC117633217	1842.74	-3.46155	0.058554	-59.1172	0	0	NC_047655.1	22513069	22514025	-
LOC117632400	1327.56	2.3929	0.0575273	41.5959	0	0	NC_047655.1	22519722	22520688	+
LOC117631335	1528.11	2.77376	0.0589584	47.0461	0	0	NC_047655.1	22557352	22559386	-
LOC117633169	967.147	-4.84718	0.113838	-42.5797	0	0	NC_047655.1	22907746	22910630	-
LOC117630757	2596.12	-2.53445	0.0422654	-59.9652	0	0	NC_047655.1	22990216	22995961	+
LOC117631590	1493.58	-4.29683	0.0798839	-53.7884	0	0	NC_047655.1	23151371	23154814	-
LOC117631538	1352.97	2.90714	0.0650406	44.6973	0	0	NC_047655.1	23331219	23331962	+
LOC117630819	54931.6	-0.888951	0.00925882	-96.0113	0	0	NC_047655.1	23512977	23516242	+
LOC117632991	3511.18	1.5471	0.0336924	45.9185	0	0	NC_047655.1	23552179	23553646	-
LOC117630898	3022.61	3.1594	0.0431194	73.2711	0	0	NC_047655.1	23579991	23582882	+
LOC117632639	39659.6	-1.62897	0.0103994	-156.64	0	0	NC_047655.1	23645170	23646147	+
LOC117630113	5138.6	-1.31157	0.0269907	-48.5935	0	0	NC_047655.1	23798239	23802830	+
LOC117632272	1153.61	-2.36063	0.060839	-38.8012	0	0	NC_047655.1	23952168	23954652	-
LOC117629650	4420.18	-1.99616	0.031993	-62.3934	0	0	NC_047655.1	24025580	24030892	-
LOC117629530	2171.84	-2.70887	0.0468912	-57.7693	0	0	NC_047655.1	24277605	24278850	-
LOC117629992	807.959	3.68216	0.0945913	38.9271	0	0	NC_047655.1	24363649	24368446	+
LOC117629989	2769.38	3.62117	0.0500574	72.3403	0	0	NC_047655.1	24405125	24407295	-
LOC117632890	3327.87	1.49429	0.0337706	44.2483	0	0	NC_047655.1	24429521	24430894	+
LOC117632671	1325.92	-2.76282	0.0611762	-45.1617	0	0	NC_047655.1	24567818	24572386	-
LOC117630778	1110.46	2.76532	0.0693597	39.8693	0	0	NC_047655.1	24868077	24873722	-
LOC117629766	1788.07	-1.92476	0.0470793	-40.8834	0	0	NC_047655.1	24915436	24917067	-
LOC117632782	7744.85	-2.40618	0.0259136	-92.8541	0	0	NC_047655.1	25039835	25043214	+
LOC117631000	2002.61	-3.13648	0.0532194	-58.9348	0	0	NC_047655.1	25179087	25181418	-
LOC117632379	1678.14	2.90461	0.0569827	50.9735	0	0	NC_047655.1	25271324	25273763	+
LOC117632536	3860.05	1.22361	0.0309631	39.5183	0	0	NC_047655.1	25291222	25293369	-
LOC117629919	3553.58	2.43588	0.03716	65.5513	0	0	NC_047655.1	25300704	25303148	-
LOC117631326	2863.64	-2.08204	0.038166	-54.5522	0	0	NC_047655.1	25393698	25394990	+
LOC117631843	1809.7	-1.90685	0.0464913	-41.0152	0	0	NC_047655.1	25430306	25435839	+
LOC117631023	9053.2	-4.57145	0.0347998	-131.364	0	0	NC_047655.1	25465693	25469810	-
LOC117630946	1563.74	-2.29204	0.0541742	-42.3087	0	0	NC_047655.1	25602469	25604365	-
LOC117630738	16347.5	-0.835117	0.0150683	-55.4221	0	0	NC_047655.1	25702298	25703111	+
LOC117630860	3807.48	-1.79121	0.0344822	-51.9459	0	0	NC_047655.1	25850389	25852603	-
LOC117629936	1768.76	-1.8057	0.0480886	-37.5494	0	0	NC_047655.1	25967451	25972162	-
LOC117632726	1857.08	1.84836	0.0491388	37.6151	0	0	NC_047655.1	26095277	26100550	-
LOC117629952	5254.61	-1.91009	0.0275535	-69.3228	0	0	NC_047655.1	26201203	26202325	+
LOC117632411	4938.91	1.05674	0.0268703	39.3274	0	0	NC_047655.1	26616802	26618209	-
LOC117631595	2375.1	-8.22661	0.208708	-39.4169	0	0	NC_047655.1	26837370	26838634	-
LOC117629678	22141.8	-1.50888	0.0141632	-106.536	0	0	NC_047655.1	26873648	26877696	+
LOC117629681	18971.2	1.64086	0.0150937	108.712	0	0	NC_047655.1	26878816	26882422	+
LOC117633112	2622.6	-1.67912	0.0381547	-44.0082	0	0	NC_047655.1	27058075	27066952	-
LOC117630996	4287.7	-1.24883	0.028481	-43.8478	0	0	NC_047655.1	27205440	27206932	-
LOC117632833	1488.64	-2.68903	0.0563374	-47.7307	0	0	NC_047655.1	27222822	27227811	+
LOC117631267	1252.06	4.38555	0.0873321	50.217	0	0	NC_047655.1	27318318	27319299	+
LOC117631480	3250.99	5.32755	0.0705627	75.501	0	0	NC_047655.1	27402392	27408008	+
LOC117630134	1923.44	-3.08228	0.0553709	-55.666	0	0	NC_047655.1	27474130	27478937	-
LOC117632190	1524.62	-2.64331	0.0562853	-46.9627	0	0	NC_047655.1	27577498	27580227	+
LOC117630605	1880.5	-2.318	0.0485987	-47.6968	0	0	NC_047655.1	27705030	27715678	-
LOC117629984	1545.37	4.66197	0.084091	55.4395	0	0	NC_047655.1	27770917	27772918	-
LOC117631143	20324	3.78279	0.019247	196.539	0	0	NC_047655.1	27832631	27834675	+
LOC117629796	2073.39	-2.16813	0.0486133	-44.5996	0	0	NC_047655.1	27847045	27849866	-
LOC117631401	1196.8	-3.38474	0.0746576	-45.3369	0	0	NC_047655.1	27897752	27903109	-
LOC117631450	6256.66	0.958491	0.0242373	39.5461	0	0	NC_047655.1	27965597	27968674	-
LOC117632289	1338.97	2.50759	0.0608916	41.1812	0	0	NC_047655.1	28033664	28036877	-
LOC117631378	2041.32	-2.62712	0.0481722	-54.536	0	0	NC_047655.1	28043983	28045398	-
LOC117631912	1395.56	-2.42286	0.0581555	-41.6617	0	0	NC_047655.1	28046708	28047807	-
LOC117629991	4438.08	1.49875	0.029444	50.9016	0	0	NC_047655.1	28427661	28429394	-
LOC117631914	1468.33	-2.12403	0.05303	-40.0534	0	0	NC_047655.1	28731829	28735951	-
LOC117630000	1788.14	2.18119	0.0481624	45.2881	0	0	NC_047655.1	28741650	28743372	-
LOC117635802	1815.05	-6.72484	0.145311	-46.2789	0	0	NC_047656.1	173242	175388	+
LOC117635730	1281.1	-2.76292	0.0616053	-44.8487	0	0	NC_047656.1	857193	859453	+
LOC117633691	23281.7	-1.23798	0.0128672	-96.2121	0	0	NC_047656.1	1133161	1136457	-
LOC117635711	17272.1	2.39569	0.016603	144.293	0	0	NC_047656.1	1376451	1381612	-
LOC117634371	1897.8	-2.77617	0.0521894	-53.1941	0	0	NC_047656.1	3161188	3173396	+
LOC117634573	27400.8	-1.4262	0.0125582	-113.568	0	0	NC_047656.1	3618138	3620599	-
LOC117633979	1434.88	3.19252	0.0630271	50.6531	0	0	NC_047656.1	3667897	3670895	+
LOC117634006	2354.42	-2.60734	0.0453751	-57.462	0	0	NC_047656.1	5753780	5762317	-
LOC117633822	3290.12	1.38752	0.0348897	39.7687	0	0	NC_047656.1	8713747	8720218	+
LOC117635061	6943.93	-2.41801	0.0273358	-88.456	0	0	NC_047656.1	8915936	8921940	-
LOC117635932	882.943	4.39354	0.104417	42.0767	0	0	NC_047656.1	9208184	9210807	-
LOC117635793	3728.65	-7.13009	0.115762	-61.5925	0	0	NC_047656.1	9796340	9797719	-
LOC117633570	1348.36	2.33845	0.0559579	41.7896	0	0	NC_047656.1	10179410	10182339	-
LOC117634058	5014.79	1.63165	0.0293092	55.6703	0	0	NC_047656.1	10604878	10606476	+
LOC117634839	1678.84	2.34089	0.0525815	44.5192	0	0	NC_047656.1	10909894	10912590	-
LOC117636178	1029.02	3.45743	0.0823597	41.9796	0	0	NC_047656.1	11081552	11088462	-
LOC117634073	3078.12	1.79028	0.0355962	50.2942	0	0	NC_047656.1	11165872	11169516	+
LOC117633656	7671.41	-1.61776	0.0233979	-69.1415	0	0	NC_047656.1	11448466	11453443	-
LOC117634741	5373.82	-1.92345	0.0279344	-68.8561	0	0	NC_047656.1	11647545	11648627	+
LOC117634737	11386.5	-1.16891	0.0187088	-62.4794	0	0	NC_047656.1	11652234	11653319	+
LOC117635886	1349.65	4.06997	0.0785588	51.808	0	0	NC_047656.1	11689695	11691552	-
LOC117634355	3021.79	2.60795	0.0402979	64.7167	0	0	NC_047656.1	11721001	11723504	-
LOC117634107	1756.79	1.83216	0.0473404	38.7018	0	0	NC_047656.1	11994414	11996269	+
LOC117634694	2118.1	2.37666	0.0453086	52.455	0	0	NC_047656.1	12585960	12588248	-
LOC117635728	7190.12	-1.8837	0.0260808	-72.2257	0	0	NC_047656.1	12725487	12727105	-
LOC117633669	2177.83	3.07373	0.050528	60.8322	0	0	NC_047656.1	12792762	12796316	-
LOC117634065	2675.38	2.2043	0.0395599	55.7206	0	0	NC_047656.1	12805158	12806918	+
LOC117633664	9704.18	1.03009	0.0194554	52.9462	0	0	NC_047656.1	12970985	12973631	-
LOC117633671	12411	1.8645	0.0183435	101.643	0	0	NC_047656.1	13111885	13115786	-
LOC117635076	5909.89	1.25899	0.0247014	50.9682	0	0	NC_047656.1	13260920	13263113	-
LOC117633859	9560.47	3.91168	0.0286268	136.644	0	0	NC_047656.1	13576192	13577561	+
LOC117635278	2792.16	-3.02696	0.0454653	-66.5773	0	0	NC_047656.1	13581115	13584113	+
LOC117634328	3393.88	-5.99629	0.0848313	-70.6848	0	0	NC_047656.1	13621866	13624767	-
LOC117633942	4083.93	-4.36705	0.0488923	-89.3197	0	0	NC_047656.1	13696409	13698662	-
LOC117633492	1935.71	-2.12101	0.0481004	-44.0954	0	0	NC_047656.1	13908096	13913540	+
LOC117634511	2151.15	2.5698	0.0476811	53.8956	0	0	NC_047656.1	13954390	13955205	-
LOC117634023	2323.54	-2.33864	0.0446372	-52.3921	0	0	NC_047656.1	14004269	14010984	+
LOC117635741	3153.91	-5.00014	0.0655183	-76.3167	0	0	NC_047656.1	14041697	14044227	+
LOC117634381	1355.28	-2.47869	0.0573019	-43.2567	0	0	NC_047656.1	14266811	14273030	-
LOC117633819	1100.43	-3.15426	0.0730231	-43.1954	0	0	NC_047656.1	14308410	14313338	+
LOC117636183	788.188	-3.47858	0.0904837	-38.4443	0	0	NC_047656.1	14388198	14391850	-
LOC117634349	1915.13	-1.96693	0.0462362	-42.5408	0	0	NC_047656.1	14930708	14933376	-
LOC117636059	1353.66	-6.06956	0.136761	-44.3809	0	0	NC_047656.1	15000134	15001982	+
LOC117634141	1468.91	-3.55918	0.0676352	-52.6233	0	0	NC_047656.1	15226666	15228746	+
LOC117635453	15869.9	-0.898509	0.0159681	-56.269	0	0	NC_047656.1	15534227	15538249	+
LOC117634475	4782.57	-6.59371	0.0860509	-76.6257	0	0	NC_047656.1	15574815	15576794	-
LOC117633806	1231.46	5.07269	0.106335	47.7048	0	0	NC_047656.1	15623401	15629859	+
LOC117633678	7027.73	1.84568	0.023551	78.3695	0	0	NC_047656.1	15943379	15945778	+
LOC117634388	2783.41	-6.38739	0.10536	-60.6241	0	0	NC_047656.1	15966923	15967930	+
LOC117634323	897.061	4.03895	0.0947956	42.6069	0	0	NC_047656.1	16177827	16183184	+
LOC117634856	4262.13	-1.50662	0.0292522	-51.5047	0	0	NC_047656.1	16186451	16188032	+
LOC117635050	6184.23	-5.04758	0.0473674	-106.562	0	0	NC_047656.1	16409342	16410787	-
LOC117634753	1120.7	-4.53654	0.0982585	-46.1694	0	0	NC_047656.1	16528985	16529822	-
LOC117634742	9068.35	1.91535	0.0211506	90.5578	0	0	NC_047656.1	16591536	16593352	+
LOC117633683	1947.65	-2.02142	0.0468736	-43.1249	0	0	NC_047656.1	16726396	16731543	-
LOC117635831	5678.17	-5.19487	0.0519221	-100.051	0	0	NC_047656.1	16997687	17005937	-
LOC117634009	2139.92	2.07385	0.0445666	46.5337	0	0	NC_047656.1	17106668	17109494	+
LOC117634245	1317.62	2.29138	0.0579357	39.5504	0	0	NC_047656.1	17197412	17199429	-
LOC117636070	10386.5	-1.09987	0.0200622	-54.8231	0	0	NC_047656.1	17212875	17218920	+
LOC117634601	4227.96	2.17706	0.0316424	68.8019	0	0	NC_047656.1	17334000	17336221	-
LOC117636073	14043.4	-1.05183	0.0174068	-60.4264	0	0	NC_047656.1	17359640	17362134	-
LOC117634377	8604.05	-2.60675	0.0236162	-110.38	0	0	NC_047656.1	17443059	17447272	-
LOC117634081	5118.18	3.27393	0.0340964	96.0199	0	0	NC_047656.1	17460107	17462919	-
LOC117635094	759.648	4.18089	0.107782	38.7902	0	0	NC_047656.1	17506068	17508392	-
LOC117634136	10304.4	-3.47878	0.0263044	-132.251	0	0	NC_047656.1	17520745	17523163	+
LOC117634156	1631.04	7.44078	0.192081	38.7377	0	0	NC_047656.1	17587325	17588381	-
LOC117634284	2924.03	2.18127	0.0380986	57.2533	0	0	NC_047656.1	17694454	17697454	+
LOC117634000	3616.3	-3.77329	0.0454066	-83.1	0	0	NC_047656.1	17819788	17822749	-
LOC117633425	17991.6	1.86373	0.0161575	115.348	0	0	NC_047656.1	17849813	17851844	-
LOC117634187	17595.3	-6.74918	0.0974033	-69.2911	0	0	NC_047656.1	18075916	18081466	-
LOC117636020	1235.35	-4.00183	0.0820718	-48.7601	0	0	NC_047656.1	18160646	18162007	-
LOC117633659	1110.49	2.99975	0.0693112	43.2794	0	0	NC_047656.1	18244823	18247832	-
LOC117633744	6454.29	2.77333	0.0288875	96.0045	0	0	NC_047656.1	18298007	18299862	+
LOC117634235	4197.65	1.77408	0.0307721	57.6523	0	0	NC_047656.1	18314846	18316755	+
LOC117634385	3507.26	-1.35468	0.0324506	-41.7459	0	0	NC_047656.1	18376265	18379514	+
LOC117634928	12518.2	-2.44976	0.0206569	-118.593	0	0	NC_047656.1	18633736	18638736	-
LOC117633716	4990.58	4.62906	0.0860341	53.8049	0	0	NC_047656.1	18894209	18897138	-
LOC117634272	5189.21	1.1922	0.026907	44.3084	0	0	NC_047656.1	18959357	18961306	+
LOC117633627	5440.39	-3.69534	0.0363227	-101.736	0	0	NC_047656.1	19097721	19102697	-
LOC117633626	2632.65	-3.42309	0.0494822	-69.1782	0	0	NC_047656.1	19216128	19220125	+
LOC117633603	1396.62	2.58818	0.059041	43.837	0	0	NC_047656.1	19668331	19670088	+
LOC117634583	1569.53	-2.6925	0.0556727	-48.3631	0	0	NC_047656.1	19755355	19757971	-
LOC117634321	1048.63	-3.54608	0.0861706	-41.1518	0	0	NC_047656.1	19804497	19808217	+
LOC117635612	2374.58	-2.32309	0.0451832	-51.415	0	0	NC_047656.1	19895100	19896248	+
LOC117635994	5673.25	-2.16252	0.028821	-75.0327	0	0	NC_047656.1	20025560	20028693	-
LOC117635872	3836.96	7.12975	0.11309	63.0448	0	0	NC_047656.1	20046063	20047869	-
LOC117633912	1905.12	-2.40914	0.0484306	-49.7441	0	0	NC_047656.1	20102656	20106847	+
LOC117633911	1372.42	-2.60126	0.058186	-44.706	0	0	NC_047656.1	20107489	20111573	-
LOC117634117	10626.1	-6.80926	0.0619078	-109.99	0	0	NC_047656.1	20137312	20141566	-
LOC117633764	1623.64	-2.94079	0.0569578	-51.631	0	0	NC_047656.1	20226510	20234092	+
LOC117635600	1515.59	-2.28767	0.0537231	-42.5826	0	0	NC_047656.1	20287901	20289105	+
LOC117634166	4307.77	1.1877	0.0301878	39.3438	0	0	NC_047656.1	20300192	20303104	-
LOC117634722	1415.05	-2.12741	0.0534445	-39.806	0	0	NC_047656.1	20371012	20371843	+
LOC117635630	9752.79	-2.72302	0.0232818	-116.959	0	0	NC_047656.1	20372717	20373634	+
LOC117634484	941.341	-5.63976	0.14411	-39.1352	0	0	NC_047656.1	20537610	20539259	-
LOC117634315	7245.11	-2.37239	0.0248459	-95.4841	0	0	NC_047656.1	20591152	20592348	+
LOC117634624	1472.23	2.41599	0.0548932	44.0125	0	0	NC_047656.1	20639454	20642222	+
LOC117633500	27934.1	-2.36841	0.013929	-170.034	0	0	NC_047656.1	20691334	20693260	-
LOC117635764	885.922	-3.04648	0.0797553	-38.1979	0	0	NC_047656.1	20735340	20737554	-
LOC117634524	904.574	-5.22879	0.129633	-40.3352	0	0	NC_047656.1	20969474	20970851	-
LOC117634643	3648.47	2.25132	0.0343518	65.5371	0	0	NC_047656.1	20971566	20974762	+
LOC117634275	820.697	4.95675	0.125224	39.5831	0	0	NC_047656.1	21011618	21016486	+
LOC117633473	12400.9	-3.47195	0.0239343	-145.062	0	0	NC_047656.1	21031808	21033520	+
LOC117634089	1402.75	-2.28794	0.0562782	-40.654	0	0	NC_047656.1	21107374	21112213	+
LOC117633701	3946.92	1.99668	0.0346763	57.5805	0	0	NC_047656.1	21208744	21213633	-
LOC117636351	3917.46	-2.82648	0.03686	-76.6814	0	0	NC_047657.1	472430	475928	-
LOC117637013	2070.18	-1.76509	0.043479	-40.5963	0	0	NC_047657.1	794154	802201	-
LOC117637380	1371.66	-4.10142	0.0795765	-51.5407	0	0	NC_047657.1	995032	999187	+
LOC117637772	1586.75	-1.8941	0.0496883	-38.1196	0	0	NC_047657.1	1484766	1488819	-
LOC117637194	15399.5	1.24345	0.0155685	79.8691	0	0	NC_047657.1	2077286	2079137	+
LOC117638032	16723.2	-6.39729	0.0433333	-147.63	0	0	NC_047657.1	2154151	2157732	-
LOC117637144	3771.57	-3.04893	0.0384087	-79.3811	0	0	NC_047657.1	2486729	2489993	+
LOC117637863	1645.57	-2.51838	0.0552144	-45.611	0	0	NC_047657.1	2635242	2636079	-
LOC117637804	4226.15	1.51226	0.0295799	51.1248	0	0	NC_047657.1	2757663	2759353	+
LOC117637183	16279.2	1.25744	0.0160119	78.5312	0	0	NC_047657.1	3021090	3022489	+
LOC117637028	5243.26	1.78529	0.0275084	64.9	0	0	NC_047657.1	3050050	3057457	+
LOC117636523	10724	2.05663	0.0201205	102.216	0	0	NC_047657.1	3109449	3112488	-
LOC117612277	3730.54	-2.67192	0.0363097	-73.5871	0	0	NC_047657.1	3815604	3826931	-
LOC117636671	891.455	2.7539	0.0732322	37.605	0	0	NC_047657.1	4836776	4844986	+
LOC117638202	2157.7	-4.22342	0.0643966	-65.5845	0	0	NC_047657.1	5382119	5383142	-
LOC117636467	1664.54	-2.4069	0.0548468	-43.884	0	0	NC_047657.1	6692079	6701793	-
LOC117637653	9385.2	-4.37167	0.0334408	-130.729	0	0	NC_047657.1	7138884	7140242	+
LOC117636837	2873.47	-2.45715	0.0407533	-60.2933	0	0	NC_047657.1	7303428	7308842	-
LOC117612117	3004.96	1.37689	0.0341853	40.2773	0	0	NC_047657.1	7403408	7404110	+
LOC117638068	3943.33	2.36734	0.0336578	70.3354	0	0	NC_047657.1	8582739	8586484	+
LOC117637932	858.998	-5.03847	0.126151	-39.9399	0	0	NC_047657.1	9047629	9048631	-
LOC117637026	881.365	3.57993	0.0879099	40.7227	0	0	NC_047657.1	9618637	9629325	+
LOC117636823	14773.9	-1.82543	0.0178724	-102.137	0	0	NC_047657.1	9722625	9725415	-
LOC117636525	3340.75	-2.10104	0.03889	-54.0253	0	0	NC_047657.1	9775865	9779779	+
LOC117637069	802.656	4.86472	0.124621	39.0361	0	0	NC_047657.1	9798004	9804895	-
LOC117637898	2630.19	-8.23056	0.199342	-41.2888	0	0	NC_047657.1	10124839	10126715	-
LOC117612208	8604.09	1.80808	0.021545	83.9208	0	0	NC_047657.1	10456002	10457130	-
LOC117612127	801.334	-4.25881	0.107783	-39.5126	0	0	NC_047657.1	10752123	10752978	-
LOC117638208	1120.48	-4.84499	0.105575	-45.8915	0	0	NC_047657.1	10827279	10829642	-
LOC117636518	11041.2	-3.78875	0.0259867	-145.796	0	0	NC_047657.1	10909100	10912318	-
LOC117636825	8498.53	-1.9987	0.0225694	-88.5579	0	0	NC_047657.1	10938630	10941465	-
LOC117638788	1342.63	3.9213	0.0764431	51.297	0	0	NC_047657.1	12271817	12273369	+
LOC117637311	2773.8	3.85582	0.0525743	73.3405	0	0	NC_047657.1	12517447	12518539	-
LOC117638761	7958.29	-5.95655	0.0546989	-108.897	0	0	NC_047657.1	12524464	12526574	-
LOC117637293	2459.88	1.66038	0.0421764	39.3675	0	0	NC_047657.1	12743447	12744166	-
LOC117636489	5316.65	-2.16231	0.0292282	-73.9803	0	0	NC_047657.1	12867172	12869112	+
LOC117612187	712.907	3.96279	0.104338	37.9805	0	0	NC_047657.1	12958407	12960647	+
LOC117636675	13409.5	-3.1469	0.0212238	-148.272	0	0	NC_047657.1	13150034	13152608	-
LOC117637485	1182.91	2.83975	0.0643338	44.1409	0	0	NC_047657.1	13348244	13349060	-
LOC117612196	1790.66	3.69719	0.0621008	59.5353	0	0	NC_047657.1	13383267	13384927	-
LOC117637158	3627.09	-1.97991	0.0329014	-60.1773	0	0	NC_047657.1	13463793	13466724	+
LOC117637470	946.397	-4.12318	0.0989211	-41.6815	0	0	NC_047657.1	13538710	13540052	-
LOC117637972	3414.39	-4.09282	0.0513907	-79.6412	0	0	NC_047657.1	13915058	13920619	-
LOC117636563	791.598	-4.02123	0.103608	-38.8121	0	0	NC_047657.1	14045626	14047303	+
LOC117636592	12151	3.19708	0.0425333	75.1665	0	0	NC_047657.1	14058203	14060744	+
LOC117636824	2287.38	-2.76923	0.0477659	-57.9751	0	0	NC_047657.1	14404124	14407693	-
LOC117636877	2676.93	-2.04498	0.0394053	-51.8962	0	0	NC_047657.1	14459387	14463441	+
LOC117636546	2097.48	1.99199	0.0429767	46.3505	0	0	NC_047657.1	14544505	14548190	-
LOC117637387	7926.51	-0.974492	0.0208609	-46.7138	0	0	NC_047657.1	14614687	14617072	+
LOC117638098	913.721	4.78379	0.113534	42.1353	0	0	NC_047657.1	14755406	14757984	+
LOC117636424	6178.09	2.94924	0.0299896	98.3418	0	0	NC_047657.1	14890206	14902196	+
LOC117636355	2649.79	-1.71232	0.0419652	-40.8034	0	0	NC_047657.1	15221936	15225623	-
LOC117612142	1231.45	-2.64659	0.0616484	-42.9305	0	0	NC_047657.1	15306221	15307843	+
LOC117637126	897.295	3.34598	0.0818149	40.897	0	0	NC_047657.1	15770601	15771863	-
LOC117637645	1910.83	-2.36805	0.0486824	-48.6429	0	0	NC_047657.1	15927844	15931351	-
LOC117636990	1883.54	-1.96051	0.0472883	-41.4587	0	0	NC_047657.1	16055041	16058277	-
LOC117637558	4013.03	-3.33451	0.0401067	-83.141	0	0	NC_047657.1	16184301	16188077	-
LOC117638091	3456.05	2.11883	0.035435	59.7948	0	0	NC_047657.1	16388767	16390665	+
LOC117638852	9932.22	-1.42441	0.020421	-69.7522	0	0	NC_047657.1	16549946	16551894	-
LOC117637048	3065.41	2.02498	0.0369514	54.8013	0	0	NC_047657.1	16577676	16582331	+
LOC117637386	846.063	-3.25231	0.0829474	-39.2092	0	0	NC_047657.1	16737128	16738703	+
LOC117638626	1063.91	-2.87929	0.0689066	-41.7854	0	0	NC_047657.1	16757460	16758937	+
LOC117638706	1377.86	3.54798	0.0695472	51.0155	0	0	NC_047657.1	16907413	16911183	+
LOC117636293	1141.12	2.78399	0.0651974	42.7008	0	0	NC_047657.1	17105470	17108521	+
LOC117637888	1855.36	4.33172	0.0711872	60.8498	0	0	NC_047657.1	17183430	17187560	-
LOC117637146	2472.51	1.781	0.039905	44.6309	0	0	NC_047657.1	17838308	17840111	-
LOC117636672	3064.34	-2.7908	0.0402694	-69.3033	0	0	NC_047657.1	18068105	18071407	-
LOC117636590	973.994	-2.77161	0.0725852	-38.1842	0	0	NC_047657.1	18613311	18618640	+
LOC117637427	3200.13	-2.10836	0.0399308	-52.8003	0	0	NC_047657.1	18869786	18871997	+
LOC117636599	3541.64	2.0358	0.0338959	60.0604	0	0	NC_047657.1	18904248	18906314	-
LOC117637239	1962.87	-2.42107	0.0496951	-48.7185	0	0	NC_047657.1	18959562	18964608	-
LOC117636604	1272.54	3.52127	0.070776	49.7523	0	0	NC_047657.1	19229248	19233110	-
LOC117636444	6637.1	-2.95376	0.0284963	-103.654	0	0	NC_047657.1	19401479	19404590	-
LOC117637120	1363.75	5.98512	0.132418	45.1986	0	0	NC_047657.1	19417210	19418045	+
LOC117612139	2176.52	-2.13859	0.0442905	-48.2855	0	0	NC_047657.1	19768066	19770186	-
LOC117636494	2727.29	-3.24051	0.0788181	-41.1138	0	0	NC_047657.1	19795821	19803841	-
LOC117612189	1705.82	2.15759	0.0489577	44.0705	0	0	NC_047657.1	19806951	19809220	+
LOC117636763	6023.86	2.20848	0.0270996	81.4951	0	0	NC_047657.1	19963768	19967340	+
LOC117637714	1402.19	2.21342	0.0544096	40.6807	0	0	NC_047657.1	19980994	19982394	+
LOC117636684	20398.2	-1.73749	0.0151147	-114.954	0	0	NC_047657.1	20056520	20057346	+
LOC117636681	3686.59	1.43644	0.0318415	45.1122	0	0	NC_047657.1	20070906	20072691	+
LOC117637911	1458.94	-2.44854	0.0598703	-40.8975	0	0	NC_047657.1	20081485	20083635	-
LOC117636939	12136.2	-1.17091	0.019648	-59.5942	0	0	NC_047657.1	20102701	20108362	-
LOC117637780	7916.51	1.137	0.0228256	49.8126	0	0	NC_047657.1	20136175	20138266	+
LOC117612144	7855.97	-2.04727	0.0236069	-86.7231	0	0	NC_047657.1	20218807	20219609	+
LOC117636610	2235.56	-5.76482	0.0969682	-59.4507	0	0	NC_047657.1	20368934	20370486	-
LOC117612672	11010.3	1.08097	0.0183584	58.8818	0	0	NW_023010045.1	27693	30460	-
LOC117612827	8278.69	4.57455	0.0367908	124.34	0	0	NW_023010083.1	16086	18004	-
LOC117612986	5853.22	-3.01819	0.0319204	-94.5537	0	0	NW_023010135.1	11479	12086	-
LOC117613036	917.549	2.82132	0.0748611	37.6875	0	0	NW_023010151.1	7503	9890	+
LOC117613146	1175.11	2.42006	0.0608988	39.7391	0	0	NW_023010185.1	4768	16218	-
LOC117613571	6636.09	1.35203	0.0232449	58.1647	0	0	NW_023010400.1	14817	16509	+
LOC117613623	1609.85	7.06801	0.170795	41.3829	0	0	NW_023010441.1	4	7266	+
LOC117615609	758.136	5.1238	0.136598	37.5102	6.29e-308	1.36e-306	NC_047650.1	1345898	1351258	+
LOC117613838	1475.24	1.92093	0.0512351	37.4924	1.22e-307	2.64e-306	NC_047650.1	1532531	1533490	-
LOC117633251	959.387	-6.0357	0.160988	-37.4917	1.26e-307	2.71e-306	NC_047655.1	3192561	3197691	+
LOC117627408	3257.89	-1.25791	0.0335638	-37.4782	2.08e-307	4.48e-306	NC_047650.1	32362816	32368630	+
LOC117638795	12535	0.675855	0.0180338	37.4772	2.17e-307	4.66e-306	NC_047657.1	14589181	14590253	+
LOC117622029	718.286	-4.58332	0.122342	-37.4631	3.68e-307	7.88e-306	NC_047652.1	23889372	23890437	-
LOC117624832	2206.08	-1.65012	0.0440538	-37.4569	4.64e-307	9.93e-306	NC_047650.1	29551940	29556719	+
LOC117615020	1505.07	1.99904	0.0533772	37.4512	5.75e-307	1.23e-305	NC_047650.1	2169348	2171312	-
LOC117631212	732.225	3.73732	0.0998047	37.4464	6.88e-307	1.47e-305	NC_047655.1	22055697	22057492	-
LOC117630751	779.647	5.23407	0.139849	37.4265	1.45e-306	3.09e-305	NC_047655.1	29493163	29494138	-
LOC117615479	981.234	-2.57113	0.0687333	-37.4073	2.97e-306	6.33e-305	NC_047650.1	36679021	36682459	-
LOC117626171	702.081	4.04638	0.108172	37.4069	3.02e-306	6.43e-305	NC_047650.1	33918101	33921217	+
LOC117623663	2289.22	-1.49568	0.0399904	-37.401	3.77e-306	8.02e-305	NC_047650.1	33694820	33696690	+
LOC117616402	1130.85	2.38407	0.0637485	37.3981	4.2e-306	8.92e-305	NC_047650.1	26849303	26851327	-
LOC117620252	14594.3	-0.611183	0.016369	-37.3377	4.01e-305	8.52e-304	NC_047651.1	22130188	22132097	-
LOC117626456	1460.38	-1.92266	0.051504	-37.3303	5.29e-305	1.12e-303	NC_047650.1	30957763	30961242	+
LOC117628935	1927.13	-1.69601	0.0454355	-37.3279	5.79e-305	1.23e-303	NC_047650.1	20780766	20788011	-
LOC117634438	3180.39	-1.23519	0.0331185	-37.296	1.9e-304	4.03e-303	NC_047656.1	11491459	11493514	+
LOC117627917	712.333	4.00461	0.107419	37.2802	3.43e-304	7.26e-303	NC_047654.1	17752278	17753786	-
LOC117620807	6322.98	0.862101	0.0231256	37.279	3.59e-304	7.59e-303	NC_047652.1	334997	337135	-
LOC117619604	2418.99	1.4377	0.0385737	37.2714	4.78e-304	1.01e-302	NC_047651.1	15786560	15788606	+
LOC117636783	1861.66	7.96391	0.213704	37.266	5.83e-304	1.23e-302	NC_047657.1	10422687	10423899	-
LOC117627099	1288.26	-2.18582	0.0586591	-37.2631	6.5e-304	1.37e-302	NC_047654.1	12416447	12418628	+
LOC117619617	2813.05	1.46484	0.0393408	37.2345	1.89e-303	3.97e-302	NC_047651.1	21243157	21244886	+
LOC117627395	1678.08	1.81412	0.0487513	37.2117	4.42e-303	9.29e-302	NC_047654.1	16472990	16477419	+
LOC117617068	3958.11	-1.1388	0.0306082	-37.2056	5.54e-303	1.16e-301	NC_047651.1	10685127	10689063	+
LOC117637071	2104.36	-1.70124	0.0457397	-37.194	8.53e-303	1.79e-301	NC_047650.1	2229623	2234614	-
LOC117622349	765.932	-3.54768	0.095548	-37.1298	9.29e-302	1.95e-300	NC_047650.1	30734170	30735377	-
LOC117633968	1924.96	1.77975	0.0479712	37.1004	2.77e-301	5.8e-300	NC_047650.1	37092715	37096903	-
LOC117626765	1058.58	2.5656	0.0691636	37.0947	3.42e-301	7.16e-300	NC_047653.1	4554549	4556670	+
LOC117630063	1457.06	-1.90364	0.0513356	-37.0823	5.42e-301	1.13e-299	NC_047655.1	27994857	28000369	-
LOC117617767	2033.57	-1.60367	0.0432829	-37.051	1.73e-300	3.62e-299	NC_047650.1	20851556	20856560	+
LOC117629410	756.135	3.56039	0.0961096	37.0451	2.16e-300	4.5e-299	NC_047654.1	13184644	13189012	+
LOC117613848	1242.72	2.2445	0.0605936	37.0419	2.43e-300	5.06e-299	NC_047650.1	30150190	30154336	+
LOC117638040	4278.92	1.05419	0.0284679	37.031	3.64e-300	7.57e-299	NC_047657.1	11273079	11274405	+
LOC117621045	771.071	3.18008	0.0859013	37.0201	5.43e-300	1.13e-298	NC_047652.1	15448961	15468016	-
LOC117630769	2526.32	4.41501	0.119314	37.0033	1.01e-299	2.11e-298	NC_047650.1	5589541	5597576	+
LOC117623558	3204.56	1.22354	0.0330708	36.9977	1.25e-299	2.59e-298	NC_047652.1	5168244	5180449	+
LOC117627360	1063.08	2.55425	0.0691073	36.9606	4.92e-299	1.02e-297	NC_047654.1	12268631	12272829	+
LOC117624537	892.131	2.78123	0.0752636	36.9532	6.48e-299	1.34e-297	NC_047653.1	6492874	6505208	+
LOC117633613	1835.68	1.772	0.0479852	36.928	1.64e-298	3.39e-297	NC_047656.1	20383584	20385473	-
LOC117632604	1052.8	2.38917	0.064714	36.9189	2.3e-298	4.75e-297	NC_047655.1	5925558	5928164	-
LOC117629561	968.939	2.76564	0.0749958	36.8772	1.07e-297	2.21e-296	NC_047655.1	4151421	4159968	-
LOC117627952	915.383	-2.71794	0.0737802	-36.8383	4.5e-297	9.29e-296	NC_047654.1	3642250	3643351	+
LOC117615722	1566.94	1.96668	0.0534144	36.8192	9.1e-297	1.88e-295	NC_047650.1	24629316	24630741	-
LOC117626375	916.554	-2.60928	0.0708697	-36.818	9.52e-297	1.96e-295	NC_047653.1	4458401	4462104	+
LOC117636036	1483.92	-1.90345	0.0517	-36.8172	9.81e-297	2.02e-295	NC_047656.1	16105849	16108701	-
LOC117618801	1053.86	2.43504	0.0661457	36.8132	1.13e-296	2.33e-295	NC_047651.1	22007165	22009129	+
LOC117634740	9386.88	-0.713043	0.0193702	-36.8113	1.22e-296	2.5e-295	NC_047656.1	20765691	20768133	+
LOC117619141	2789.34	-1.35022	0.0366805	-36.8104	1.26e-296	2.58e-295	NC_047651.1	17890456	17892803	+
LOC117634894	2275.76	-1.47048	0.040052	-36.7142	4.34e-295	8.89e-294	NC_047656.1	16897938	16900758	-
LOC117621570	1470.36	-1.9622	0.0534496	-36.7112	4.85e-295	9.92e-294	NC_047652.1	16680206	16684198	+
LOC117635079	710.243	3.51611	0.0957838	36.7088	5.28e-295	1.08e-293	NC_047656.1	5353848	5359532	-
LOC117625910	2300.02	-1.51383	0.0412587	-36.6911	1.01e-294	2.07e-293	NC_047653.1	13050546	13053258	+
LOC117635631	6205.03	-7.19319	0.196125	-36.6766	1.72e-294	3.52e-293	NC_047650.1	1319089	1322408	-
LOC117631147	1901.89	1.69891	0.0464169	36.6011	2.74e-293	5.59e-292	NC_047655.1	27123139	27125105	-
LOC117634492	925.027	-2.80524	0.0766915	-36.5782	6.36e-293	1.3e-291	NC_047656.1	13369185	13371944	-
LOC117635556	667.886	4.14564	0.113352	36.5733	7.6e-293	1.55e-291	NC_047656.1	12061608	12064806	+
LOC117613881	873.327	2.69933	0.073956	36.4992	1.14e-291	2.32e-290	NC_047650.1	6574477	6577220	-
LOC117633522	1070.54	-2.31829	0.0635214	-36.4962	1.28e-291	2.59e-290	NC_047650.1	25157926	25160426	+
LOC117636181	752.561	3.50615	0.0960848	36.4901	1.59e-291	3.23e-290	NC_047656.1	14372724	14378553	-
LOC117613034	1757.85	4.37759	0.119969	36.4894	1.63e-291	3.31e-290	NW_023010151.1	19024	21391	+
LOC117617758	1388.36	-1.95143	0.0534797	-36.4892	1.65e-291	3.33e-290	NC_047651.1	10655499	10661532	+
LOC117622221	1348.73	-2.00349	0.0549198	-36.4804	2.27e-291	4.59e-290	NC_047652.1	22975153	22978951	-
LOC117636551	807.787	-3.08242	0.0845054	-36.476	2.66e-291	5.38e-290	NC_047657.1	10339752	10344818	+
LOC117631449	1248.47	-2.47816	0.0679722	-36.4584	5.05e-291	1.02e-289	NC_047655.1	18786282	18787150	+
LOC117626452	2020.98	-1.71752	0.0471136	-36.4548	5.77e-291	1.16e-289	NC_047653.1	9365873	9370869	+
LOC117631105	3720.91	1.11887	0.0307097	36.4338	1.24e-290	2.5e-289	NC_047655.1	19563092	19567499	+
LOC117624068	4815.17	-1.02117	0.0280465	-36.41	2.96e-290	5.95e-289	NC_047653.1	14021554	14026252	-
LOC117631439	691.917	-3.70415	0.101747	-36.4055	3.48e-290	7e-289	NC_047655.1	721931	726400	-
LOC117629967	872.217	2.71841	0.0747119	36.3853	7.28e-290	1.46e-288	NC_047655.1	22413328	22416656	-
LOC117614552	3070.78	-1.23034	0.0338155	-36.384	7.63e-290	1.53e-288	NC_047650.1	26517292	26518996	+
LOC117633640	824.278	-3.18986	0.0876963	-36.3739	1.1e-289	2.21e-288	NC_047656.1	19096182	19097026	+
LOC117637617	2871.85	-1.32084	0.0363223	-36.3645	1.55e-289	3.11e-288	NC_047657.1	8663792	8665870	-
LOC117634710	2034.1	-1.6938	0.0466325	-36.3222	7.23e-289	1.45e-287	NC_047656.1	10398780	10415864	-
LOC117614364	1838.25	-1.66371	0.0458099	-36.3176	8.53e-289	1.71e-287	NC_047650.1	32142071	32143581	+
LOC117626448	1366.35	2.11055	0.05814	36.3011	1.55e-288	3.11e-287	NC_047650.1	19708245	19710680	-
LOC117629054	1252.34	-7.05736	0.194581	-36.2696	4.88e-288	9.75e-287	NC_047654.1	12388634	12389111	-
LOC117616124	1710.28	1.77846	0.0491199	36.2065	4.8e-287	9.58e-286	NC_047650.1	37859253	37860634	+
LOC117614464	653.705	-4.04878	0.111844	-36.2004	6.01e-287	1.2e-285	NC_047650.1	11303905	11305519	-
LOC117619183	1552.29	-1.91204	0.0528481	-36.18	1.26e-286	2.5e-285	NC_047651.1	21154521	21163141	-
LOC117631500	987.17	2.42051	0.066924	36.168	1.94e-286	3.86e-285	NC_047655.1	26309223	26311836	-
LOC117627004	704.3	3.49698	0.0966919	36.1662	2.07e-286	4.11e-285	NC_047654.1	18011963	18015140	-
LOC117638079	678.065	4.37563	0.121042	36.1497	3.77e-286	7.48e-285	NC_047657.1	14706855	14709238	+
LOC117617901	3534.23	1.23886	0.034281	36.1383	5.69e-286	1.13e-284	NC_047651.1	8783763	8786010	+
LOC117630680	838.354	-3.17361	0.0879051	-36.1027	2.06e-285	4.08e-284	NC_047655.1	23719653	23723008	+
LOC117624063	2596.25	1.37169	0.038028	36.0704	6.6e-285	1.31e-283	NC_047653.1	7869546	7882378	+
LOC117621098	669.364	-3.63099	0.100671	-36.0679	7.23e-285	1.43e-283	NC_047652.1	301837	303482	+
LOC117630915	1711.16	1.68302	0.0466767	36.0569	1.08e-284	2.12e-283	NC_047655.1	8212277	8216552	+
LOC117621556	3096.49	-1.20659	0.0334696	-36.0503	1.36e-284	2.69e-283	NC_047652.1	19015936	19020183	+
LOC117620792	1650.31	-1.80339	0.0500377	-36.0406	1.94e-284	3.82e-283	NC_047652.1	17272660	17278925	+
LOC117626518	1548.66	-1.7851	0.0495303	-36.0405	1.94e-284	3.83e-283	NC_047653.1	1130894	1135490	-
LOC117624766	1346.84	-2.01126	0.0558056	-36.0404	1.95e-284	3.84e-283	NC_047653.1	1440710	1443432	-
LOC117620085	1478.17	1.91511	0.0531407	36.0384	2.09e-284	4.12e-283	NC_047651.1	18501880	18520377	+
LOC117619372	918.284	2.504	0.0694847	36.0367	2.23e-284	4.38e-283	NC_047651.1	18772616	18775799	-
LOC117618757	1398.45	1.94494	0.0539731	36.0353	2.34e-284	4.6e-283	NC_047651.1	13664650	13666621	+
LOC117631299	2749.28	-1.28684	0.0357332	-36.0125	5.34e-284	1.05e-282	NC_047650.1	32395509	32397481	-
LOC117629181	738.288	3.1005	0.0861023	36.0095	5.94e-284	1.16e-282	NC_047650.1	22803799	22809199	-
LOC117634203	833.852	2.91765	0.0810279	36.008	6.27e-284	1.23e-282	NC_047656.1	12615963	12621060	-
LOC117638525	1698.62	-7.86532	0.218508	-35.9955	9.84e-284	1.92e-282	NC_047650.1	9827518	9827995	+
LOC117617311	1962.31	1.55588	0.0432426	35.9801	1.71e-283	3.34e-282	NC_047651.1	14971217	14973440	-
LOC117627120	738.77	3.36292	0.0935047	35.9653	2.92e-283	5.7e-282	NC_047654.1	16634554	16637120	+
LOC117617830	673.944	-4.64132	0.129053	-35.9644	3.01e-283	5.87e-282	NC_047651.1	21571204	21574430	+
LOC117637744	994.865	2.40805	0.0670229	35.9287	1.09e-282	2.12e-281	NC_047650.1	41176619	41180797	+
LOC117636583	1919.69	-1.61709	0.0450542	-35.8921	4.06e-282	7.9e-281	NC_047657.1	18533022	18535730	+
LOC117626266	661.378	-3.99795	0.111422	-35.8811	6.01e-282	1.17e-280	NC_047653.1	12273776	12276266	+
LOC117614587	1456.45	2.04797	0.0571669	35.8244	4.61e-281	8.95e-280	NC_047650.1	29703555	29704818	-
LOC117637169	2840.95	1.29818	0.0362408	35.8209	5.22e-281	1.01e-279	NC_047657.1	18566539	18568264	+
LOC117633455	1810.94	-1.76537	0.0493239	-35.7913	1.51e-280	2.93e-279	NC_047656.1	20798401	20803936	-
LOC117616272	2145.12	4.34761	0.121537	35.7719	3.02e-280	5.84e-279	NC_047650.1	13527838	13530820	+
LOC117617084	658.413	-4.61977	0.129167	-35.7658	3.76e-280	7.28e-279	NC_047651.1	22667872	22669748	+
LOC117624383	1614.97	1.77032	0.0495075	35.7586	4.87e-280	9.42e-279	NC_047653.1	2581237	2583096	+
LOC117623321	2072.99	1.5089	0.0422172	35.7414	9.01e-280	1.74e-278	NC_047650.1	6283130	6289898	-
LOC117636829	1169.98	2.21978	0.0621086	35.7403	9.35e-280	1.8e-278	NC_047657.1	17191596	17201564	-
LOC117621165	1564.86	-1.76621	0.0494347	-35.728	1.45e-279	2.8e-278	NC_047652.1	3160153	3167192	-
LOC117635572	5808.32	-0.862612	0.0241541	-35.7129	2.49e-279	4.8e-278	NC_047656.1	7267512	7269254	+
LOC117637170	3502.49	1.23408	0.0345701	35.6979	4.27e-279	8.21e-278	NC_047657.1	12945962	12949029	+
LOC117621492	1744.95	4.32134	0.121059	35.6961	4.54e-279	8.74e-278	NC_047652.1	16084424	16088014	-
LOC117636611	1806.01	-1.78315	0.0499557	-35.6946	4.8e-279	9.22e-278	NC_047657.1	19828000	19837748	-
LOC117638562	826.518	-5.8717	0.16454	-35.6856	6.61e-279	1.27e-277	NC_047657.1	14667774	14668128	+
LOC117632836	2334.68	1.51117	0.0423583	35.6758	9.38e-279	1.8e-277	NC_047655.1	25717830	25718823	+
LOC117614060	1055.39	-2.23495	0.0626688	-35.6628	1.49e-278	2.85e-277	NC_047650.1	39599549	39603280	-
LOC117624357	1086.75	-2.34996	0.0658957	-35.6618	1.54e-278	2.95e-277	NC_047650.1	8051408	8056366	-
LOC117632464	1282.36	-1.98264	0.0556025	-35.6574	1.81e-278	3.46e-277	NC_047655.1	24894180	24897158	-
LOC117637272	684.001	-5.0412	0.141399	-35.6523	2.17e-278	4.14e-277	NC_047657.1	13649256	13649968	+
LOC117614569	1434.11	4.916	0.137961	35.6334	4.27e-278	8.14e-277	NC_047650.1	31626466	31627360	+
LOC117626493	666.428	-4.86183	0.136567	-35.6004	1.38e-277	2.63e-276	NC_047653.1	5115477	5117265	-
LOC117620184	625.997	4.12471	0.115885	35.5931	1.79e-277	3.41e-276	NC_047651.1	15531322	15534047	-
LOC117636521	1488.47	-1.78896	0.050314	-35.5558	6.75e-277	1.29e-275	NC_047657.1	9830331	9837382	+
LOC117636336	3070.73	1.23438	0.0347263	35.5461	9.54e-277	1.81e-275	NC_047657.1	13099830	13102730	-
LOC117618955	8184.08	0.755343	0.0212542	35.5386	1.25e-276	2.37e-275	NC_047651.1	22115917	22117821	-
LOC117634827	1421.21	2.08903	0.0588286	35.5105	3.39e-276	6.43e-275	NC_047656.1	20644479	20649139	+
LOC117628665	859.253	-2.669	0.0751839	-35.4997	4.97e-276	9.43e-275	NC_047654.1	9237304	9239416	-
LOC117630962	1896.53	-1.77235	0.0499295	-35.497	5.46e-276	1.03e-274	NC_047655.1	6877245	6883757	+
LOC117622203	952.188	-2.51054	0.0707913	-35.464	1.76e-275	3.34e-274	NC_047652.1	17976823	17983554	-
LOC117616497	5356.17	0.967285	0.0272783	35.4599	2.04e-275	3.86e-274	NC_047650.1	36476978	36484206	+
LOC117632420	615.972	4.03733	0.114041	35.4023	1.57e-274	2.97e-273	NC_047655.1	1525072	1526529	+
LOC117627670	792.419	-5.79029	0.163608	-35.3912	2.33e-274	4.4e-273	NC_047654.1	84631	86850	-
LOC117619519	885.875	-2.56835	0.0726622	-35.3464	1.14e-273	2.15e-272	NC_047651.1	18946744	18948965	-
LOC117626370	840.115	-2.64148	0.074781	-35.3228	2.62e-273	4.94e-272	NC_047653.1	2726951	2729366	+
LOC117620633	1479.41	1.87349	0.0530391	35.3227	2.63e-273	4.95e-272	NC_047652.1	17838089	17840517	-
LOC117629950	621.623	4.06702	0.11524	35.2918	7.85e-273	1.48e-271	NC_047655.1	23763046	23765143	-
LOC117633696	4216.86	2.23359	0.063303	35.2842	1.03e-272	1.93e-271	NC_047656.1	9835297	9837651	-
LOC117633874	1768.97	-1.63385	0.0463188	-35.274	1.47e-272	2.76e-271	NC_047656.1	15034240	15038284	+
LOC117624414	827.699	2.65504	0.0752711	35.273	1.52e-272	2.86e-271	NC_047653.1	9777742	9780947	+
LOC117633907	1972.21	1.55068	0.0440085	35.2359	5.64e-272	1.06e-270	NC_047656.1	9875994	9879924	-
LOC117638062	2161.17	1.4235	0.0404041	35.2316	6.57e-272	1.23e-270	NC_047657.1	4748060	4752390	-
LOC117613824	4577.53	1.03528	0.0293855	35.231	6.7e-272	1.25e-270	NC_047650.1	36096392	36099438	+
LOC117618490	1985.2	1.52379	0.0432523	35.2304	6.85e-272	1.28e-270	NC_047651.1	24606238	24608589	-
LOC117614727	1680.4	1.67026	0.0474231	35.2204	9.74e-272	1.82e-270	NC_047650.1	1684861	1688265	-
LOC117615203	715.822	3.39473	0.0963984	35.2156	1.15e-271	2.15e-270	NC_047650.1	29962824	29970183	-
LOC117632197	906.058	6.31383	0.17933	35.2078	1.52e-271	2.83e-270	NC_047655.1	21303020	21305160	+
LOC117629778	2316.6	1.50526	0.0427636	35.1997	2.02e-271	3.77e-270	NC_047655.1	28170625	28172617	-
LOC117615705	638.781	3.5449	0.100725	35.1938	2.49e-271	4.64e-270	NC_047650.1	3990634	3996041	+
LOC117633078	2922.29	1.26536	0.0360056	35.1435	1.46e-270	2.72e-269	NC_047655.1	23485126	23485660	-
LOC117621678	646.191	-4.83958	0.137749	-35.1334	2.09e-270	3.87e-269	NC_047650.1	41336939	41338858	-
LOC117633182	1626.59	1.75509	0.0499945	35.1057	5.52e-270	1.02e-268	NC_047655.1	6506465	6508500	-
LOC117619867	818.557	-2.72481	0.0776676	-35.083	1.22e-269	2.27e-268	NC_047651.1	17668058	17671346	-
LOC117624622	1880.5	1.539	0.0438797	35.0731	1.73e-269	3.21e-268	NC_047653.1	3972228	3973256	+
LOC117627429	860.858	-2.75435	0.0785895	-35.0473	4.29e-269	7.94e-268	NC_047654.1	15118087	15120763	+
LOC117618772	878.221	-2.63054	0.0750797	-35.0366	6.23e-269	1.15e-267	NC_047651.1	2957979	2959458	-
LOC117620331	653.716	-4.31468	0.123214	-35.0177	1.21e-268	2.23e-267	NC_047651.1	12075554	12076746	+
LOC117615567	951.372	-2.47583	0.0707844	-34.977	5.03e-268	9.29e-267	NC_047650.1	36674333	36678810	+
LOC117623053	986.373	-2.26894	0.0648718	-34.9758	5.26e-268	9.69e-267	NC_047652.1	17211474	17213311	-
LOC117636596	1386.54	-1.86925	0.0534454	-34.975	5.4e-268	9.95e-267	NC_047657.1	4849923	4854949	-
LOC117614051	3720.64	-1.07196	0.0306502	-34.9741	5.58e-268	1.03e-266	NC_047650.1	9734986	9737467	-
LOC117629634	1172.03	-2.15488	0.0616265	-34.9667	7.22e-268	1.33e-266	NC_047650.1	34174009	34175493	+
LOC117630092	1774.54	1.61011	0.0460903	34.9338	2.28e-267	4.2e-266	NC_047655.1	925598	930911	+
LOC117618603	2141.2	-1.45383	0.0416341	-34.9193	3.79e-267	6.97e-266	NC_047651.1	251027	252011	+
LOC117636461	2698.91	-2.88994	0.0827779	-34.9119	4.9e-267	8.99e-266	NC_047657.1	454966	456704	+
LOC117619921	1273.86	-1.9885	0.0569611	-34.9098	5.28e-267	9.68e-266	NC_047651.1	22218582	22221677	+
LOC117627042	1331.32	2.1188	0.0607085	34.9012	7.12e-267	1.3e-265	NC_047654.1	16337675	16341609	+
LOC117629361	1168.53	2.18518	0.0626285	34.8911	1.02e-266	1.86e-265	NC_047654.1	11018270	11022775	-
LOC117638230	604.583	3.97281	0.113866	34.8901	1.05e-266	1.92e-265	NC_047657.1	3174765	3180968	-
LOC117631848	749.263	2.9146	0.0835579	34.8813	1.43e-266	2.61e-265	NC_047655.1	19846834	19854956	+
LOC117622701	2078.4	1.478	0.0423946	34.863	2.71e-266	4.94e-265	NC_047652.1	22070191	22071891	+
LOC117635610	1477.34	-1.92267	0.0551548	-34.8596	3.05e-266	5.55e-265	NC_047656.1	15577411	15579334	-
LOC117617873	1518.21	-1.74641	0.0501179	-34.846	4.9e-266	8.92e-265	NC_047651.1	24687890	24690513	-
LOC117628867	955.918	-2.55953	0.0735047	-34.8213	1.16e-265	2.1e-264	NC_047654.1	5127392	5129956	+
LOC117637857	762.881	3.20937	0.0921776	34.8173	1.33e-265	2.42e-264	NC_047650.1	39585545	39595184	+
LOC117627802	2641.31	-1.29571	0.0372276	-34.8052	2.03e-265	3.68e-264	NC_047654.1	13644915	13648823	-
LOC117622128	2684.36	1.31436	0.0377773	34.7923	3.18e-265	5.78e-264	NC_047652.1	387355	390508	+
LOC117614710	661.165	-4.86434	0.13982	-34.7901	3.43e-265	6.22e-264	NC_047650.1	20035906	20038441	-
LOC117638711	1033.9	-2.31475	0.066536	-34.7894	3.52e-265	6.38e-264	NC_047657.1	9401265	9404168	-
LOC117623479	2992.77	-1.22109	0.0351052	-34.7836	4.3e-265	7.79e-264	NC_047652.1	20541409	20543546	+
LOC117633180	1059.78	-2.20578	0.0634176	-34.7818	4.59e-265	8.3e-264	NC_047655.1	8151310	8152998	+
LOC117612457	2017.3	-1.59564	0.0458923	-34.7692	7.11e-265	1.29e-263	NW_023010012.1	21389	32788	+
LOC117638714	671.591	-5.22724	0.150505	-34.7313	2.66e-264	4.8e-263	NC_047657.1	10174731	10176430	-
LOC117628800	4454.66	-1.08654	0.0313017	-34.7118	5.23e-264	9.44e-263	NC_047654.1	17820742	17823028	+
LOC117627011	5097.76	-0.912327	0.0262831	-34.7115	5.28e-264	9.51e-263	NC_047654.1	17010377	17012535	-
LOC117629233	626.647	-3.68136	0.106084	-34.7023	7.28e-264	1.31e-262	NC_047654.1	3671735	3672775	-
LOC117615067	709.194	-3.12893	0.090294	-34.6527	4.07e-263	7.32e-262	NC_047650.1	14113858	14115653	-
LOC117623976	726.579	-3.05529	0.0881769	-34.6496	4.53e-263	8.14e-262	NC_047653.1	11848964	11850812	+
LOC117628085	4329.18	0.99723	0.0287942	34.633	8.07e-263	1.45e-261	NC_047654.1	412915	414087	+
LOC117634533	891.106	6.37554	0.184122	34.6267	1e-262	1.8e-261	NC_047656.1	17286585	17287581	+
LOC117616439	1255	-2.04817	0.0591504	-34.6264	1.01e-262	1.81e-261	NC_047650.1	2785361	2787918	-
LOC117632835	2699.11	-1.27012	0.0367449	-34.566	8.2e-262	1.47e-260	NC_047655.1	27218690	27220884	-
LOC117631028	612.325	3.65041	0.105658	34.5494	1.46e-261	2.61e-260	NC_047655.1	26015136	26017466	-
LOC117634110	762.9	2.97041	0.086022	34.5308	2.77e-261	4.95e-260	NC_047656.1	13029831	13032893	+
LOC117617848	2336	1.38325	0.0400667	34.5237	3.54e-261	6.33e-260	NC_047651.1	25489161	25490839	+
LOC117631618	792.909	2.76108	0.0799868	34.5192	4.14e-261	7.39e-260	NC_047655.1	26818241	26826493	+
LOC117612438	750.244	2.8179	0.0816868	34.4964	9.09e-261	1.62e-259	NW_023010009.1	88776	94822	-
LOC117614355	2714.15	-1.32356	0.0384321	-34.4389	6.59e-260	1.18e-258	NC_047650.1	30427737	30430038	-
LOC117613688	1563.09	1.76274	0.0512061	34.4244	1.09e-259	1.94e-258	NW_023010501.1	1427	2809	-
LOC117622832	1095.64	-2.20104	0.0639765	-34.4038	2.21e-259	3.93e-258	NC_047652.1	21191719	21194035	-
LOC117629704	952.817	-2.27954	0.0663047	-34.3797	5.07e-259	9.02e-258	NC_047655.1	4184867	4186478	+
LOC117634103	3566.3	1.11357	0.0323981	34.3716	6.7e-259	1.19e-257	NC_047656.1	19046412	19049735	-
LOC117621763	1431.43	-1.74514	0.0508283	-34.3341	2.43e-258	4.32e-257	NC_047650.1	27491067	27498992	-
LOC117630082	2672.89	-9.11034	0.265439	-34.3217	3.72e-258	6.6e-257	NC_047655.1	20225278	20229064	-
LOC117618904	636.402	-5.07627	0.148098	-34.2763	1.77e-257	3.13e-256	NC_047651.1	3336406	3339574	-
LOC117624398	1483.56	1.80194	0.0525899	34.264	2.7e-257	4.78e-256	NC_047653.1	3424947	3432754	-
LOC117638880	1956.11	-1.50851	0.0440623	-34.2358	7.09e-257	1.25e-255	NC_047657.1	11618531	11619817	+
LOC117613928	3566.86	-1.10468	0.0322738	-34.2284	9.15e-257	1.62e-255	NC_047650.1	11432233	11453839	+
LOC117621279	4702.32	-0.924256	0.0270135	-34.2146	1.47e-256	2.59e-255	NC_047652.1	18980541	18984877	+
LOC117637565	1296.11	-2.02531	0.0592452	-34.1852	4.01e-256	7.08e-255	NC_047657.1	14907605	14912067	-
LOC117618185	2414.46	1.30666	0.0382585	34.1533	1.19e-255	2.1e-254	NC_047651.1	24215563	24219911	+
LOC117632818	4114.16	1.11295	0.0325918	34.1483	1.42e-255	2.5e-254	NC_047655.1	23817484	23820652	-
LOC117626535	692.755	-2.95244	0.0864608	-34.1477	1.45e-255	2.55e-254	NC_047653.1	19766476	19782027	+
LOC117638111	1479.25	1.71342	0.0501789	34.1462	1.52e-255	2.68e-254	NC_047657.1	18891774	18893300	-
LOC117621583	3544.4	-1.06092	0.031073	-34.1427	1.71e-255	3.01e-254	NC_047650.1	33263011	33266203	-
LOC117623517	660.542	-3.31771	0.0972252	-34.124	3.25e-255	5.7e-254	NC_047652.1	13277765	13284040	-
LOC117621007	1280.62	1.87206	0.0549237	34.0847	1.24e-254	2.18e-253	NC_047652.1	21133961	21137645	-
LOC117617826	1577.06	-3.47185	0.101869	-34.0816	1.38e-254	2.42e-253	NC_047651.1	21678210	21680083	-
LOC117634972	873.304	6.43425	0.188862	34.0686	2.15e-254	3.77e-253	NC_047656.1	17582406	17583456	-
LOC117627570	3472.93	-1.11111	0.0326193	-34.063	2.61e-254	4.57e-253	NC_047654.1	1009642	1013735	-
LOC117613630	1203.42	1.91459	0.0562146	34.0586	3.03e-254	5.29e-253	NW_023010448.1	3125	9165	-
LOC117623207	933.895	2.41024	0.0707842	34.0506	3.98e-254	6.95e-253	NC_047652.1	5288787	5294523	-
LOC117636707	661.763	-3.08484	0.0906354	-34.0357	6.61e-254	1.15e-252	NC_047657.1	18780062	18785456	+
LOC117627720	2550.99	1.46861	0.0431498	34.035	6.76e-254	1.18e-252	NC_047650.1	42821808	42822507	+
LOC117637812	2456.68	1.28668	0.037808	34.0319	7.52e-254	1.31e-252	NC_047657.1	12729505	12731262	+
LOC117631696	593.27	4.53439	0.133481	33.9704	6.11e-253	1.06e-251	NC_047655.1	27693606	27695228	+
LOC117638154	606.78	3.60445	0.106171	33.9496	1.24e-252	2.15e-251	NC_047657.1	14307093	14315855	+
LOC117630990	3147.63	-1.17892	0.0347884	-33.8885	9.86e-252	1.71e-250	NC_047655.1	22630014	22631892	+
LOC117632518	639.851	3.52405	0.104007	33.8829	1.19e-251	2.07e-250	NC_047655.1	25556983	25560076	+
LOC117622064	1010.75	-2.1769	0.0642707	-33.8708	1.79e-251	3.11e-250	NC_047652.1	6580974	6584863	-
LOC117624374	1454.68	-1.72248	0.0508558	-33.8698	1.85e-251	3.21e-250	NC_047653.1	5396891	5402660	-
LOC117624161	5176.07	-0.910816	0.0269207	-33.8333	6.38e-251	1.11e-249	NC_047653.1	11054026	11060118	-
LOC117632986	2763.46	-1.18066	0.0349047	-33.8253	8.37e-251	1.45e-249	NC_047650.1	34746813	34750588	+
LOC117624320	1878.02	1.47056	0.0434899	33.8139	1.23e-250	2.13e-249	NC_047653.1	4342853	4351691	-
LOC117624312	2027.2	-8.57138	0.253527	-33.8085	1.48e-250	2.55e-249	NC_047653.1	10646212	10652079	-
LOC117634277	4277.85	-10.1706	0.301189	-33.7683	5.76e-250	9.95e-249	NC_047656.1	9800213	9801511	-
LOC117633676	611.987	5.07804	0.150394	33.765	6.43e-250	1.11e-248	NC_047656.1	15927871	15929726	-
LOC117631048	817.424	2.58061	0.0764409	33.7596	7.74e-250	1.33e-248	NC_047655.1	13342276	13345106	-
LOC117628696	560.615	3.92895	0.11645	33.7395	1.53e-249	2.63e-248	NC_047650.1	23261649	23265351	+
LOC117615700	927.998	-2.27305	0.0673783	-33.7357	1.73e-249	2.98e-248	NC_047650.1	30876878	30881558	+
LOC117638829	599.117	3.42214	0.10144	33.7356	1.74e-249	2.99e-248	NC_047650.1	40401910	40408019	-
LOC117625684	1511.8	1.78723	0.0529934	33.7255	2.44e-249	4.2e-248	NC_047650.1	26837414	26838785	+
LOC117626770	674.751	3.24719	0.0964687	33.6605	2.19e-248	3.75e-247	NC_047653.1	14234981	14238910	+
LOC117624069	645.917	3.29839	0.0980116	33.6531	2.81e-248	4.81e-247	NC_047650.1	39848831	39859849	+
LOC117614117	679.042	-2.95336	0.0877727	-33.6479	3.35e-248	5.74e-247	NC_047650.1	29747857	29749123	+
LOC117624290	1889.69	-1.46545	0.0435552	-33.6458	3.59e-248	6.15e-247	NC_047653.1	1840525	1845483	+
LOC117616174	677.147	2.98475	0.0887258	33.6402	4.34e-248	7.43e-247	NC_047650.1	14974444	14978011	+
LOC117629363	12669.6	-0.627262	0.0186476	-33.6377	4.72e-248	8.07e-247	NC_047654.1	11017097	11018275	+
LOC117616575	1366.26	-1.77021	0.0526915	-33.5957	1.94e-247	3.31e-246	NC_047650.1	30240722	30246914	+
LOC117634868	2340.28	1.34493	0.0400787	33.5572	7.07e-247	1.21e-245	NC_047656.1	17951928	17955179	+
LOC117631511	5807.33	0.888503	0.026481	33.5525	8.28e-247	1.41e-245	NC_047650.1	942582	946967	+
LOC117613279	1819.28	-1.52474	0.045458	-33.5418	1.19e-246	2.02e-245	NC_047650.1	34017350	34021988	-
LOC117618564	2542.25	1.34212	0.0400421	33.5178	2.66e-246	4.52e-245	NC_047651.1	22866708	22868388	+
LOC117615129	720.222	-2.82217	0.0842343	-33.5038	4.25e-246	7.23e-245	NC_047650.1	3682339	3684167	-
LOC117634987	1344.64	1.76099	0.0525637	33.5019	4.52e-246	7.68e-245	NC_047656.1	18715887	18722251	+
LOC117633897	1697.17	-1.53287	0.0457676	-33.4925	6.2e-246	1.05e-244	NC_047656.1	245195	247653	+
LOC117622424	1213.55	1.87299	0.055936	33.4846	8.08e-246	1.37e-244	NC_047652.1	3680090	3680940	-
LOC117623363	698.621	-3.00687	0.0898195	-33.4768	1.05e-245	1.78e-244	NC_047652.1	7276436	7278762	+
LOC117633789	2789.92	-1.24994	0.0373425	-33.4724	1.22e-245	2.06e-244	NC_047656.1	15100657	15106782	+
LOC117623240	594.991	-3.88335	0.116025	-33.4699	1.32e-245	2.24e-244	NC_047652.1	2060395	2063880	-
LOC117632732	1471.56	-1.67002	0.0499072	-33.4625	1.7e-245	2.87e-244	NC_047650.1	34956965	34965661	+
LOC117621273	2563.69	1.2341	0.0368827	33.4601	1.83e-245	3.1e-244	NC_047652.1	323355	330704	-
LOC117630095	1919.91	1.5558	0.0465055	33.4542	2.24e-245	3.78e-244	NC_047655.1	345879	349283	-
LOC117636700	640.402	-3.07986	0.0921567	-33.4198	7.06e-245	1.19e-243	NC_047657.1	14413028	14415353	-
LOC117638089	2383.53	1.3062	0.0390914	33.414	8.58e-245	1.45e-243	NC_047657.1	16412649	16414817	-
LOC117629804	796.954	-2.63354	0.078883	-33.3854	2.23e-244	3.76e-243	NC_047650.1	35323483	35329092	-
LOC117628388	2417.03	-1.37934	0.0413283	-33.3751	3.15e-244	5.3e-243	NC_047654.1	11941578	11943344	+
LOC117627416	2238.47	-1.31664	0.0394585	-33.3676	4.05e-244	6.81e-243	NC_047654.1	5179682	5215589	+
LOC117635731	561.637	-3.97442	0.119157	-33.3545	6.27e-244	1.05e-242	NC_047656.1	20178691	20181782	+
LOC117622434	1642.48	-1.64238	0.0492561	-33.3436	9.01e-244	1.51e-242	NC_047652.1	4069490	4073232	-
LOC117622437	653.61	-5.40744	0.162269	-33.3238	1.75e-243	2.93e-242	NC_047650.1	27999488	28001131	+
LOC117612335	1032.21	2.07552	0.0622968	33.3166	2.22e-243	3.72e-242	NC_047650.1	33290357	33291839	-
LOC117636971	1476.77	-1.74749	0.052515	-33.276	8.58e-243	1.44e-241	NC_047657.1	11455550	11461537	+
LOC117619091	547.008	4.12237	0.123894	33.2733	9.39e-243	1.57e-241	NC_047651.1	22942554	22947122	-
LOC117622807	1276.27	-1.82562	0.054917	-33.2432	2.56e-242	4.28e-241	NC_047652.1	23566796	23570044	-
LOC117627868	2390.76	-1.32849	0.0399746	-33.2333	3.56e-242	5.95e-241	NC_047654.1	16856717	16860636	-
LOC117628807	555.251	4.31898	0.129986	33.2264	4.47e-242	7.47e-241	NC_047654.1	249026	251107	+
LOC117634763	557.696	4.58792	0.138151	33.2095	7.86e-242	1.31e-240	NC_047656.1	14804648	14805361	+
LOC117619295	719.612	2.68629	0.0809168	33.1981	1.14e-241	1.91e-240	NC_047651.1	6636498	6653647	+
LOC117630726	680.696	-3.0443	0.0917909	-33.1656	3.37e-241	5.62e-240	NC_047655.1	3907979	3909656	-
LOC117636951	2868.91	-1.14939	0.0346779	-33.1448	6.72e-241	1.12e-239	NC_047657.1	11185013	11187911	-
LOC117628454	692.331	5.80689	0.175324	33.1209	1.49e-240	2.47e-239	NC_047654.1	12449154	12454941	+
LOC117636630	797.494	2.6198	0.0791196	33.1119	2e-240	3.33e-239	NC_047657.1	15203353	15206804	-
LOC117634183	656.199	3.00401	0.090769	33.0951	3.49e-240	5.8e-239	NC_047656.1	18686037	18687058	+
LOC117631292	1645.28	-1.66561	0.0503297	-33.094	3.63e-240	6.02e-239	NC_047655.1	28637636	28642976	+
LOC117628725	1980.71	-1.48487	0.0448929	-33.0758	6.63e-240	1.1e-238	NC_047650.1	40629000	40632501	+
LOC117623025	814.522	2.58743	0.0782292	33.075	6.8e-240	1.13e-238	NC_047652.1	3374837	3380760	+
LOC117617936	3342.23	-1.18492	0.0358428	-33.0588	1.16e-239	1.92e-238	NC_047651.1	17827959	17830942	-
LOC117615892	810.039	2.67623	0.0809881	33.0448	1.85e-239	3.06e-238	NC_047650.1	6543816	6549799	-
LOC117619218	564.819	-4.68862	0.141923	-33.0363	2.44e-239	4.04e-238	NC_047651.1	6093959	6101673	-
LOC117631109	643.748	-3.07298	0.0930327	-33.0312	2.89e-239	4.78e-238	NC_047650.1	5746557	5755206	-
LOC117619676	3231.85	-1.09498	0.0331651	-33.0159	4.8e-239	7.92e-238	NC_047651.1	8241353	8250866	-
LOC117620615	1320.24	-1.92003	0.0581739	-33.0051	6.87e-239	1.13e-237	NC_047652.1	6044057	6044948	+
LOC117635116	568.095	3.49313	0.105851	33.0003	8.04e-239	1.32e-237	NC_047656.1	13209815	13212636	+
LOC117620382	632.122	-5.42499	0.164703	-32.9381	6.27e-238	1.03e-236	NC_047651.1	22919640	22921476	+
LOC117632352	938.236	-2.17904	0.0661756	-32.9282	8.69e-238	1.43e-236	NC_047650.1	40711066	40713402	+
LOC117627230	1170.99	-7.39465	0.224619	-32.9208	1.11e-237	1.82e-236	NC_047654.1	2884246	2887413	-
LOC117623972	559.295	-4.67789	0.142109	-32.9175	1.23e-237	2.03e-236	NC_047653.1	2807255	2809825	+
LOC117634602	2489.72	1.25439	0.0381162	32.9095	1.61e-237	2.63e-236	NC_047656.1	17340664	17341783	+
LOC117637310	567.999	3.6495	0.110913	32.9041	1.92e-237	3.15e-236	NC_047657.1	7205145	7207526	-
LOC117636389	543.499	-4.27904	0.130132	-32.8822	3.95e-237	6.46e-236	NC_047650.1	24957221	24959156	-
LOC117636924	6195.21	0.831924	0.0253148	32.8631	7.4e-237	1.21e-235	NC_047657.1	9316934	9319247	-
LOC117618887	542.135	3.97296	0.120945	32.8492	1.17e-236	1.91e-235	NC_047651.1	23499075	23503247	+
LOC117616376	566.502	4.87718	0.148534	32.8354	1.84e-236	3.01e-235	NC_047650.1	33623989	33626090	-
LOC117635847	629.039	3.5547	0.108338	32.8111	4.09e-236	6.69e-235	NC_047656.1	19402898	19406420	+
LOC117631429	656.515	5.67503	0.173114	32.782	1.06e-235	1.74e-234	NC_047655.1	1475005	1475650	-
LOC117633956	888.638	-6.66391	0.203315	-32.7762	1.29e-235	2.1e-234	NC_047656.1	18560184	18563729	-
LOC117625785	816.513	2.41452	0.0736865	32.7675	1.71e-235	2.79e-234	NC_047653.1	7618647	7625487	+
LOC117623908	4648.2	-0.893074	0.0272627	-32.7582	2.32e-235	3.78e-234	NC_047653.1	9427973	9431408	+
LOC117633031	592.865	-3.48838	0.1065	-32.7548	2.59e-235	4.21e-234	NC_047655.1	2028616	2031232	+
LOC117633723	2079.8	-1.35629	0.0414267	-32.7395	4.29e-235	6.97e-234	NC_047656.1	15781304	15785320	-
LOC117637094	824.195	2.38356	0.0728049	32.739	4.35e-235	7.07e-234	NC_047657.1	8832672	8838801	-
LOC117620896	5045.97	-0.858597	0.0262301	-32.7333	5.25e-235	8.53e-234	NC_047652.1	20711336	20714276	-
LOC117612502	656.537	-5.65286	0.172778	-32.7175	8.81e-235	1.43e-233	NW_023010014.1	104085	105713	-
LOC117634620	3662.73	-0.993682	0.0303784	-32.7101	1.12e-234	1.82e-233	NC_047650.1	28400082	28403039	+
LOC117633587	1495.44	-1.70924	0.0522549	-32.7097	1.14e-234	1.84e-233	NC_047656.1	19594173	19596709	+
LOC117636922	1428.89	-1.77921	0.0544072	-32.7018	1.47e-234	2.39e-233	NC_047657.1	5190165	5200979	+
LOC117620116	3022.13	1.14532	0.0350237	32.7012	1.5e-234	2.43e-233	NC_047651.1	21420627	21424317	-
LOC117630096	814.727	-2.55334	0.0781397	-32.6766	3.36e-234	5.43e-233	NC_047655.1	22661908	22665798	+
LOC117623041	546.686	4.80699	0.147123	32.6733	3.74e-234	6.03e-233	NC_047652.1	16147704	16149267	+
LOC117628286	1154.11	1.94943	0.059704	32.6515	7.62e-234	1.23e-232	NC_047654.1	15269753	15274557	-
LOC117637775	713.457	-2.78605	0.0853868	-32.6286	1.61e-233	2.6e-232	NC_047657.1	18752566	18758240	+
LOC117624356	818.124	2.508	0.0768662	32.6281	1.64e-233	2.64e-232	NC_047653.1	7782924	7800141	+
LOC117629918	542.143	-4.31741	0.132369	-32.6165	2.4e-233	3.86e-232	NC_047655.1	25305804	25309678	-
LOC117628416	5268.03	-0.821936	0.0252028	-32.6128	2.7e-233	4.34e-232	NC_047650.1	31890147	31891555	-
LOC117624553	923.857	-2.18558	0.0670384	-32.6019	3.85e-233	6.19e-232	NC_047653.1	11065960	11070058	+
LOC117633999	575.852	-4.96896	0.152512	-32.5808	7.66e-233	1.23e-231	NC_047656.1	17810208	17812144	+
LOC117616323	564.283	3.31013	0.10167	32.5575	1.64e-232	2.63e-231	NC_047650.1	31307494	31310855	-
LOC117630901	954.816	-2.12859	0.0653876	-32.5535	1.87e-232	3e-231	NC_047655.1	12600087	12621820	-
LOC117614672	2769.15	-1.38011	0.0424594	-32.5044	9.25e-232	1.48e-230	NC_047650.1	32793860	32795456	-
LOC117628104	573.4	3.45653	0.106392	32.4887	1.54e-231	2.47e-230	NC_047654.1	17166521	17167346	-
LOC117637403	636.353	-2.90463	0.0894206	-32.4828	1.87e-231	2.98e-230	NC_047657.1	16561283	16563551	+
LOC117632115	590.281	-5.16297	0.158977	-32.4761	2.32e-231	3.71e-230	NC_047655.1	1502213	1504456	+
LOC117630851	1472.3	-1.60068	0.0492956	-32.471	2.74e-231	4.37e-230	NC_047655.1	2005651	2009538	-
LOC117634133	754.652	-6.22304	0.191688	-32.4645	3.38e-231	5.39e-230	NC_047656.1	17451602	17452901	-
LOC117617424	839.186	-2.35423	0.0725381	-32.4551	4.59e-231	7.32e-230	NC_047651.1	22881377	22886437	-
LOC117623957	950.28	2.1829	0.0673601	32.4064	2.23e-230	3.55e-229	NC_047653.1	12005240	12006146	+
LOC117632696	619.933	-3.21779	0.0993319	-32.3944	3.29e-230	5.24e-229	NC_047650.1	12504226	12509413	-
LOC117632003	1010.93	-2.07581	0.0641164	-32.3757	6.03e-230	9.59e-229	NC_047655.1	25618349	25621144	+
LOC117634123	4839.1	0.867782	0.0268248	32.35	1.39e-229	2.2e-228	NC_047656.1	21174761	21177451	+
LOC117636450	549.613	3.43872	0.106471	32.2973	7.62e-229	1.21e-227	NC_047657.1	20154410	20161086	-
LOC117636624	1614.09	-1.55811	0.0482602	-32.2856	1.11e-228	1.77e-227	NC_047657.1	6907579	6921739	+
LOC117615792	738.621	-2.6103	0.080851	-32.2853	1.13e-228	1.79e-227	NC_047650.1	30714740	30717832	-
LOC117615949	1010.35	-2.0852	0.0646446	-32.2563	2.87e-228	4.55e-227	NC_047650.1	26284408	26288750	-
LOC117620380	1262.13	-1.82047	0.0564498	-32.2493	3.59e-228	5.69e-227	NC_047650.1	30812099	30816547	+
LOC117627732	1453.62	-1.63095	0.0505738	-32.2488	3.65e-228	5.78e-227	NC_047654.1	181219	181963	-
LOC117633189	1219.83	1.98134	0.0614466	32.245	4.13e-228	6.54e-227	NC_047655.1	28278362	28279847	-
LOC117631381	527.315	4.63624	0.143902	32.218	9.89e-228	1.56e-226	NC_047655.1	22590206	22591204	+
LOC117635616	1061.61	-1.98757	0.0616949	-32.2162	1.05e-227	1.65e-226	NC_047650.1	6615279	6620548	-
LOC117616919	34871.2	0.33877	0.0105181	32.2083	1.35e-227	2.13e-226	NC_047650.1	18788832	18790639	-
LOC117616375	1817.63	-1.51839	0.0471622	-32.1951	2.07e-227	3.26e-226	NC_047650.1	954838	957081	-
LOC117615697	592.547	3.30635	0.102734	32.1836	3e-227	4.72e-226	NC_047650.1	3468041	3470062	-
LOC117624420	516.05	3.99012	0.124	32.1785	3.53e-227	5.56e-226	NC_047653.1	1445659	1450704	-
LOC117619189	550.018	-3.64329	0.113234	-32.1749	3.96e-227	6.22e-226	NC_047651.1	17900187	17903023	-
LOC117617529	1622.6	-1.57237	0.0488731	-32.1725	4.27e-227	6.72e-226	NC_047651.1	25552263	25556162	-
LOC117617250	739.411	2.70886	0.0842183	32.1647	5.5e-227	8.64e-226	NC_047651.1	19789518	19795149	+
LOC117614793	570.166	-5.05818	0.15737	-32.142	1.14e-226	1.79e-225	NC_047650.1	7583254	7584099	-
LOC117632643	1288.25	1.7167	0.053427	32.1317	1.59e-226	2.5e-225	NC_047650.1	41193563	41200067	+
LOC117615811	539.563	4.75709	0.148116	32.1174	2.52e-226	3.95e-225	NC_047650.1	36349572	36351489	-
LOC117615785	546.814	-4.74229	0.147697	-32.1082	3.39e-226	5.3e-225	NC_047650.1	20389702	20391102	+
LOC117620580	582.851	-5.23999	0.163321	-32.084	7.36e-226	1.15e-224	NC_047652.1	17105109	17106684	+
LOC117624968	633.075	2.89652	0.0903702	32.0517	2.08e-225	3.25e-224	NC_047653.1	1877627	1881076	+
LOC117620743	765.949	-2.52124	0.0786693	-32.0486	2.3e-225	3.59e-224	NC_047652.1	6686771	6699425	+
LOC117625850	1517.06	-1.58505	0.0495391	-31.9959	1.24e-224	1.94e-223	NC_047650.1	35615967	35630435	+
LOC117627689	668.014	-5.88987	0.184095	-31.9937	1.33e-224	2.08e-223	NC_047654.1	12947665	12949367	+
LOC117637987	530.59	3.68837	0.115303	31.9884	1.58e-224	2.46e-223	NC_047657.1	17341415	17346937	-
LOC117633261	1291.62	-1.72908	0.0540573	-31.986	1.71e-224	2.66e-223	NC_047655.1	18375134	18376484	+
LOC117629626	514.207	4.25197	0.132968	31.9773	2.26e-224	3.51e-223	NC_047655.1	28582954	28584461	+
LOC117615076	2198.08	1.37299	0.0429743	31.949	5.58e-224	8.67e-223	NC_047650.1	10907610	10909117	+
LOC117633947	1480.55	-1.6334	0.0511761	-31.9172	1.54e-223	2.4e-222	NC_047656.1	18857076	18862104	-
LOC117627252	519.093	4.04491	0.12678	31.9049	2.28e-223	3.54e-222	NC_047654.1	16559301	16560743	-
LOC117636490	743.682	-2.66132	0.0834308	-31.8985	2.8e-223	4.35e-222	NC_047657.1	10519572	10522694	-
LOC117614356	10008.2	-0.619596	0.0194246	-31.8975	2.89e-223	4.48e-222	NC_047650.1	2686862	2687810	-
LOC117616666	604.677	3.03797	0.0953114	31.8741	6.1e-223	9.44e-222	NC_047650.1	12276591	12278403	+
LOC117621546	3051	-1.17124	0.0367555	-31.8658	7.96e-223	1.23e-221	NC_047652.1	2662980	2665813	+
LOC117631009	524.13	-4.69593	0.147487	-31.8396	1.84e-222	2.84e-221	NC_047655.1	8230744	8232253	+
LOC117624753	1265.24	-1.78223	0.0559806	-31.8365	2.03e-222	3.13e-221	NC_047650.1	7778831	7786956	-
LOC117628732	615.764	-2.8877	0.0907093	-31.8347	2.15e-222	3.32e-221	NC_047654.1	10012980	10016171	-
LOC117638782	638.008	5.80365	0.182452	31.8091	4.84e-222	7.47e-221	NC_047657.1	20098607	20101474	+
LOC117634843	1072.19	2.04892	0.0644207	31.8053	5.46e-222	8.42e-221	NC_047656.1	10917458	10918847	-
LOC117633810	534.687	3.46865	0.109094	31.795	7.58e-222	1.17e-220	NC_047656.1	8387761	8392730	+
LOC117616119	2933.36	1.13682	0.0357629	31.7876	9.6e-222	1.48e-220	NC_047650.1	36507599	36509252	-
LOC117623497	920.66	-2.08982	0.0657825	-31.7686	1.76e-221	2.7e-220	NC_047652.1	4014371	4020898	+
LOC117625818	1162.67	-1.88284	0.0593022	-31.7499	3.19e-221	4.9e-220	NC_047653.1	10507011	10512142	-
LOC117632398	7160.65	0.705598	0.0222276	31.7442	3.82e-221	5.87e-220	NC_047655.1	11330458	11331645	+
LOC117633702	1831.99	-1.42853	0.0450612	-31.702	1.46e-220	2.24e-219	NC_047656.1	19938847	19949370	-
LOC117620609	10569.3	-0.579435	0.018279	-31.6994	1.58e-220	2.43e-219	NC_047652.1	6036347	6040937	+
LOC117634428	528.209	4.9678	0.156755	31.6915	2.04e-220	3.12e-219	NC_047656.1	17492819	17494736	-
LOC117627340	1571.12	1.61879	0.051095	31.6819	2.76e-220	4.22e-219	NC_047654.1	5402162	5403759	+
LOC117636103	840.86	2.36673	0.0747048	31.6811	2.83e-220	4.33e-219	NC_047656.1	20211370	20213981	-
LOC117637476	907.604	-2.22254	0.0701989	-31.6607	5.41e-220	8.27e-219	NC_047657.1	9649370	9650311	+
LOC117636598	1597.43	-1.50001	0.0473815	-31.6583	5.84e-220	8.93e-219	NC_047657.1	18906437	18908503	+
LOC117633275	1827.24	-1.49071	0.0471174	-31.6382	1.1e-219	1.68e-218	NC_047655.1	6799225	6811961	+
LOC117626348	636.625	-3.06359	0.0969039	-31.6147	2.32e-219	3.54e-218	NC_047653.1	4667992	4671916	+
LOC117629765	1453.34	-1.60505	0.0507793	-31.6083	2.84e-219	4.33e-218	NC_047655.1	24909738	24914557	+
LOC117633798	508.164	-4.29574	0.135926	-31.6035	3.3e-219	5.03e-218	NC_047656.1	20546691	20550505	+
LOC117626020	953.832	7.12078	0.225629	31.5597	1.32e-218	2.01e-217	NC_047653.1	17906334	17910034	+
LOC117617134	953.473	-2.03377	0.0644476	-31.5569	1.44e-218	2.19e-217	NC_047651.1	4322430	4326442	-
LOC117634179	1479.87	-1.58192	0.0501362	-31.5525	1.66e-218	2.52e-217	NC_047656.1	15504677	15507607	+
LOC117622135	819.632	2.27235	0.072072	31.5289	3.49e-218	5.31e-217	NC_047652.1	7071579	7078468	+
LOC117619450	559.199	-3.45001	0.109473	-31.5146	5.48e-218	8.33e-217	NC_047651.1	22296076	22299270	+
LOC117634720	529.053	5.03071	0.15969	31.503	7.89e-218	1.2e-216	NC_047656.1	138610	140185	+
LOC117634064	5966.05	-0.74776	0.0237749	-31.4517	3.98e-217	6.03e-216	NC_047656.1	12807774	12811364	-
LOC117618515	956.062	-2.01793	0.0641623	-31.4504	4.15e-217	6.29e-216	NC_047651.1	378056	383009	+
LOC117637373	546.077	-3.18941	0.101566	-31.4023	1.88e-216	2.85e-215	NC_047657.1	19106169	19107643	-
LOC117616221	810.516	-2.37736	0.0757104	-31.4007	1.98e-216	3e-215	NC_047650.1	29631261	29635279	+
LOC117638465	3048.52	1.05288	0.0335406	31.3911	2.67e-216	4.05e-215	NC_047650.1	22824805	22828715	-
LOC117614942	820.948	2.38559	0.0760077	31.3862	3.12e-216	4.72e-215	NC_047650.1	11583260	11585251	-
LOC117633883	1061.04	-1.87002	0.0596115	-31.3701	5.18e-216	7.83e-215	NC_047656.1	3484085	3491379	-
LOC117631958	2334.81	-1.34311	0.0428297	-31.3592	7.29e-216	1.1e-214	NC_047655.1	10374234	10376466	+
LOC117616659	1002.37	1.96283	0.0626256	31.3423	1.24e-215	1.87e-214	NC_047650.1	36788304	36790656	-
LOC117623900	546.062	-3.52923	0.112624	-31.3365	1.48e-215	2.24e-214	NC_047653.1	945483	947706	-
LOC117617607	817.095	2.34846	0.0749642	31.3278	1.95e-215	2.94e-214	NC_047651.1	25566595	25568218	+
LOC117619585	2017.32	-1.35234	0.0431726	-31.3241	2.19e-215	3.29e-214	NC_047651.1	22085406	22086867	+
LOC117623489	555.989	3.27079	0.104454	31.3133	3.08e-215	4.63e-214	NC_047652.1	19505775	19507708	+
LOC117626800	1009.45	-2.03793	0.0650821	-31.3133	3.08e-215	4.63e-214	NC_047653.1	2679847	2682182	+
LOC117627105	988.015	2.0824	0.0666035	31.2656	1.37e-214	2.06e-213	NC_047654.1	7675467	7684598	-
LOC117633849	2361.96	-1.22319	0.0391387	-31.2527	2.05e-214	3.08e-213	NC_047656.1	1886683	1894506	+
LOC117625655	1623.82	-3.43916	0.110132	-31.2277	4.48e-214	6.72e-213	NC_047650.1	22861869	22865257	+
LOC117623153	15727	0.466167	0.0149307	31.222	5.36e-214	8.03e-213	NC_047652.1	14719187	14720593	+
LOC117630708	1585.04	-1.59555	0.0511346	-31.2029	9.74e-214	1.46e-212	NC_047655.1	14675790	14676938	+
LOC117627719	1265.23	-1.68931	0.0541438	-31.2004	1.05e-213	1.57e-212	NC_047654.1	6559223	6563303	-
LOC117634759	493.024	3.97462	0.127453	31.1848	1.71e-213	2.56e-212	NC_047656.1	12045709	12052670	-
LOC117620727	592.357	-2.97722	0.0954785	-31.1821	1.87e-213	2.79e-212	NC_047652.1	3919308	3923326	-
LOC117626602	1009.41	-2.02235	0.0648603	-31.1801	1.98e-213	2.96e-212	NC_047653.1	4701416	4703868	+
LOC117616176	546.902	-3.39604	0.108943	-31.1727	2.5e-213	3.73e-212	NC_047650.1	15751595	15757346	-
LOC117616383	537.439	-3.33614	0.107092	-31.1522	4.74e-213	7.07e-212	NC_047650.1	13457549	13459595	+
LOC117621990	577.784	3.00757	0.0965546	31.1489	5.25e-213	7.82e-212	NC_047650.1	31595265	31604103	+
LOC117624097	504.94	4.59985	0.147709	31.1413	6.66e-213	9.91e-212	NC_047653.1	3023106	3026766	-
LOC117616042	863.899	-2.40486	0.0772622	-31.1259	1.08e-212	1.6e-211	NC_047650.1	29535941	29538426	+
LOC117616585	1812.56	1.36501	0.0438564	31.1246	1.12e-212	1.66e-211	NC_047650.1	18516980	18518683	-
LOC117619966	497.407	-4.48574	0.144149	-31.1188	1.34e-212	1.99e-211	NC_047651.1	19462435	19465079	+
LOC117623190	794.13	-2.29727	0.0738392	-31.1118	1.67e-212	2.47e-211	NC_047652.1	23225893	23226969	+
LOC117620022	1006.59	7.34592	0.236304	31.0867	3.64e-212	5.41e-211	NC_047651.1	15055394	15057880	+
LOC117637164	653.035	2.77443	0.0892849	31.0739	5.42e-212	8.04e-211	NC_047657.1	11811791	11814826	-
LOC117631235	1392.38	-1.6656	0.0536092	-31.0694	6.25e-212	9.26e-211	NC_047655.1	23517881	23520435	-
LOC117618551	2047.55	-1.29249	0.0416177	-31.0563	9.37e-212	1.39e-210	NC_047651.1	14691672	14699090	+
LOC117612256	2855.13	1.23648	0.0398148	31.0558	9.52e-212	1.41e-210	NC_047657.1	17220915	17226474	-
LOC117617049	1642.94	1.43215	0.0461179	31.054	1.01e-211	1.49e-210	NC_047651.1	24890947	24894892	+
LOC117630759	1524.3	1.6063	0.0517314	31.0507	1.11e-211	1.65e-210	NC_047655.1	26294955	26299817	+
LOC117628430	647.833	6.00896	0.193624	31.0342	1.86e-211	2.75e-210	NC_047654.1	14084586	14089151	+
LOC117616370	908.496	-2.10696	0.0679347	-31.0145	3.43e-211	5.06e-210	NC_047650.1	29669951	29674815	-
LOC117635580	1270.95	1.79437	0.0578623	31.0111	3.82e-211	5.62e-210	NC_047656.1	2630434	2635066	+
LOC117632434	1212.13	-1.77218	0.0571973	-30.9836	8.97e-211	1.32e-209	NC_047650.1	22232084	22235512	+
LOC117629354	7448.88	-0.680716	0.0219709	-30.9827	9.23e-211	1.36e-209	NC_047654.1	12377642	12380444	-
LOC117634452	1114.03	-1.86033	0.0600503	-30.9795	1.02e-210	1.5e-209	NC_047656.1	16303815	16307495	+
LOC117634680	2108.65	-1.30098	0.0420121	-30.9669	1.5e-210	2.21e-209	NC_047650.1	1082390	1092870	+
LOC117633494	1270.87	-1.73169	0.0559671	-30.9412	3.34e-210	4.9e-209	NC_047656.1	13932625	13936400	-
LOC117616239	2909.77	-1.06037	0.0342862	-30.9271	5.16e-210	7.57e-209	NC_047650.1	20833447	20834837	+
LOC117615841	3343.3	1.03458	0.0334613	30.9188	6.67e-210	9.78e-209	NC_047650.1	9406735	9410129	-
LOC117614757	522.898	3.22208	0.104298	30.8929	1.49e-209	2.18e-208	NC_047650.1	41891169	41898948	+
LOC117612887	489.056	-3.93433	0.127411	-30.8791	2.28e-209	3.34e-208	NW_023010100.1	25584	26386	-
LOC117634352	1644.06	-1.56129	0.0505636	-30.8778	2.37e-209	3.47e-208	NC_047656.1	15742628	15747535	-
LOC117632040	493.284	3.90485	0.126519	30.8637	3.67e-209	5.37e-208	NC_047650.1	27946395	27947588	+
LOC117620748	1254.82	1.85703	0.0601796	30.8582	4.35e-209	6.36e-208	NC_047652.1	3349769	3354486	-
LOC117636725	643.869	2.7531	0.0892211	30.857	4.51e-209	6.59e-208	NC_047657.1	17914766	17916440	+
LOC117631643	1382.57	-1.65528	0.0536503	-30.8532	5.08e-209	7.41e-208	NC_047655.1	27067720	27071144	-
LOC117618815	1032.26	2.12636	0.068947	30.8404	7.52e-209	1.1e-207	NC_047651.1	21598390	21604081	+
LOC117612680	559.388	5.5212	0.179031	30.8394	7.78e-209	1.13e-207	NW_023010046.1	32762	36195	+
LOC117619806	1482.69	1.63648	0.0530793	30.8308	1.01e-208	1.48e-207	NC_047651.1	1731888	1737069	+
LOC117620589	1246.91	-1.82569	0.0592209	-30.8285	1.09e-208	1.58e-207	NC_047652.1	4790939	4791840	+
LOC117630801	1076.36	-1.96565	0.0637607	-30.8285	1.09e-208	1.58e-207	NC_047655.1	28081863	28088593	-
LOC117619704	837.355	2.13551	0.0692925	30.8188	1.47e-208	2.13e-207	NC_047651.1	3943865	3946349	+
LOC117624806	576.186	5.69216	0.184701	30.8182	1.49e-208	2.17e-207	NC_047653.1	4027087	4032316	+
LOC117626499	2541.11	-1.24244	0.0403199	-30.8144	1.68e-208	2.44e-207	NC_047653.1	10530858	10533132	+
LOC117632374	1946.73	-1.31723	0.0427696	-30.7984	2.76e-208	4e-207	NC_047655.1	29318140	29330685	-
LOC117622513	494.459	4.81078	0.156215	30.796	2.96e-208	4.3e-207	NC_047652.1	13017587	13018756	-
LOC117618886	1144.95	-7.6629	0.248876	-30.7901	3.56e-208	5.15e-207	NC_047651.1	21332864	21333719	+
LOC117634762	1319.01	1.83608	0.0596412	30.7854	4.11e-208	5.95e-207	NC_047656.1	16389620	16390516	+
LOC117636023	488.631	4.70938	0.152983	30.7837	4.33e-208	6.26e-207	NC_047656.1	20238844	20244512	-
LOC117618058	6730.88	-0.747048	0.0242735	-30.7763	5.44e-208	7.86e-207	NC_047651.1	22703169	22704161	-
LOC117615884	621.434	2.64333	0.085922	30.7643	7.88e-208	1.14e-206	NC_047650.1	2219043	2223392	-
LOC117633910	3098.02	-1.02282	0.0332657	-30.7469	1.35e-207	1.94e-206	NC_047656.1	20092214	20098145	-
LOC117624009	638.631	2.78639	0.0906331	30.7436	1.49e-207	2.15e-206	NC_047653.1	915623	918317	-
LOC117637383	1250.42	1.71073	0.0556625	30.734	2e-207	2.88e-206	NC_047657.1	670463	673569	-
LOC117637153	756.278	-2.37801	0.0773886	-30.7282	2.39e-207	3.44e-206	NC_047657.1	18365339	18367298	-
LOC117617103	510.782	-3.59641	0.117043	-30.7274	2.45e-207	3.53e-206	NC_047651.1	3770889	3772198	+
LOC117631502	2292.44	-1.18102	0.0384582	-30.7091	4.31e-207	6.2e-206	NC_047650.1	31546949	31548936	+
LOC117638754	530.993	-3.4413	0.112078	-30.7044	4.97e-207	7.15e-206	NC_047657.1	7106212	7110107	+
LOC117637522	704.045	-2.45578	0.079991	-30.7007	5.57e-207	8e-206	NC_047657.1	13773584	13774863	-
LOC117614200	1047.67	-1.91028	0.0622451	-30.6896	7.82e-207	1.12e-205	NC_047650.1	8409331	8414521	+
LOC117620867	486.746	3.85644	0.125763	30.6645	1.69e-206	2.43e-205	NC_047652.1	23744773	23750924	+
LOC117631259	1009.76	-1.9342	0.0630884	-30.6586	2.03e-206	2.91e-205	NC_047655.1	28355850	28361884	+
LOC117617493	1349.41	1.61126	0.0525587	30.6563	2.18e-206	3.12e-205	NC_047651.1	22896328	22900498	+
LOC117621700	1131.09	1.75643	0.0573203	30.6424	3.34e-206	4.77e-205	NC_047650.1	34333440	34335781	+
LOC117630544	1510.45	-1.54605	0.0504667	-30.635	4.18e-206	5.98e-205	NC_047650.1	41803832	41809935	-
LOC117618494	569.337	-2.94832	0.0962615	-30.6282	5.16e-206	7.37e-205	NC_047651.1	17115675	17121697	+
LOC117621137	480.94	-3.78083	0.123467	-30.6222	6.21e-206	8.87e-205	NC_047652.1	23441051	23442807	-
LOC117614471	734.113	2.32031	0.0758285	30.5994	1.25e-205	1.78e-204	NC_047650.1	24222180	24224957	+
LOC117635018	1299.78	1.68811	0.055249	30.5545	4.92e-205	7.02e-204	NC_047656.1	18495615	18501510	-
LOC117628720	2179.55	-1.23072	0.0402861	-30.5496	5.72e-205	8.15e-204	NC_047654.1	5074668	5085948	-
LOC117623447	632.512	2.77079	0.0907281	30.5395	7.79e-205	1.11e-203	NC_047652.1	19773056	19774820	-
LOC117636724	1335.27	1.71993	0.0563424	30.5263	1.17e-204	1.66e-203	NC_047657.1	17916881	17924343	+
LOC117631204	957.582	-1.99587	0.065393	-30.5212	1.36e-204	1.94e-203	NC_047655.1	24729591	24730639	+
LOC117628093	472.859	4.09872	0.134307	30.5176	1.52e-204	2.16e-203	NC_047654.1	13857516	13863176	+
LOC117630058	4018.71	0.964019	0.0316033	30.5038	2.32e-204	3.3e-203	NC_047655.1	26916552	26920488	+
LOC117631252	960.396	-1.92947	0.0632734	-30.4942	3.12e-204	4.42e-203	NC_047655.1	22552931	22556155	+
LOC117633960	538.229	-3.40212	0.111664	-30.4675	7.02e-204	9.95e-203	NC_047656.1	13889299	13892061	-
LOC117626593	614.991	-2.69046	0.0883245	-30.4611	8.53e-204	1.21e-202	NC_047653.1	20002632	20006720	+
LOC117620818	1413.15	-1.58455	0.0520299	-30.4546	1.04e-203	1.47e-202	NC_047652.1	18310373	18314455	-
LOC117636383	515.304	5.26113	0.172845	30.4385	1.7e-203	2.41e-202	NC_047657.1	18979050	18980735	+
LOC117614459	996.22	1.9163	0.0629663	30.4337	1.97e-203	2.79e-202	NC_047650.1	35109411	35112088	-
LOC117619819	665.135	2.53526	0.0833134	30.4304	2.18e-203	3.08e-202	NC_047651.1	12003023	12007640	+
LOC117637381	570.464	-2.82833	0.0929609	-30.4249	2.57e-203	3.63e-202	NC_047650.1	19843608	19845260	-
LOC117617520	568.828	5.72088	0.188039	30.4239	2.65e-203	3.75e-202	NC_047651.1	22797120	22799927	+
LOC117623579	740.653	-2.33224	0.0766787	-30.4158	3.4e-203	4.79e-202	NC_047652.1	1164929	1166496	-
LOC117620560	1417.58	-1.57152	0.0516682	-30.4157	3.41e-203	4.8e-202	NC_047652.1	13148028	13152520	+
LOC117634434	498.892	5.04733	0.165982	30.409	4.18e-203	5.89e-202	NC_047656.1	4542210	4542818	-
LOC117637296	915.807	2.00918	0.0661096	30.3917	7.07e-203	9.95e-202	NC_047657.1	12915347	12917042	-
LOC117622234	998.029	1.95649	0.064387	30.3864	8.31e-203	1.17e-201	NC_047652.1	10735084	10740923	-
LOC117626807	2308.9	-1.18894	0.0391439	-30.3735	1.23e-202	1.73e-201	NC_047653.1	4610873	4626576	+
LOC117620934	550.655	-3.17788	0.104656	-30.3648	1.6e-202	2.25e-201	NC_047650.1	21928544	21930926	+
LOC117631054	3006.95	1.18118	0.038919	30.3497	2.54e-202	3.56e-201	NC_047655.1	22600527	22603246	-
LOC117617636	609.476	-5.93389	0.195587	-30.3388	3.53e-202	4.96e-201	NC_047651.1	21111077	21113555	+
LOC117620275	1082.84	-1.78591	0.0588966	-30.3229	5.73e-202	8.03e-201	NC_047651.1	2755414	2759028	-
LOC117618983	1199.44	-1.79451	0.0591805	-30.3226	5.77e-202	8.08e-201	NC_047651.1	24339943	24340766	-
LOC117625457	558.172	-3.32258	0.10958	-30.321	6.07e-202	8.49e-201	NC_047650.1	8320851	8324156	-
LOC117630665	788.273	-2.44919	0.0808741	-30.2839	1.87e-201	2.61e-200	NC_047655.1	3247651	3250196	-
LOC117627009	824.998	-2.27701	0.0752013	-30.2789	2.17e-201	3.04e-200	NC_047654.1	8173530	8176746	-
LOC117613232	765.145	2.23676	0.073965	30.2408	6.89e-201	9.63e-200	NC_047650.1	2523503	2525784	+
LOC117634282	881.704	-2.15762	0.0713627	-30.2345	8.33e-201	1.16e-199	NC_047656.1	14733791	14738680	+
LOC117612704	556.572	-5.46538	0.180835	-30.223	1.18e-200	1.65e-199	NW_023010051.1	48998	51397	-
LOC117621236	2459.38	1.18207	0.0391361	30.2041	2.09e-200	2.92e-199	NC_047652.1	21594695	21600159	+
LOC117630135	1019.85	-1.83834	0.0609049	-30.1838	3.87e-200	5.4e-199	NC_047655.1	2474003	2481498	-
LOC117630097	531.09	-3.25001	0.107759	-30.16	7.94e-200	1.11e-198	NC_047655.1	22666071	22667747	+
LOC117615422	837.889	2.31319	0.0767098	30.1551	9.19e-200	1.28e-198	NC_047650.1	22031923	22034072	+
LOC117637083	699.078	-2.44822	0.0812362	-30.1371	1.58e-199	2.2e-198	NC_047657.1	14383263	14386709	-
LOC117629953	2508.46	-1.27798	0.0424209	-30.1261	2.2e-199	3.06e-198	NC_047655.1	26198262	26199070	+
LOC117637040	843.304	2.09634	0.0695986	30.1204	2.62e-199	3.64e-198	NC_047657.1	15992561	15997402	+
LOC117632072	461.497	-3.97522	0.132046	-30.1048	4.19e-199	5.82e-198	NC_047655.1	3597423	3599826	-
LOC117623319	720.242	-2.59817	0.0863471	-30.0899	6.57e-199	9.11e-198	NC_047652.1	24006430	24008455	+
LOC117633618	488.913	3.57422	0.118793	30.0878	7e-199	9.7e-198	NC_047656.1	19160470	19165134	+
LOC117617725	910.847	1.99382	0.0663565	30.0471	2.39e-198	3.31e-197	NC_047651.1	21526127	21529113	+
LOC117617905	831.363	-2.38435	0.0794464	-30.012	6.84e-198	9.48e-197	NC_047651.1	16648470	16653144	+
LOC117637172	1021.3	-1.82659	0.0608701	-30.008	7.72e-198	1.07e-196	NC_047657.1	9917062	9922153	-
LOC117636345	443.949	4.2764	0.142524	30.0048	8.5e-198	1.18e-196	NC_047657.1	13031826	13033890	-
LOC117631155	1725.36	1.38835	0.046277	30.0008	9.58e-198	1.32e-196	NC_047655.1	5178693	5181026	+
LOC117615914	2847.66	1.12594	0.0375465	29.988	1.41e-197	1.95e-196	NC_047650.1	23389387	23390434	-
LOC117634300	3525.36	-0.972085	0.0324173	-29.9866	1.47e-197	2.02e-196	NC_047656.1	15137183	15140573	+
LOC117625860	841.697	2.1162	0.0705777	29.9839	1.59e-197	2.2e-196	NC_047653.1	10550529	10553819	+
LOC117613871	826.019	-2.10459	0.0702139	-29.974	2.14e-197	2.95e-196	NC_047650.1	19745599	19746809	+
LOC117634677	1068.44	-1.81026	0.0604155	-29.9634	2.94e-197	4.05e-196	NC_047656.1	9577092	9580088	-
LOC117618569	1670.02	-1.38153	0.0461166	-29.9574	3.53e-197	4.86e-196	NC_047651.1	25609599	25612281	-
LOC117622212	456.242	4.63356	0.154681	29.9556	3.72e-197	5.11e-196	NC_047652.1	18327517	18329380	-
LOC117630792	3326.01	-1.01758	0.0339727	-29.9528	4.04e-197	5.56e-196	NC_047655.1	6421686	6424253	+
LOC117624456	724.396	-2.45861	0.0821766	-29.9187	1.13e-196	1.55e-195	NC_047653.1	2513252	2518887	+
LOC117626078	696.982	-6.45024	0.215636	-29.9127	1.35e-196	1.85e-195	NC_047653.1	16751434	16759397	+
LOC117616074	522.371	-5.32599	0.178122	-29.9007	1.92e-196	2.64e-195	NC_047650.1	8499765	8503432	-
LOC117622829	1010.99	-1.83694	0.0614352	-29.9004	1.94e-196	2.66e-195	NC_047652.1	21769980	21773713	+
LOC117631778	492.121	-3.28885	0.109997	-29.8993	2.01e-196	2.75e-195	NC_047655.1	20448622	20449683	-
LOC117614401	1835.75	-1.29665	0.0433902	-29.8834	3.23e-196	4.43e-195	NC_047650.1	40443593	40445779	-
LOC117631227	1159.48	-1.83005	0.0612481	-29.8793	3.66e-196	5e-195	NC_047655.1	2988477	2990996	+
LOC117631284	1033.35	-1.86487	0.0624333	-29.8699	4.85e-196	6.63e-195	NC_047655.1	7907087	7911713	-
LOC117637209	1103	1.84261	0.0617009	29.8637	5.84e-196	7.97e-195	NC_047657.1	7631765	7632959	+
LOC117628700	450.982	-4.36403	0.146139	-29.8622	6.1e-196	8.34e-195	NC_047654.1	281080	284763	+
LOC117616365	920.665	-7.26448	0.243272	-29.8615	6.22e-196	8.49e-195	NC_047650.1	9302744	9305091	+
LOC117628560	2067.04	1.24614	0.0417407	29.8542	7.74e-196	1.06e-194	NC_047654.1	14213816	14217056	+
LOC117612558	531.559	3.03653	0.101756	29.8414	1.14e-195	1.55e-194	NW_023010020.1	70240	73261	+
LOC117620006	792.262	2.16944	0.0727459	29.8222	2.01e-195	2.74e-194	NC_047651.1	9134962	9137860	-
LOC117636449	777.003	-2.15367	0.0722217	-29.8203	2.13e-195	2.9e-194	NC_047657.1	10063158	10065244	-
LOC117614238	467.96	-4.76177	0.159726	-29.8121	2.73e-195	3.71e-194	NC_047650.1	35971774	35978972	-
LOC117619282	8385.62	0.600224	0.0201345	29.8107	2.84e-195	3.86e-194	NC_047651.1	960405	964282	+
LOC117636839	2182.67	-1.18947	0.0399105	-29.8035	3.52e-195	4.78e-194	NC_047657.1	12801293	12807682	+
LOC117633029	1221.8	1.77285	0.0595587	29.7664	1.07e-194	1.45e-193	NC_047655.1	9495529	9497370	+
LOC117634291	2868.12	-1.16386	0.0391084	-29.7598	1.29e-194	1.76e-193	NC_047656.1	19287159	19292436	+
LOC117618677	459.717	-4.73117	0.159069	-29.7429	2.14e-194	2.9e-193	NC_047651.1	25854214	25856113	-
LOC117636756	2906.82	-1.07887	0.0362864	-29.732	2.96e-194	4.01e-193	NC_047657.1	14762427	14765695	+
LOC117637371	973.584	-2.21719	0.0745734	-29.7317	2.99e-194	4.05e-193	NC_047657.1	7141516	7145604	-
LOC117617886	1330.3	1.56784	0.0527704	29.7106	5.6e-194	7.58e-193	NC_047651.1	22434877	22435356	-
LOC117636026	559.489	2.79644	0.0941287	29.7087	5.93e-194	8.01e-193	NC_047650.1	41456767	41472261	-
LOC117636760	875.884	1.99123	0.0670302	29.7065	6.33e-194	8.56e-193	NC_047650.1	6809677	6811126	+
LOC117623282	508.263	3.00675	0.10122	29.7051	6.6e-194	8.91e-193	NC_047652.1	5269044	5274469	+
LOC117622062	877.078	-2.08104	0.070057	-29.705	6.62e-194	8.94e-193	NC_047652.1	240011	241746	+
LOC117624277	4034.54	-0.859527	0.028941	-29.6993	7.84e-194	1.06e-192	NC_047650.1	19623084	19626115	-
LOC117617921	852.641	-2.27824	0.0767298	-29.6918	9.8e-194	1.32e-192	NC_047651.1	21925719	21930725	+
LOC117629322	473.864	3.56645	0.120249	29.6588	2.61e-193	3.52e-192	NC_047654.1	9912847	9915815	-
LOC117619747	618.874	-6.16136	0.207829	-29.6463	3.79e-193	5.1e-192	NC_047651.1	22348644	22351653	-
LOC117617652	923.779	1.93123	0.0652315	29.6058	1.26e-192	1.69e-191	NC_047651.1	18008496	18010838	-
LOC117627466	1953.36	-1.31877	0.0445554	-29.5984	1.57e-192	2.11e-191	NC_047654.1	203801	205577	+
LOC117624735	439.386	3.85967	0.13043	29.5919	1.9e-192	2.55e-191	NC_047653.1	7025366	7030486	+
LOC117635727	594.479	-6.04342	0.204528	-29.5482	6.93e-192	9.31e-191	NC_047656.1	12719397	12722752	+
LOC117617584	1768.67	-1.34254	0.0454474	-29.5404	8.72e-192	1.17e-190	NC_047651.1	25069047	25073780	+
LOC117633161	490.175	3.2225	0.10911	29.5344	1.04e-191	1.4e-190	NC_047655.1	15680131	15684403	-
LOC117637905	1488.12	-1.43353	0.0485418	-29.5318	1.12e-191	1.51e-190	NC_047657.1	18631076	18649538	-
LOC117614566	3879.5	0.9021	0.0305537	29.5251	1.37e-191	1.84e-190	NC_047650.1	31620583	31624392	+
LOC117626708	763.271	-6.84153	0.232148	-29.4706	6.86e-191	9.18e-190	NC_047653.1	14290903	14291939	+
LOC117631457	451.549	4.86074	0.164963	29.4656	7.94e-191	1.06e-189	NC_047655.1	23323124	23330119	+
LOC117615561	1057.01	-1.75349	0.0595397	-29.4509	1.23e-190	1.64e-189	NC_047650.1	26819248	26821849	+
LOC117620297	571.438	2.8398	0.096436	29.4475	1.35e-190	1.81e-189	NC_047651.1	13427347	13430474	-
LOC117615376	814.384	-2.06516	0.0701563	-29.4366	1.87e-190	2.5e-189	NC_047650.1	33659234	33663759	+
LOC117616270	1012.66	1.89894	0.0645233	29.4304	2.24e-190	2.99e-189	NC_047650.1	26685050	26688194	+
LOC117638197	1426.28	-1.56358	0.053153	-29.4166	3.36e-190	4.49e-189	NC_047657.1	12689178	12693460	+
LOC117637512	974.56	-1.89845	0.0645593	-29.4062	4.57e-190	6.09e-189	NC_047657.1	15724157	15727383	-
LOC117624734	1283.25	-1.62755	0.0553516	-29.4038	4.91e-190	6.54e-189	NC_047653.1	13855386	13857817	+
LOC117617922	3397.47	-0.967396	0.0329186	-29.3875	7.93e-190	1.06e-188	NC_047651.1	19910771	19915103	+
LOC117621289	591.13	2.64677	0.0901764	29.351	2.32e-189	3.09e-188	NC_047652.1	18268350	18273969	+
LOC117621301	475.225	-3.88681	0.132505	-29.3333	3.9e-189	5.18e-188	NC_047652.1	767753	796406	-
LOC117615346	2006.75	1.3534	0.0461475	29.3278	4.59e-189	6.1e-188	NC_047650.1	33604008	33604529	+
LOC117635897	838.81	-2.06581	0.0704586	-29.3195	5.85e-189	7.77e-188	NC_047656.1	14987348	14989390	-
LOC117637165	1064.02	-1.87853	0.0641047	-29.3041	9.2e-189	1.22e-187	NC_047657.1	5553622	5556607	-
LOC117631869	7781.02	-0.61713	0.02107	-29.2895	1.41e-188	1.87e-187	NC_047655.1	12266348	12268917	+
LOC117623833	817.85	2.12164	0.0724441	29.2865	1.54e-188	2.04e-187	NC_047653.1	14880235	14891245	-
LOC117613880	476.767	3.52544	0.120495	29.2578	3.57e-188	4.72e-187	NC_047650.1	42970763	42974257	-
LOC117621389	1051.93	-7.7177	0.263826	-29.253	4.12e-188	5.45e-187	NC_047652.1	21896993	21899036	-
LOC117632345	4388.85	0.797946	0.0272803	29.2499	4.51e-188	5.96e-187	NC_047655.1	5113743	5115172	+
LOC117634336	592.273	2.68488	0.0919121	29.2114	1.39e-187	1.84e-186	NC_047656.1	18141336	18144639	+
LOC117630868	3133.73	-0.992832	0.0340338	-29.172	4.4e-187	5.81e-186	NC_047655.1	4486504	4492029	-
LOC117614550	1997.27	-1.2418	0.0425752	-29.1671	5.06e-187	6.68e-186	NC_047650.1	22678511	22681777	-
LOC117614205	1137.34	1.6651	0.0571012	29.1605	6.15e-187	8.11e-186	NC_047650.1	31403865	31404627	-
LOC117615757	545.941	2.73448	0.093817	29.1469	9.15e-187	1.21e-185	NC_047650.1	36150690	36156108	-
LOC117621519	2004.4	1.39667	0.0479563	29.1239	1.79e-186	2.36e-185	NC_047652.1	18825966	18831340	+
LOC117628440	2419.58	1.10475	0.0379331	29.1237	1.8e-186	2.37e-185	NC_047654.1	16876400	16878517	+
LOC117617268	669.988	2.30164	0.0790446	29.1182	2.11e-186	2.78e-185	NC_047651.1	23843293	23847139	+
LOC117636362	993.308	1.84094	0.0632616	29.1005	3.54e-186	4.66e-185	NC_047657.1	18127981	18134142	+
LOC117638367	1852.6	1.32596	0.0455889	29.0853	5.51e-186	7.24e-185	NC_047657.1	7315026	7315416	+
LOC117635786	862.513	-2.0124	0.0692401	-29.0641	1.02e-185	1.34e-184	NC_047656.1	10330612	10332893	+
LOC117631045	447.074	-4.18328	0.143941	-29.0625	1.07e-185	1.4e-184	NC_047655.1	20920069	20923937	-
LOC117628860	417.15	4.27173	0.147098	29.0401	2.05e-185	2.69e-184	NC_047654.1	14100513	14103409	-
LOC117621166	943.142	-1.88686	0.064979	-29.038	2.18e-185	2.86e-184	NC_047652.1	6132390	6138332	+
LOC117619757	552.053	-2.6947	0.0928124	-29.0339	2.46e-185	3.22e-184	NC_047651.1	24007806	24010228	+
LOC117624607	973.74	1.86978	0.0644005	29.0337	2.47e-185	3.24e-184	NC_047653.1	2751646	2757294	-
LOC117638069	916.178	-1.90504	0.0656332	-29.0255	3.14e-185	4.1e-184	NC_047650.1	32783586	32785905	+
LOC117617242	421.149	4.17958	0.144112	29.0022	6.17e-185	8.06e-184	NC_047651.1	23986766	23988862	-
LOC117630753	1984.22	-1.23684	0.0426788	-28.9801	1.17e-184	1.53e-183	NC_047655.1	5511299	5513106	+
LOC117617218	2368.11	1.08003	0.037304	28.9521	2.64e-184	3.45e-183	NC_047651.1	15732427	15736980	+
LOC117616006	1703.41	-1.33979	0.0462765	-28.952	2.65e-184	3.46e-183	NC_047650.1	20341498	20343673	-
LOC117636522	3888.87	0.970259	0.0335224	28.9436	3.38e-184	4.41e-183	NC_047657.1	15001747	15006760	+
LOC117636530	705.25	-6.72905	0.232646	-28.924	5.95e-184	7.76e-183	NC_047650.1	24692809	24694357	+
LOC117630866	1715.08	-1.32948	0.0459689	-28.9214	6.43e-184	8.38e-183	NC_047655.1	4079077	4084739	-
LOC117632523	1256.02	-1.60914	0.0556703	-28.9048	1.04e-183	1.35e-182	NC_047650.1	29642050	29647749	-
LOC117616623	1106.85	1.68446	0.0583691	28.8588	3.93e-183	5.11e-182	NC_047650.1	7931611	7933891	-
LOC117634797	504.181	3.11522	0.107989	28.8476	5.43e-183	7.06e-182	NC_047656.1	20877373	20882139	+
LOC117618885	2238.62	-1.21037	0.04196	-28.8458	5.72e-183	7.43e-182	NC_047651.1	18362731	18364568	+
LOC117636849	1561.96	1.34408	0.0465969	28.8448	5.89e-183	7.65e-182	NC_047657.1	19059164	19065529	-
LOC117621111	439.501	4.09832	0.14209	28.843	6.2e-183	8.04e-182	NC_047652.1	2375750	2384976	+
LOC117619796	416.725	4.64627	0.161283	28.8082	1.69e-182	2.19e-181	NC_047651.1	23862304	23867455	-
LOC117624058	1362.24	-8.40236	0.291867	-28.7883	3e-182	3.89e-181	NC_047653.1	2770558	2772054	-
LOC117623572	443.894	4.92909	0.171257	28.7818	3.63e-182	4.7e-181	NC_047652.1	16619803	16623220	-
LOC117632301	650.518	2.5692	0.0892888	28.774	4.53e-182	5.87e-181	NC_047655.1	28441250	28445119	-
LOC117631336	693.761	2.35835	0.081977	28.7685	5.32e-182	6.88e-181	NC_047655.1	1527534	1529307	-
LOC117614539	844.484	-1.97373	0.0686238	-28.7616	6.48e-182	8.38e-181	NC_047650.1	10175227	10176154	+
LOC117630075	3711.26	-0.944326	0.0328938	-28.7084	3e-181	3.88e-180	NC_047655.1	2368383	2371003	+
LOC117631050	888.898	-2.02741	0.0706291	-28.7051	3.3e-181	4.26e-180	NC_047655.1	26360810	26366367	-
LOC117621549	538.703	-5.9004	0.205881	-28.6593	1.23e-180	1.58e-179	NC_047652.1	15367812	15369591	+
LOC117614618	441.146	-3.47051	0.121117	-28.6541	1.43e-180	1.84e-179	NC_047650.1	10105489	10106443	+
LOC117638858	422.979	3.74632	0.13083	28.6351	2.46e-180	3.17e-179	NC_047657.1	6622573	6625449	+
LOC117636666	903.476	-1.95026	0.0681306	-28.6253	3.26e-180	4.2e-179	NC_047657.1	20328829	20333571	+
LOC117631607	894.464	-2.00431	0.0700731	-28.603	6.16e-180	7.93e-179	NC_047655.1	11658133	11662774	+
LOC117624502	906.136	-1.87834	0.0656881	-28.5949	7.78e-180	1e-178	NC_047653.1	11132896	11138925	+
LOC117631350	745.897	2.26261	0.0791458	28.5879	9.49e-180	1.22e-178	NC_047655.1	12468354	12474546	-
LOC117613899	749.629	-6.96696	0.24397	-28.5567	2.32e-179	2.98e-178	NC_047650.1	17126024	17128160	-
LOC117638045	2119.77	-1.27327	0.0446008	-28.5481	2.97e-179	3.81e-178	NC_047657.1	18033198	18036597	-
LOC117619963	404.746	3.85313	0.134975	28.547	3.06e-179	3.92e-178	NC_047651.1	19193223	19197268	-
LOC117616624	546.104	-2.63873	0.0924443	-28.544	3.34e-179	4.28e-178	NC_047650.1	9492380	9494490	-
LOC117634327	2193.27	-3.76019	0.131752	-28.54	3.74e-179	4.79e-178	NC_047656.1	20436840	20438686	+
LOC117614282	2450.93	-2.21413	0.0775941	-28.5347	4.34e-179	5.56e-178	NC_047650.1	30619329	30623208	+
LOC117620373	472.639	-3.18664	0.111678	-28.5341	4.42e-179	5.66e-178	NC_047651.1	347265	349288	+
LOC117619470	413.612	-4.20942	0.147538	-28.5311	4.82e-179	6.17e-178	NC_047651.1	3324009	3327732	-
LOC117618979	1006.14	-1.77456	0.0622146	-28.5232	6.04e-179	7.72e-178	NC_047651.1	25718691	25722517	+
LOC117632055	545.172	-2.8127	0.0986382	-28.5153	7.57e-179	9.68e-178	NC_047655.1	18671629	18675409	-
LOC117614269	540.093	-5.96214	0.209111	-28.5118	8.37e-179	1.07e-177	NC_047650.1	39391915	39394011	+
LOC117624938	1318.74	-1.50511	0.0527993	-28.5063	9.8e-179	1.25e-177	NC_047650.1	11739915	11741379	-
LOC117638241	2273.27	-1.14729	0.0403154	-28.4577	3.91e-178	4.98e-177	NC_047657.1	16502634	16505002	+
LOC117636678	735.298	-2.24322	0.0788372	-28.4538	4.38e-178	5.58e-177	NC_047657.1	20072852	20075249	-
LOC117624004	1194.06	1.57127	0.0552378	28.4455	5.54e-178	7.06e-177	NC_047653.1	4023675	4026455	+
LOC117632911	493.131	3.05505	0.107427	28.4385	6.77e-178	8.62e-177	NC_047655.1	3120207	3123158	+
LOC117630446	870.558	2.03285	0.0714874	28.4364	7.17e-178	9.13e-177	NC_047655.1	20676037	20679459	-
LOC117626714	1021.67	1.75721	0.0618352	28.4176	1.23e-177	1.56e-176	NC_047653.1	3811540	3813603	-
LOC117637231	410.234	4.42527	0.155734	28.4156	1.3e-177	1.65e-176	NC_047657.1	17098460	17101569	-
LOC117636617	755.744	-2.1889	0.0770393	-28.4127	1.41e-177	1.79e-176	NC_047657.1	19118510	19121821	-
LOC117633551	1075.1	-1.76888	0.0623342	-28.3773	3.85e-177	4.89e-176	NC_047656.1	19924818	19927277	-
LOC117624381	1869.01	-1.31637	0.0464227	-28.3562	7.02e-177	8.91e-176	NC_047653.1	2414791	2422256	-
LOC117612506	564.521	-2.58758	0.0912546	-28.3556	7.14e-177	9.05e-176	NW_023010015.1	33348	37008	+
LOC117636482	2715.84	-1.01372	0.0357503	-28.3554	7.18e-177	9.09e-176	NC_047650.1	27405595	27408696	-
LOC117616162	744.592	2.0525	0.0724007	28.3492	8.56e-177	1.08e-175	NC_047650.1	16697137	16701680	-
LOC117622042	418.856	-4.70976	0.166238	-28.3314	1.42e-176	1.79e-175	NC_047652.1	1722244	1728969	+
LOC117621496	1909.61	-1.25901	0.0444748	-28.3085	2.72e-176	3.44e-175	NC_047652.1	14696440	14699917	+
LOC117619415	859.941	-2.13831	0.0755769	-28.2931	4.2e-176	5.3e-175	NC_047651.1	23329440	23335008	-
LOC117627019	1403.84	1.39842	0.0494603	28.2735	7.32e-176	9.24e-175	NC_047654.1	17312100	17315433	+
LOC117629615	1857.87	-1.23704	0.0437653	-28.2652	9.25e-176	1.17e-174	NC_047655.1	26226680	26230598	-
LOC117616357	1588.35	-1.47005	0.0520291	-28.2544	1.26e-175	1.58e-174	NC_047650.1	35147548	35149129	+
LOC117623745	1190.2	-1.57618	0.0558028	-28.2456	1.61e-175	2.03e-174	NC_047653.1	2828195	2829289	+
LOC117627280	584.352	2.7773	0.0983286	28.2451	1.63e-175	2.06e-174	NC_047654.1	4615499	4622458	-
LOC117623851	1645.75	-1.47544	0.0522468	-28.2399	1.9e-175	2.39e-174	NC_047653.1	172762	177377	+
LOC117616578	1868.14	1.27497	0.0451845	28.2171	3.61e-175	4.55e-174	NC_047650.1	22976476	22977749	+
LOC117627656	878.902	1.86708	0.066174	28.2147	3.86e-175	4.86e-174	NC_047654.1	1788963	1791433	-
LOC117631438	711.925	2.23737	0.0793021	28.2133	4.02e-175	5.05e-174	NC_047655.1	11334798	11335987	+
LOC117616053	2669.54	-1.03306	0.0366237	-28.2074	4.75e-175	5.96e-174	NC_047650.1	31555298	31557206	+
LOC117636416	408.567	4.52512	0.160566	28.1823	9.63e-175	1.21e-173	NC_047650.1	10220505	10225050	+
LOC117612143	439.721	3.45921	0.12275	28.181	9.99e-175	1.25e-173	NC_047657.1	18528590	18532306	+
LOC117624497	401.485	3.77745	0.134069	28.1753	1.17e-174	1.47e-173	NC_047650.1	35411149	35419919	-
LOC117633864	834.81	-1.97167	0.0699918	-28.17	1.36e-174	1.71e-173	NC_047656.1	18429391	18432732	+
LOC117627637	452.563	3.11978	0.110801	28.1565	2e-174	2.5e-173	NC_047650.1	5296863	5301817	-
LOC117621125	734.66	-2.21625	0.0787332	-28.1489	2.47e-174	3.1e-173	NC_047652.1	449347	450775	-
LOC117619752	2560.45	-1.15773	0.0411416	-28.1401	3.17e-174	3.97e-173	NC_047651.1	20474101	20481972	+
LOC117622604	598.708	-2.5439	0.0904173	-28.1351	3.65e-174	4.56e-173	NC_047652.1	23232695	23234712	-
LOC117617771	513.004	2.80992	0.100037	28.0888	1.34e-173	1.68e-172	NC_047651.1	24064286	24069896	-
LOC117616314	520.453	-2.67865	0.0954509	-28.0631	2.76e-173	3.45e-172	NC_047650.1	34660352	34663747	-
LOC117637073	739.243	-2.13536	0.0761146	-28.0545	3.52e-173	4.39e-172	NC_047657.1	16941496	16945011	-
LOC117631461	1502.82	-1.41713	0.0505154	-28.0535	3.62e-173	4.52e-172	NC_047655.1	25592441	25597603	-
LOC117620561	3197.19	1.05708	0.0376877	28.0484	4.18e-173	5.21e-172	NC_047650.1	9944936	9945693	-
LOC117631592	770.693	-2.15559	0.0768527	-28.0483	4.19e-173	5.22e-172	NC_047655.1	1167485	1171992	-
LOC117632566	501.908	5.82064	0.207532	28.047	4.35e-173	5.42e-172	NC_047655.1	6843038	6849967	-
LOC117629660	389.838	3.90628	0.139286	28.045	4.6e-173	5.72e-172	NC_047650.1	34198572	34199816	+
LOC117612694	1085.3	-1.61721	0.0576979	-28.0289	7.23e-173	8.99e-172	NW_023010049.1	24399	29792	-
LOC117623613	575.446	2.54737	0.0909104	28.0207	9.09e-173	1.13e-171	NC_047652.1	629836	633307	+
LOC117630672	1464.09	1.35609	0.0484083	28.0137	1.11e-172	1.37e-171	NC_047655.1	19267121	19280410	-
LOC117615150	437.55	5.20824	0.185935	28.011	1.19e-172	1.48e-171	NC_047650.1	34915032	34919212	+
LOC117624918	1873	-2.47812	0.0884719	-28.0102	1.22e-172	1.51e-171	NC_047653.1	1796137	1799260	+
LOC117620011	1722.99	1.27727	0.0456153	28.0008	1.59e-172	1.97e-171	NC_047651.1	21938611	21940990	+
LOC117624359	459.008	2.98293	0.106531	28.0005	1.6e-172	1.98e-171	NC_047653.1	5509537	5516175	-
LOC117624722	704.204	-2.15503	0.0770039	-27.986	2.41e-172	2.98e-171	NC_047653.1	3164656	3166202	-
LOC117632674	907.258	1.8323	0.0654881	27.9791	2.92e-172	3.62e-171	NC_047655.1	24579999	24583414	-
LOC117623827	1001.1	-1.75142	0.06262	-27.969	3.87e-172	4.78e-171	NC_047653.1	17183823	17186966	-
LOC117626019	462.677	3.17333	0.113474	27.9653	4.29e-172	5.31e-171	NC_047653.1	17938532	17944025	+
LOC117637080	3401.28	-0.88196	0.0315457	-27.9582	5.24e-172	6.48e-171	NC_047657.1	15913736	15917974	-
LOC117613173	816.795	-2.00119	0.071611	-27.9452	7.53e-172	9.3e-171	NC_047650.1	32015434	32020868	+
LOC117613550	419.195	-3.48319	0.124679	-27.9371	9.45e-172	1.17e-170	NW_023010382.1	3860	6897	+
LOC117618865	615.098	2.41989	0.0866541	27.9259	1.29e-171	1.6e-170	NC_047651.1	12636145	12644157	-
LOC117622197	521.852	-2.72444	0.0975682	-27.9234	1.39e-171	1.71e-170	NC_047652.1	2101591	2103359	+
LOC117615035	388.788	3.89525	0.139548	27.9134	1.83e-171	2.26e-170	NC_047650.1	40540175	40544237	+
LOC117618607	522.761	2.83245	0.101517	27.9012	2.58e-171	3.18e-170	NC_047651.1	20558145	20560170	+
LOC117624717	2494.78	1.08535	0.0389427	27.8706	6.07e-171	7.46e-170	NC_047653.1	2493935	2496955	+
LOC117617308	425.88	-3.21249	0.115366	-27.8462	1.2e-170	1.47e-169	NC_047651.1	17692057	17695053	-
LOC117635680	714.787	-2.11818	0.0761286	-27.8238	2.24e-170	2.75e-169	NC_047650.1	27141912	27142751	+
LOC117627806	3586.91	-0.91176	0.0327831	-27.8119	3.11e-170	3.82e-169	NC_047654.1	2665277	2670354	-
LOC117638025	807.479	-1.9579	0.0704189	-27.8036	3.92e-170	4.81e-169	NC_047650.1	20513385	20514486	-
LOC117632119	1375.57	-1.49308	0.0537079	-27.8	4.34e-170	5.32e-169	NC_047655.1	22071704	22073735	+
LOC117616511	753.548	2.01486	0.0724839	27.7974	4.66e-170	5.72e-169	NC_047650.1	8258342	8260772	-
LOC117622534	1045.85	-1.83967	0.0662104	-27.7852	6.55e-170	8.03e-169	NC_047650.1	32457570	32460954	+
LOC117616338	416.298	3.42445	0.123279	27.7781	7.97e-170	9.76e-169	NC_047650.1	12283039	12287849	+
LOC117633445	1664.45	-1.30351	0.0469405	-27.7693	1.02e-169	1.25e-168	NC_047656.1	16242944	16246746	+
LOC117620319	631.529	-2.31246	0.0832969	-27.7617	1.26e-169	1.54e-168	NC_047651.1	25329822	25333141	-
LOC117631220	1134.94	-1.58057	0.056947	-27.755	1.52e-169	1.85e-168	NC_047655.1	28799952	28804160	-
LOC117636079	646.919	-2.47991	0.0893863	-27.7437	2.08e-169	2.54e-168	NC_047656.1	10797023	10799416	-
LOC117617278	611.435	2.39352	0.0862969	27.7359	2.58e-169	3.15e-168	NC_047651.1	25139228	25147606	+
LOC117614637	416.457	-4.37479	0.157742	-27.7339	2.73e-169	3.33e-168	NC_047650.1	2768080	2771750	+
LOC117633489	459.703	2.96367	0.106968	27.7061	5.89e-169	7.18e-168	NC_047656.1	13914231	13925148	-
LOC117631072	3049.13	-1.02465	0.0369995	-27.6937	8.32e-169	1.01e-167	NC_047655.1	1718398	1720892	-
LOC117614338	530.546	-2.59851	0.0938355	-27.6921	8.68e-169	1.06e-167	NC_047650.1	25693308	25696492	-
LOC117625879	486.322	2.87911	0.104008	27.6816	1.16e-168	1.42e-167	NC_047653.1	22161078	22171979	-
LOC117620017	475.397	-2.87376	0.103829	-27.6778	1.29e-168	1.57e-167	NC_047651.1	19083412	19087549	+
LOC117634060	551.323	-2.64635	0.0956382	-27.6704	1.59e-168	1.93e-167	NC_047656.1	17221974	17229652	-
LOC117625809	399.967	-3.66348	0.132471	-27.655	2.43e-168	2.96e-167	NC_047653.1	9677326	9678552	-
LOC117627020	386.696	-4.14962	0.150072	-27.6509	2.72e-168	3.31e-167	NC_047654.1	17291811	17295468	+
LOC117620008	1359.67	1.40762	0.0509099	27.6492	2.85e-168	3.46e-167	NC_047651.1	22240345	22242479	-
LOC117612828	419.521	5.22516	0.189151	27.6243	5.68e-168	6.89e-167	NW_023010083.1	48717	50634	-
LOC117621105	15258.7	-0.442916	0.0160353	-27.6214	6.16e-168	7.46e-167	NC_047652.1	2237667	2240712	+
LOC117630864	768.648	1.95672	0.0708456	27.6195	6.48e-168	7.85e-167	NC_047655.1	13004513	13008623	-
LOC117616763	717.223	2.09123	0.0757286	27.6147	7.4e-168	8.97e-167	NC_047650.1	19512649	19514991	+
LOC117632668	5770.24	0.663273	0.024027	27.6053	9.62e-168	1.16e-166	NC_047655.1	29267457	29271853	+
LOC117622148	781.064	2.08974	0.0757408	27.5906	1.44e-167	1.74e-166	NC_047652.1	8174809	8178484	+
LOC117631408	480.5	2.90541	0.105307	27.5899	1.47e-167	1.78e-166	NC_047655.1	604177	605073	+
LOC117632737	517.777	2.73784	0.0992393	27.5882	1.54e-167	1.86e-166	NC_047655.1	24261634	24265077	-
LOC117616226	474.52	5.80263	0.210337	27.5874	1.58e-167	1.91e-166	NC_047650.1	29226344	29228214	+
LOC117631077	542.194	-2.7691	0.100387	-27.5842	1.72e-167	2.08e-166	NC_047655.1	27460846	27465829	-
LOC117623968	383.494	-4.46604	0.161936	-27.579	1.98e-167	2.39e-166	NC_047653.1	6757668	6761502	+
LOC117616622	753.031	2.06605	0.074922	27.576	2.16e-167	2.6e-166	NC_047650.1	3218973	3221018	+
LOC117624937	1336.15	-1.40052	0.0508055	-27.5664	2.82e-167	3.39e-166	NC_047653.1	10774568	10781315	+
LOC117628143	745.077	-2.14825	0.0779491	-27.5596	3.39e-167	4.08e-166	NC_047650.1	24171144	24179656	+
LOC117632321	401.107	3.56811	0.129572	27.5377	6.21e-167	7.48e-166	NC_047655.1	12645349	12655021	-
LOC117629099	427.862	3.2131	0.116705	27.5317	7.33e-167	8.81e-166	NC_047654.1	14184201	14187665	-
LOC117638777	383.284	4.64037	0.168547	27.5317	7.33e-167	8.81e-166	NC_047650.1	19755632	19761251	-
LOC117615545	705.694	-2.30031	0.0835648	-27.5272	8.29e-167	9.96e-166	NC_047650.1	14639069	14645997	-
LOC117626619	1476.71	-1.42513	0.0517932	-27.5157	1.14e-166	1.37e-165	NC_047653.1	21064314	21071215	-
LOC117622177	16542.1	-0.445457	0.0161983	-27.5002	1.74e-166	2.09e-165	NC_047652.1	20284763	20288197	+
LOC117634782	383.636	-4.10689	0.14949	-27.4726	3.73e-166	4.48e-165	NC_047656.1	19485562	19486576	+
LOC117621186	889.684	2.06016	0.0749928	27.4714	3.86e-166	4.62e-165	NC_047652.1	5984811	5991076	-
LOC117631463	396.294	3.79518	0.13816	27.4694	4.07e-166	4.88e-165	NC_047650.1	29097032	29101359	+
LOC117627008	2200.52	-1.12609	0.0409968	-27.4677	4.27e-166	5.11e-165	NC_047654.1	12508720	12517593	-
LOC117620783	803.459	-1.99922	0.0727893	-27.4659	4.49e-166	5.37e-165	NC_047652.1	6325834	6329587	+
LOC117616329	802.984	1.95184	0.0710647	27.4657	4.51e-166	5.39e-165	NC_047650.1	32563591	32565132	-
LOC117626582	1602.16	-1.44901	0.0527836	-27.4518	6.61e-166	7.89e-165	NC_047653.1	4513848	4516131	+
LOC117636177	915.526	-1.92309	0.070088	-27.4382	9.61e-166	1.15e-164	NC_047656.1	12534609	12536107	+
LOC117626371	3815.41	0.913897	0.0333465	27.4061	2.32e-165	2.77e-164	NC_047653.1	4464994	4472012	-
LOC117637214	1109.68	-1.58031	0.0576737	-27.4009	2.67e-165	3.19e-164	NC_047657.1	19268596	19273805	+
LOC117628666	471.808	-2.89213	0.105562	-27.3974	2.95e-165	3.51e-164	NC_047654.1	1740623	1744853	+
LOC117622201	568.376	-2.44613	0.0893242	-27.3848	4.16e-165	4.95e-164	NC_047652.1	18679456	18682439	+
LOC117618605	1759.8	-3.52957	0.128899	-27.3825	4.43e-165	5.28e-164	NC_047651.1	17108874	17114500	-
LOC117629396	510.815	-2.64453	0.0965913	-27.3786	4.94e-165	5.87e-164	NC_047654.1	3428318	3429882	-
LOC117617163	466.993	-3.18962	0.116542	-27.3687	6.46e-165	7.69e-164	NC_047651.1	23898340	23900274	+
LOC117619234	452.912	2.91974	0.106724	27.358	8.68e-165	1.03e-163	NC_047651.1	15028470	15036855	+
LOC117617312	522.912	2.6203	0.0958302	27.3432	1.3e-164	1.55e-163	NC_047651.1	3727682	3736453	-
LOC117617199	1827.82	-1.21919	0.0445885	-27.3432	1.3e-164	1.55e-163	NC_047651.1	18454315	18457685	-
LOC117637245	1090.4	-1.61356	0.0590205	-27.339	1.46e-164	1.73e-163	NC_047657.1	15641182	15644952	-
LOC117615491	375.211	-4.15353	0.151956	-27.3338	1.68e-164	2e-163	NC_047650.1	30543591	30547081	+
LOC117614253	557.293	2.45476	0.0898329	27.3258	2.09e-164	2.48e-163	NC_047650.1	32160886	32168433	-
LOC117614511	1006.71	1.66486	0.0609884	27.298	4.48e-164	5.31e-163	NC_047650.1	23291409	23298524	+
LOC117619258	590.925	2.6207	0.0960614	27.2815	7.04e-164	8.33e-163	NC_047651.1	757240	766935	+
LOC117618817	471.085	2.82915	0.103751	27.2685	1e-163	1.19e-162	NC_047651.1	18183246	18188389	+
LOC117625930	989.108	-1.73569	0.0636714	-27.2601	1.26e-163	1.49e-162	NC_047650.1	36841866	36843022	-
LOC117615039	1052.17	-1.70647	0.0626015	-27.2592	1.29e-163	1.53e-162	NC_047650.1	26535427	26538184	+
LOC117614206	431.592	3.16453	0.116125	27.2511	1.61e-163	1.91e-162	NC_047650.1	27675838	27676710	+
LOC117630951	366.108	3.92213	0.143961	27.2444	1.93e-163	2.28e-162	NC_047655.1	460054	464567	+
LOC117626098	398.105	3.45424	0.126871	27.2264	3.16e-163	3.73e-162	NC_047653.1	3297427	3303749	-
LOC117613823	653.82	-6.85113	0.251661	-27.2237	3.41e-163	4.02e-162	NC_047650.1	34106193	34108383	-
LOC117618510	385.591	3.65933	0.134519	27.203	5.98e-163	7.05e-162	NC_047651.1	23346872	23361724	+
LOC117631874	2065.97	-1.13287	0.041674	-27.1842	9.99e-163	1.18e-161	NC_047655.1	24841328	24846031	+
LOC117617676	1062.3	-1.59841	0.0588152	-27.1768	1.22e-162	1.44e-161	NC_047651.1	23407133	23411324	-
LOC117632450	2163.85	1.1304	0.0415988	27.1739	1.32e-162	1.56e-161	NC_047655.1	28707947	28713163	-
LOC117613420	432.984	5.55529	0.20461	27.1506	2.49e-162	2.93e-161	NW_023010309.1	8439	9950	+
LOC117627822	997.909	-1.64423	0.0605615	-27.1498	2.54e-162	2.99e-161	NC_047654.1	3224695	3232739	-
LOC117629402	399.431	5.10377	0.188149	27.1262	4.84e-162	5.68e-161	NC_047654.1	12100012	12100536	+
LOC117614118	1338.04	-1.44158	0.0531451	-27.1253	4.95e-162	5.81e-161	NC_047650.1	31346073	31350210	+
LOC117615092	628.442	-2.20677	0.0813746	-27.1186	5.94e-162	6.97e-161	NC_047650.1	2625531	2629740	-
LOC117631667	373.82	3.84424	0.141837	27.1033	9.01e-162	1.06e-160	NC_047655.1	22136746	22138993	-
LOC117631297	394.087	-4.0515	0.149531	-27.0947	1.14e-161	1.33e-160	NC_047655.1	24760453	24763294	-
LOC117621541	425.969	5.3817	0.198692	27.0857	1.45e-161	1.7e-160	NC_047652.1	7840814	7843461	+
LOC117630970	2215.2	-1.06744	0.0394111	-27.0846	1.49e-161	1.75e-160	NC_047655.1	29257527	29260761	-
LOC117630644	631.458	2.19036	0.0808902	27.0782	1.78e-161	2.08e-160	NC_047655.1	23288954	23290439	-
LOC117632713	3610.7	0.901884	0.0333125	27.0735	2.02e-161	2.36e-160	NC_047650.1	9618681	9623957	-
LOC117618770	396.381	-3.32986	0.123027	-27.0661	2.47e-161	2.88e-160	NC_047651.1	25507360	25508496	+
LOC117634348	490.339	2.73834	0.101182	27.0635	2.65e-161	3.09e-160	NC_047650.1	28359397	28366099	-
LOC117626468	1428.89	-1.34036	0.0495441	-27.054	3.43e-161	4e-160	NC_047653.1	4760918	4764598	+
LOC117619118	3506.99	-0.878954	0.0324898	-27.0532	3.5e-161	4.08e-160	NC_047651.1	25261581	25272862	+
LOC117626661	445.564	-3.05957	0.113124	-27.0461	4.25e-161	4.96e-160	NC_047653.1	3281151	3284426	+
LOC117629345	476.396	-2.70358	0.100004	-27.0348	5.76e-161	6.71e-160	NC_047654.1	4417908	4421800	+
LOC117632817	4551.56	-0.721994	0.0267061	-27.0348	5.77e-161	6.72e-160	NC_047655.1	23821566	23824210	-
LOC117614687	372.834	-4.07905	0.150942	-27.024	7.72e-161	8.99e-160	NC_047650.1	6729441	6730254	-
LOC117619187	375.974	-4.26005	0.157661	-27.0204	8.52e-161	9.91e-160	NC_047651.1	21907584	21909102	+
LOC117621037	1030.57	1.64187	0.0608023	27.0034	1.35e-160	1.57e-159	NC_047650.1	24396411	24398451	-
LOC117626288	435.948	-3.06016	0.113365	-26.9938	1.75e-160	2.03e-159	NC_047653.1	8855155	8856467	-
LOC117630821	1961.67	1.1605	0.0430072	26.9837	2.29e-160	2.67e-159	NC_047655.1	27044044	27050893	-
LOC117632600	375.686	3.7453	0.138818	26.98	2.54e-160	2.95e-159	NC_047655.1	20428490	20430598	+
LOC117627287	366.714	-4.14459	0.153765	-26.954	5.12e-160	5.94e-159	NC_047654.1	1128248	1130533	-
LOC117616559	424.997	-3.15186	0.116936	-26.9537	5.16e-160	5.98e-159	NC_047650.1	21507479	21510062	-
LOC117630758	5188.62	-0.68117	0.0252797	-26.9453	6.48e-160	7.51e-159	NC_047655.1	7861709	7866240	-
LOC117631114	2380.02	-1.01532	0.0377034	-26.9292	1e-159	1.16e-158	NC_047655.1	1968609	1971697	-
LOC117617701	1777.99	-1.31337	0.0487778	-26.9256	1.1e-159	1.27e-158	NC_047651.1	23475946	23479704	+
LOC117635949	374.593	-4.5767	0.170011	-26.92	1.28e-159	1.48e-158	NC_047650.1	38209428	38212869	-
LOC117635838	701.847	-2.41924	0.0898986	-26.9108	1.64e-159	1.9e-158	NC_047656.1	17540312	17542943	+
LOC117632104	1350.53	-3.37669	0.125506	-26.9045	1.94e-159	2.25e-158	NC_047655.1	25817903	25822098	+
LOC117629594	1727.57	-1.19321	0.0443549	-26.9015	2.11e-159	2.44e-158	NC_047650.1	152087	159030	+
LOC117621525	583.432	-2.28538	0.0849847	-26.8917	2.75e-159	3.17e-158	NC_047652.1	15834435	15840527	+
LOC117619929	569.23	-2.39885	0.0892109	-26.8897	2.9e-159	3.35e-158	NC_047651.1	17869525	17874170	-
LOC117627045	6393.49	-0.710858	0.0264573	-26.8682	5.17e-159	5.97e-158	NC_047654.1	14922462	14928826	+
LOC117626871	1212.92	-1.4562	0.0542216	-26.8564	7.1e-159	8.19e-158	NC_047650.1	9924366	9935331	-
LOC117628083	914.796	-1.74374	0.0649626	-26.8423	1.04e-158	1.2e-157	NC_047654.1	7463156	7464564	-
LOC117624505	6753.04	0.657844	0.0245078	26.8422	1.04e-158	1.2e-157	NC_047650.1	5690684	5695007	+
LOC117615989	390.379	5.03843	0.187718	26.8404	1.09e-158	1.26e-157	NC_047650.1	11406907	11412994	-
LOC117636204	447.635	-5.62904	0.209772	-26.8341	1.29e-158	1.49e-157	NC_047656.1	18749541	18753014	-
LOC117626563	386.731	-3.57694	0.133299	-26.834	1.3e-158	1.49e-157	NC_047653.1	14101966	14102458	+
LOC117624545	366.678	-4.51542	0.168386	-26.8158	2.11e-158	2.43e-157	NC_047653.1	650156	651857	-
LOC117616746	783.146	-2.10174	0.0783787	-26.8152	2.15e-158	2.47e-157	NC_047650.1	37729480	37731599	-
LOC117630887	2587.26	-0.963566	0.0359347	-26.8143	2.2e-158	2.52e-157	NC_047655.1	4873622	4875727	-
LOC117635991	380.876	4.97279	0.18548	26.8104	2.45e-158	2.81e-157	NC_047656.1	9692294	9694780	+
LOC117638260	607.97	6.69857	0.249897	26.8053	2.8e-158	3.21e-157	NC_047657.1	8513340	8515896	+
LOC117636818	1315.11	1.43558	0.0535698	26.7983	3.38e-158	3.88e-157	NC_047657.1	703730	710513	-
LOC117629734	1361.13	-1.51121	0.0564078	-26.7908	4.14e-158	4.74e-157	NC_047655.1	22621573	22628943	+
LOC117613826	1055.27	-1.63653	0.0610981	-26.7853	4.79e-158	5.48e-157	NC_047650.1	42247553	42252492	-
LOC117620988	462.695	-5.85191	0.218509	-26.7811	5.37e-158	6.14e-157	NC_047650.1	3303902	3308156	+
LOC117628821	672.113	-2.22983	0.0832731	-26.7773	5.94e-158	6.79e-157	NC_047650.1	23707509	23712495	+
LOC117629190	510.581	-2.61026	0.0975281	-26.7642	8.43e-158	9.64e-157	NC_047654.1	15665160	15667618	-
LOC117620000	429.707	3.37401	0.126101	26.7564	1.04e-157	1.19e-156	NC_047651.1	19492577	19496050	-
LOC117621520	453.025	5.84192	0.218369	26.7525	1.15e-157	1.32e-156	NC_047652.1	18815112	18818634	+
LOC117623392	375.832	-3.56403	0.13327	-26.7429	1.49e-157	1.7e-156	NC_047652.1	4940960	4946069	+
LOC117622259	371.426	-4.0039	0.149818	-26.725	2.41e-157	2.75e-156	NC_047652.1	14744900	14750385	+
LOC117619518	1817.15	1.22612	0.0459137	26.7049	4.13e-157	4.7e-156	NC_047651.1	20315637	20322414	-
LOC117612131	717.477	1.97349	0.0739177	26.6984	4.91e-157	5.59e-156	NC_047657.1	13389178	13391854	+
LOC117617946	356.498	4.4161	0.165447	26.6919	5.85e-157	6.65e-156	NC_047651.1	14766285	14771393	-
LOC117624599	2803.35	-1.0571	0.0396434	-26.6652	1.19e-156	1.36e-155	NC_047653.1	13760196	13765264	+
LOC117629946	876.778	-1.80925	0.0678646	-26.6596	1.38e-156	1.57e-155	NC_047655.1	28345318	28348951	+
LOC117617763	1723.11	-1.28185	0.0480844	-26.6582	1.44e-156	1.63e-155	NC_047651.1	13782205	13789001	+
LOC117629124	2658.04	1.08539	0.0407262	26.6509	1.75e-156	1.99e-155	NC_047650.1	36544559	36550108	-
LOC117636646	4383.55	0.870868	0.0326903	26.6399	2.34e-156	2.66e-155	NC_047657.1	10589341	10595993	+
LOC117624439	1548.11	1.35563	0.0508982	26.6342	2.73e-156	3.1e-155	NC_047653.1	2953239	2955411	-
LOC117635885	381.587	-5.03893	0.189389	-26.6063	5.74e-156	6.51e-155	NC_047656.1	6842263	6844087	-
LOC117634766	519.828	2.51352	0.0944742	26.6053	5.89e-156	6.68e-155	NC_047656.1	8009917	8018495	+
LOC117631305	385.546	5.14254	0.193379	26.593	8.17e-156	9.26e-155	NC_047655.1	22043566	22045968	+
LOC117628925	625.154	2.24293	0.0843886	26.5786	1.2e-155	1.36e-154	NC_047650.1	32555366	32556731	-
LOC117633075	375.759	3.93568	0.148147	26.5661	1.67e-155	1.89e-154	NC_047655.1	21184434	21186456	-
LOC117622071	959.62	1.64247	0.0618305	26.5641	1.76e-155	1.99e-154	NC_047652.1	7617093	7621103	-
LOC117624576	634.772	-2.25203	0.0848014	-26.5565	2.16e-155	2.44e-154	NC_047653.1	11602810	11605356	-
LOC117628542	2444.97	-1.0159	0.0382683	-26.5467	2.8e-155	3.17e-154	NC_047654.1	11029379	11030988	-
LOC117627359	847.766	1.8248	0.0687511	26.5422	3.16e-155	3.57e-154	NC_047654.1	12845729	12852781	-
LOC117615274	913.155	1.93911	0.0730689	26.538	3.53e-155	3.98e-154	NC_047650.1	41661648	41664376	+
LOC117631579	355.471	3.81583	0.143804	26.535	3.83e-155	4.32e-154	NC_047655.1	16371898	16385704	+
LOC117628385	917.667	-1.74537	0.0658046	-26.5236	5.18e-155	5.84e-154	NC_047654.1	7583358	7585358	+
LOC117614400	380.276	-3.48373	0.13135	-26.5224	5.34e-155	6.02e-154	NC_047650.1	21845089	21846333	+
LOC117616105	2938.4	-0.948006	0.0357473	-26.5197	5.75e-155	6.47e-154	NC_047650.1	28895599	28901064	+
LOC117630906	624.25	-2.16022	0.0814614	-26.5183	5.97e-155	6.71e-154	NC_047655.1	2973102	2982031	-
LOC117634258	773.574	-1.8941	0.0714535	-26.5082	7.8e-155	8.77e-154	NC_047656.1	17413451	17419135	-
LOC117614609	367.894	3.52758	0.133106	26.502	9.19e-155	1.03e-153	NC_047650.1	35331541	35334149	+
LOC117634828	1005.86	-1.69922	0.0641685	-26.4806	1.62e-154	1.82e-153	NC_047656.1	4622123	4626412	-
LOC117630737	379.096	3.60086	0.135987	26.4794	1.67e-154	1.88e-153	NC_047655.1	6598981	6600418	+
LOC117619911	861.667	-1.78954	0.067589	-26.4767	1.8e-154	2.02e-153	NC_047651.1	17491444	17496867	+
LOC117631474	1881.5	-2.71075	0.102405	-26.471	2.09e-154	2.35e-153	NC_047655.1	11867670	11871947	+
LOC117614198	533.776	2.46365	0.0930967	26.4633	2.56e-154	2.87e-153	NC_047650.1	8826023	8830341	+
LOC117627864	1924.21	-2.93892	0.111059	-26.4628	2.6e-154	2.91e-153	NC_047654.1	9016997	9018190	-
LOC117638781	710.298	1.959	0.0740845	26.4428	4.41e-154	4.94e-153	NC_047657.1	20091156	20094919	+
LOC117629311	497.278	-2.58537	0.0978423	-26.4238	7.29e-154	8.16e-153	NC_047654.1	15518554	15520216	+
LOC117630950	1067.28	-1.52568	0.0577587	-26.4147	9.28e-154	1.04e-152	NC_047655.1	454822	459463	+
LOC117623581	3246.5	0.851922	0.0322591	26.4088	1.09e-153	1.21e-152	NC_047652.1	15444100	15445687	+
LOC117626887	347.737	4.10647	0.155497	26.4086	1.09e-153	1.22e-152	NC_047654.1	17438776	17440873	-
LOC117628059	353.832	3.84217	0.145694	26.3714	2.91e-153	3.25e-152	NC_047654.1	11008636	11009428	-
LOC117618807	581.22	-2.27941	0.0865631	-26.3324	8.17e-153	9.12e-152	NC_047651.1	25714430	25715149	-
LOC117633472	1518.42	1.27258	0.0483327	26.3297	8.77e-153	9.79e-152	NC_047656.1	21036439	21042170	-
LOC117635965	730.638	-1.90901	0.0725146	-26.3259	9.69e-153	1.08e-151	NC_047656.1	20471840	20476387	+
LOC117614629	805.212	-1.83285	0.0696407	-26.3186	1.17e-152	1.31e-151	NC_047650.1	33009611	33012273	-
LOC117628813	390.442	-5.23034	0.198798	-26.3098	1.48e-152	1.65e-151	NC_047654.1	15544899	15547064	+
LOC117621466	3282.7	-0.894777	0.0340113	-26.3082	1.54e-152	1.72e-151	NC_047652.1	2136322	2141375	+
LOC117628366	377.71	-5.00964	0.190427	-26.3074	1.58e-152	1.75e-151	NC_047654.1	7959215	7963742	-
LOC117626032	489.946	2.82169	0.107266	26.3055	1.66e-152	1.84e-151	NC_047653.1	764838	770689	-
LOC117616077	1163.78	-1.45229	0.055216	-26.3019	1.83e-152	2.03e-151	NC_047650.1	27596205	27597791	-
LOC117635519	2155.83	-1.03231	0.0392591	-26.2949	2.2e-152	2.44e-151	NC_047650.1	28753556	28757384	-
LOC117628101	350.919	3.70474	0.140962	26.2819	3.09e-152	3.43e-151	NC_047654.1	3146382	3147605	+
LOC117622596	360.339	-4.17696	0.159429	-26.1995	2.69e-151	2.98e-150	NC_047652.1	6576699	6577690	-
LOC117620133	5699.78	-0.662258	0.0252811	-26.1957	2.97e-151	3.3e-150	NC_047651.1	23724574	23725577	-
LOC117618647	1078.41	-1.53408	0.058581	-26.1873	3.71e-151	4.11e-150	NC_047651.1	9865670	9871967	+
LOC117635689	3968.29	-0.796505	0.0304373	-26.1687	6.04e-151	6.69e-150	NC_047656.1	17722258	17724582	-
LOC117618788	401.399	3.23802	0.123745	26.1669	6.32e-151	7e-150	NC_047651.1	18962720	18964565	+
LOC117632315	1356.92	-1.34912	0.051559	-26.1666	6.38e-151	7.06e-150	NC_047655.1	2435256	2440297	+
LOC117613805	365.945	3.70451	0.141601	26.1617	7.26e-151	8.03e-150	NC_047650.1	34319623	34322499	+
LOC117615998	402.478	-5.47508	0.209284	-26.1609	7.4e-151	8.18e-150	NC_047650.1	36278834	36280703	-
LOC117618846	1973.59	-1.09999	0.0420581	-26.154	8.88e-151	9.81e-150	NC_047651.1	23273800	23275843	-
LOC117617356	711.719	-2.08055	0.0795632	-26.1497	9.94e-151	1.1e-149	NC_047651.1	22254092	22258258	+
LOC117637856	579.693	2.44289	0.0934588	26.1387	1.32e-150	1.46e-149	NC_047657.1	17606841	17610832	-
LOC117633134	399.702	3.41133	0.130517	26.137	1.38e-150	1.53e-149	NC_047655.1	25170209	25171892	-
LOC117613793	665.254	7.1787	0.274757	26.1274	1.78e-150	1.96e-149	NC_047650.1	11148028	11150892	-
LOC117633679	1938.16	-1.172	0.0448654	-26.1225	2.02e-150	2.23e-149	NC_047656.1	15952283	15956900	+
LOC117627846	886.563	1.76039	0.06739	26.1225	2.03e-150	2.23e-149	NC_047654.1	4276990	4278616	+
LOC117636698	340.662	-4.28334	0.164047	-26.1104	2.78e-150	3.06e-149	NC_047657.1	20277690	20280854	-
LOC117637700	545.867	-6.50011	0.24896	-26.1091	2.88e-150	3.17e-149	NC_047657.1	7410630	7412214	+
LOC117621366	5762.8	-0.668165	0.0255925	-26.1079	2.97e-150	3.26e-149	NC_047652.1	1002781	1007359	+
LOC117617861	830.067	-1.825	0.069906	-26.1065	3.08e-150	3.38e-149	NC_047651.1	2072400	2073535	-
LOC117628043	1643.44	-1.20838	0.046303	-26.0972	3.92e-150	4.31e-149	NC_047654.1	18121113	18128307	+
LOC117616505	349.171	4.42021	0.16938	26.0964	4e-150	4.4e-149	NC_047650.1	10187648	10193470	-
LOC117624260	2375.57	1.10959	0.0425309	26.089	4.86e-150	5.33e-149	NC_047653.1	1468251	1468998	+
LOC117625283	379.008	3.49922	0.134221	26.0705	7.88e-150	8.64e-149	NC_047650.1	19977246	19980024	-
LOC117618857	348.459	3.61463	0.13866	26.0683	8.34e-150	9.15e-149	NC_047651.1	1841012	1850867	+
LOC117625377	542.172	-2.3149	0.0888268	-26.0609	1.01e-149	1.11e-148	NC_047653.1	12163880	12176609	+
LOC117632498	1384.26	1.30747	0.0501767	26.0574	1.11e-149	1.22e-148	NC_047655.1	4321052	4322982	+
LOC117623271	1228.65	-1.47857	0.0567436	-26.057	1.12e-149	1.23e-148	NC_047652.1	22116157	22120060	-
LOC117623915	953.688	1.61727	0.0620698	26.0556	1.16e-149	1.27e-148	NC_047653.1	529518	532980	-
LOC117633009	2680.65	-1.02862	0.0394885	-26.0487	1.39e-149	1.52e-148	NC_047655.1	21507156	21508735	-
LOC117616732	722.601	-1.96703	0.0755181	-26.0471	1.45e-149	1.59e-148	NC_047650.1	23621724	23623281	-
LOC117623924	367.07	-3.54457	0.13609	-26.0458	1.5e-149	1.64e-148	NC_047653.1	1346107	1348922	+
LOC117617972	726.58	-7.38463	0.283985	-26.0036	4.51e-149	4.92e-148	NC_047651.1	4088232	4088628	-
LOC117634378	342.782	-3.85248	0.148205	-25.9942	5.75e-149	6.28e-148	NC_047656.1	17436109	17439771	-
LOC117631827	1080.79	-1.77582	0.0683596	-25.9776	8.88e-149	9.68e-148	NC_047655.1	26176923	26180920	+
LOC117627148	665.435	2.08574	0.0803181	25.9685	1.12e-148	1.22e-147	NC_047654.1	9720829	9726236	-
LOC117628942	1042.93	-1.57382	0.0606053	-25.9683	1.13e-148	1.23e-147	NC_047650.1	20766803	20773650	+
LOC117636816	447.175	-2.80765	0.108135	-25.9644	1.25e-148	1.36e-147	NC_047650.1	38205507	38207932	-
LOC117637705	847.044	1.74549	0.0672287	25.9635	1.28e-148	1.39e-147	NC_047650.1	13940723	13944255	-
LOC117636603	425.265	2.79367	0.107626	25.9571	1.51e-148	1.64e-147	NC_047657.1	18504795	18512003	-
LOC117613816	523.348	2.52755	0.0973972	25.9509	1.77e-148	1.93e-147	NC_047650.1	34751113	34757341	-
LOC117614167	419.571	-2.86467	0.110402	-25.9476	1.94e-148	2.1e-147	NC_047650.1	31187481	31191969	-
LOC117628327	777.977	1.81897	0.0701269	25.9383	2.46e-148	2.68e-147	NC_047654.1	7977221	7981390	-
LOC117638734	460.877	-2.87271	0.110818	-25.9228	3.68e-148	4e-147	NC_047657.1	6595125	6598327	-
LOC117627024	347.903	3.60269	0.139006	25.9175	4.22e-148	4.58e-147	NC_047650.1	36875850	36889054	-
LOC117631001	444.332	2.73376	0.105516	25.9084	5.35e-148	5.81e-147	NC_047650.1	42580839	42584617	+
LOC117637147	640.883	-2.08695	0.080556	-25.9068	5.58e-148	6.05e-147	NC_047657.1	20184594	20191533	+
LOC117619760	351.911	4.8444	0.187082	25.8945	7.69e-148	8.33e-147	NC_047651.1	6899475	6906030	-
LOC117612102	756.297	-1.90645	0.0736511	-25.8848	9.87e-148	1.07e-146	NC_047657.1	16434041	16435863	-
LOC117638225	1609.32	1.21825	0.0470793	25.8767	1.22e-147	1.32e-146	NC_047657.1	16464997	16467600	-
LOC117629823	1119.23	-1.50473	0.0581529	-25.8755	1.26e-147	1.36e-146	NC_047655.1	2676886	2687086	+
LOC117613427	580.175	2.18753	0.0845424	25.8749	1.28e-147	1.38e-146	NC_047650.1	43718376	43726555	-
LOC117618489	1164.49	-1.52571	0.0589653	-25.8747	1.28e-147	1.39e-146	NC_047650.1	33344067	33347938	-
LOC117635140	340.024	-3.77708	0.146015	-25.8677	1.54e-147	1.66e-146	NC_047656.1	16334277	16335382	+
LOC117627131	2987.72	0.864308	0.0334157	25.8653	1.64e-147	1.77e-146	NC_047654.1	17975454	17983310	+
LOC117628123	828.473	1.73877	0.0672283	25.8636	1.71e-147	1.84e-146	NC_047654.1	531026	535452	+
LOC117613980	331.033	4.25919	0.164685	25.8627	1.75e-147	1.89e-146	NC_047650.1	11386940	11392872	+
LOC117637777	364.404	4.0825	0.157884	25.8576	2e-147	2.15e-146	NC_047657.1	14511224	14516253	-
LOC117633584	377.09	5.35261	0.207068	25.8496	2.46e-147	2.65e-146	NC_047656.1	19649451	19653719	+
LOC117634250	929.368	1.63055	0.0630848	25.8469	2.63e-147	2.84e-146	NC_047656.1	17295456	17303157	+
LOC117635501	3956.13	0.78971	0.0305567	25.8441	2.84e-147	3.05e-146	NC_047656.1	17892422	17899656	+
LOC117623336	595.094	2.36531	0.091547	25.8371	3.4e-147	3.65e-146	NC_047652.1	6782912	6784965	+
LOC117637123	1465.62	-1.28194	0.0496455	-25.8218	5.05e-147	5.43e-146	NC_047650.1	38067828	38072305	-
LOC117633480	698.989	-7.33073	0.28412	-25.8015	8.53e-147	9.16e-146	NC_047656.1	20564417	20565995	-
LOC117633693	2591.06	-1.92541	0.0747218	-25.7677	2.04e-146	2.19e-145	NC_047656.1	15222839	15224937	+
LOC117620143	961.664	-1.63685	0.0635285	-25.7656	2.16e-146	2.32e-145	NC_047651.1	12846323	12848637	-
LOC117617157	334.792	4.57001	0.177371	25.7652	2.18e-146	2.33e-145	NC_047651.1	25792446	25795949	+
LOC117615816	347.108	4.8247	0.187291	25.7605	2.46e-146	2.64e-145	NC_047650.1	36377484	36379293	-
LOC117622078	1086.04	-1.53051	0.0594336	-25.7515	3.1e-146	3.32e-145	NC_047652.1	17861622	17866726	+
LOC117630989	1161.23	-1.61103	0.0625638	-25.7503	3.2e-146	3.43e-145	NC_047650.1	144690	150137	+
LOC117629929	4552.81	0.719224	0.0279335	25.7477	3.42e-146	3.66e-145	NC_047655.1	16386590	16391919	-
LOC117623107	571.668	2.20514	0.0857076	25.7287	5.58e-146	5.97e-145	NC_047652.1	8938375	8947223	+
LOC117630849	1036.04	-1.5642	0.0608233	-25.7171	7.53e-146	8.05e-145	NC_047655.1	1993232	2002761	-
LOC117619512	3544.45	-0.850384	0.0330788	-25.7078	9.56e-146	1.02e-144	NC_047651.1	17756944	17758605	-
LOC117631883	455.287	2.63534	0.102517	25.7063	9.94e-146	1.06e-144	NC_047655.1	27722007	27725477	+
LOC117635862	351.765	-3.76536	0.146489	-25.7039	1.06e-145	1.13e-144	NC_047650.1	6972045	6975543	-
LOC117617579	4155.85	-0.759254	0.0295615	-25.6839	1.77e-145	1.89e-144	NC_047651.1	18150521	18153694	+
LOC117632451	812.44	1.75109	0.0681867	25.6809	1.91e-145	2.04e-144	NC_047650.1	2971320	2979826	+
LOC117621297	451.558	-2.77779	0.108307	-25.6473	4.53e-145	4.83e-144	NC_047652.1	17035184	17042444	-
LOC117616434	1782.09	1.27423	0.0496872	25.6449	4.82e-145	5.13e-144	NC_047650.1	38505094	38519536	-
LOC117637494	813.244	-1.78304	0.0695372	-25.6415	5.26e-145	5.61e-144	NC_047657.1	973942	981149	+
LOC117636948	553.488	-2.26941	0.0885887	-25.6173	9.78e-145	1.04e-143	NC_047657.1	1973299	1978232	-
LOC117615478	1757.89	-1.17593	0.0459113	-25.613	1.09e-144	1.16e-143	NC_047650.1	22347630	22353639	-
LOC117617858	1440.81	1.24258	0.0485247	25.6071	1.27e-144	1.35e-143	NC_047651.1	20155462	20159501	-
LOC117632792	329.029	3.75936	0.14691	25.5896	1.99e-144	2.12e-143	NC_047655.1	18278772	18285118	-
LOC117621801	951.193	-1.74426	0.068296	-25.5397	7.14e-144	7.59e-143	NC_047650.1	33366445	33371988	-
LOC117613801	1807.75	-9.55144	0.37403	-25.5366	7.74e-144	8.22e-143	NC_047650.1	20518599	20521037	+
LOC117636058	1688.27	-1.29701	0.0507999	-25.5317	8.77e-144	9.31e-143	NC_047656.1	20359559	20361003	+
LOC117615645	767.502	1.88256	0.0737493	25.5264	1e-143	1.06e-142	NC_047650.1	2901060	2906599	+
LOC117614765	431.335	2.77678	0.108876	25.504	1.78e-143	1.89e-142	NC_047650.1	1915068	1925878	+
LOC117626048	511.518	2.33558	0.0916183	25.4925	2.39e-143	2.53e-142	NC_047653.1	14525229	14528747	-
LOC117620337	416.337	2.72987	0.107097	25.4896	2.57e-143	2.72e-142	NC_047651.1	21756487	21759830	-
LOC117628855	382.373	3.01858	0.118497	25.4739	3.84e-143	4.06e-142	NC_047654.1	12048344	12052333	-
LOC117626279	918.649	1.60295	0.0629384	25.4686	4.39e-143	4.64e-142	NC_047650.1	26496997	26498856	-
LOC117623026	501.722	6.50035	0.255263	25.4653	4.78e-143	5.06e-142	NC_047652.1	22461202	22466420	+
LOC117636438	1111.5	-1.59022	0.0624551	-25.4618	5.23e-143	5.53e-142	NC_047657.1	19373401	19379215	+
LOC117616640	974.06	1.5679	0.0615862	25.4587	5.66e-143	5.98e-142	NC_047650.1	30696637	30699599	+
LOC117623521	1049.94	-1.55711	0.0611895	-25.4473	7.55e-143	7.97e-142	NC_047652.1	13223019	13229817	-
LOC117623375	832.551	1.72414	0.0678293	25.4188	1.56e-142	1.65e-141	NC_047652.1	23822373	23824623	-
LOC117631634	1086.57	-1.49068	0.0586684	-25.4085	2.03e-142	2.14e-141	NC_047655.1	8327883	8333993	+
LOC117633141	1726.22	-1.18589	0.0466761	-25.4067	2.13e-142	2.24e-141	NC_047655.1	3261648	3265019	-
LOC117638806	353.242	-4.76937	0.187801	-25.3958	2.8e-142	2.95e-141	NC_047650.1	19768108	19769816	-
LOC117634834	629.844	-2.02209	0.0796409	-25.3901	3.24e-142	3.42e-141	NC_047650.1	10242934	10251686	-
LOC117619896	882.529	-1.67094	0.0658465	-25.3763	4.6e-142	4.85e-141	NC_047650.1	32093364	32094148	+
LOC117632108	659.826	-2.05799	0.0811584	-25.3577	7.38e-142	7.77e-141	NC_047655.1	24920307	24926081	-
LOC117625943	325.895	-4.22353	0.16659	-25.3529	8.35e-142	8.78e-141	NC_047653.1	8650892	8658829	+
LOC117629218	861.729	-1.68353	0.0664596	-25.3316	1.43e-141	1.51e-140	NC_047650.1	19596727	19599808	-
LOC117615654	346.342	3.5404	0.13978	25.3283	1.56e-141	1.64e-140	NC_047650.1	25593814	25601783	+
LOC117615628	704.864	-1.8506	0.0731279	-25.3064	2.72e-141	2.85e-140	NC_047650.1	33809846	33813084	-
LOC117615176	2876.33	0.879994	0.0347806	25.3013	3.09e-141	3.24e-140	NC_047650.1	22384568	22385353	-
LOC117626736	339.316	3.76353	0.148755	25.3002	3.18e-141	3.34e-140	NC_047653.1	21617229	21619347	+
LOC117632306	2197.72	-1.10646	0.0437434	-25.2943	3.69e-141	3.87e-140	NC_047655.1	25560958	25564667	+
LOC117617328	738.047	-1.91318	0.0756709	-25.2829	4.92e-141	5.15e-140	NC_047651.1	25237956	25242265	+
LOC117615827	386.055	2.93362	0.116083	25.2718	6.53e-141	6.84e-140	NC_047650.1	23477233	23480600	-
LOC117628675	1655.7	-1.23795	0.0490228	-25.2526	1.06e-140	1.11e-139	NC_047650.1	6828798	6835763	-
LOC117638153	733.37	3.87336	0.153536	25.2277	1.99e-140	2.08e-139	NC_047650.1	24485966	24487736	-
LOC117619070	335.949	-3.61278	0.143272	-25.2162	2.66e-140	2.78e-139	NC_047651.1	24125673	24128278	-
LOC117617521	704.834	-7.45686	0.295735	-25.2146	2.77e-140	2.89e-139	NC_047651.1	22819936	22822152	+
LOC117619987	940.571	-1.72166	0.0683088	-25.2041	3.62e-140	3.78e-139	NC_047651.1	14088170	14090226	+
LOC117612280	517.723	-2.32424	0.0922248	-25.2019	3.82e-140	3.98e-139	NC_047657.1	14989979	14992357	-
LOC117633497	776.431	-1.832	0.0727584	-25.1792	6.77e-140	7.07e-139	NC_047650.1	31641601	31647136	-
LOC117617101	366.468	-5.3951	0.214277	-25.1782	6.95e-140	7.25e-139	NC_047651.1	19019066	19019979	+
LOC117617624	556.619	2.16827	0.0861322	25.1737	7.77e-140	8.1e-139	NC_047651.1	21113585	21118724	-
[truncated: 13,164 more rows]

## Sheet: D22
GeneID	Base Mean	log2(FC)	StdErr	Wald-Stats	P-value	P-adj	Chromosome	Start	End	Strand
LOC117616375	2264.81	-2.93479	0.0483646	-60.6806	0	0	NC_047650.1	954838	957081	-
LOC117614219	2374.7	2.29694	0.0441951	51.9728	0	0	NC_047650.1	1185776	1188589	-
LOC117635631	751.736	-3.35858	0.088086	-38.1284	0	0	NC_047650.1	1319089	1322408	-
LOC117625902	3312.65	1.40002	0.0333731	41.9506	0	0	NC_047650.1	1378177	1387363	+
LOC117631699	4429.31	-1.33596	0.030499	-43.8035	0	0	NC_047650.1	1512902	1515719	+
LOC117615551	1964.92	-2.54675	0.0475599	-53.5483	0	0	NC_047650.1	1612356	1616429	+
LOC117614846	852.449	-3.97074	0.0954262	-41.6106	0	0	NC_047650.1	1660266	1663826	-
LOC117638046	2284.63	-1.66903	0.0418295	-39.9009	0	0	NC_047650.1	2059638	2063892	+
LOC117612785	2267.45	-3.7107	0.054851	-67.6506	0	0	NC_047650.1	2703666	2705571	-
LOC117622699	2705.57	-1.85688	0.0369397	-50.2678	0	0	NC_047650.1	3821005	3824989	+
LOC117616440	1902.97	-3.73817	0.0603655	-61.9255	0	0	NC_047650.1	4433539	4435564	-
LOC117634091	4424.82	-2.248	0.0301514	-74.5569	0	0	NC_047650.1	5036507	5038172	-
LOC117614265	4171.73	-2.30237	0.0315486	-72.9786	0	0	NC_047650.1	5463343	5467598	+
LOC117631037	4162.25	-1.55805	0.0328956	-47.3635	0	0	NC_047650.1	8091938	8094649	-
LOC117635705	5578.09	-0.992876	0.0245995	-40.3617	0	0	NC_047650.1	8162729	8164573	+
LOC117622590	29725.8	-1.56716	0.0111781	-140.198	0	0	NC_047650.1	8887640	8890002	-
LOC117614267	2036.04	-7.19139	0.150861	-47.6689	0	0	NC_047650.1	9393249	9394650	+
LOC117629140	4958.47	-5.96677	0.113047	-52.7812	0	0	NC_047650.1	9979579	9984275	+
LOC117623797	2784.87	-1.53409	0.0388916	-39.4452	0	0	NC_047650.1	10071588	10074235	+
LOC117633454	1210.06	-3.76507	0.0757819	-49.683	0	0	NC_047650.1	10112002	10112950	+
LOC117616831	5014.02	-2.56226	0.0310651	-82.4803	0	0	NC_047650.1	10153731	10154813	+
LOC117631743	4378.69	-1.92054	0.0292117	-65.7457	0	0	NC_047650.1	11282786	11286046	+
LOC117632568	1234.37	-4.59777	0.0893629	-51.4506	0	0	NC_047650.1	11320264	11322954	+
LOC117635033	7909.5	-1.47018	0.0211063	-69.6561	0	0	NC_047650.1	11611434	11612738	+
LOC117616514	3422.8	-1.78501	0.033525	-53.2441	0	0	NC_047650.1	12166016	12167610	+
LOC117614779	22995.8	0.483659	0.0111045	43.5554	0	0	NC_047650.1	13652939	13655452	+
LOC117615225	2485.64	-2.01129	0.0419507	-47.9441	0	0	NC_047650.1	14451650	14455298	+
LOC117634530	2592.26	-1.65711	0.0382819	-43.2871	0	0	NC_047650.1	14728462	14731565	-
LOC117621088	9448.45	0.837583	0.0192202	43.5782	0	0	NC_047650.1	15302967	15305709	-
LOC117615181	10478.2	1.24363	0.0177377	70.1123	0	0	NC_047650.1	15911267	15914281	+
LOC117616919	48856.2	-0.742206	0.00724353	-102.465	0	0	NC_047650.1	18788832	18790639	-
LOC117616062	1925.07	-8.1257	0.209938	-38.7052	0	0	NC_047650.1	19001941	19003460	-
LOC117626310	5228.55	-1.71504	0.0275018	-62.3612	0	0	NC_047650.1	19719469	19724748	+
LOC117616006	2501.28	-2.65174	0.0448399	-59.1379	0	0	NC_047650.1	20341498	20343673	-
LOC117616786	2568.32	-1.51256	0.0383855	-39.4044	0	0	NC_047650.1	20410924	20412046	+
LOC117615847	4622.22	-1.02524	0.0262029	-39.1271	0	0	NC_047650.1	20917791	20920073	-
LOC117618808	18653.9	-0.486951	0.0124171	-39.216	0	0	NC_047650.1	21554611	21557598	-
LOC117615422	5026.14	2.21294	0.0294526	75.1359	0	0	NC_047650.1	22031923	22034072	+
LOC117614478	1477.11	-2.30314	0.0561434	-41.0223	0	0	NC_047650.1	22418045	22420348	+
LOC117616578	2288.32	-1.91061	0.0408288	-46.7957	0	0	NC_047650.1	22976476	22977749	+
LOC117616732	1151.53	-2.36323	0.0616021	-38.3628	0	0	NC_047650.1	23621724	23623281	-
LOC117623032	4903.45	-1.40123	0.0267406	-52.4009	0	0	NC_047650.1	23978173	23982318	+
LOC117613898	5484.02	-1.19372	0.0259101	-46.0718	0	0	NC_047650.1	23994328	23995417	-
LOC117616299	8862	2.31407	0.02332	99.2311	0	0	NC_047650.1	24019132	24021304	+
LOC117616428	4141.02	-1.67061	0.031585	-52.8926	0	0	NC_047650.1	24158438	24163057	+
LOC117623303	3516.96	2.82553	0.0388317	72.7634	0	0	NC_047650.1	24779657	24781406	-
LOC117615130	1690.46	-3.7934	0.0644284	-58.8778	0	0	NC_047650.1	24809159	24810589	-
LOC117637107	15317.6	-2.09283	0.0155727	-134.391	0	0	NC_047650.1	25133249	25135006	+
LOC117627108	5033.76	-1.71978	0.0271878	-63.2555	0	0	NC_047650.1	26525833	26527142	+
LOC117616279	2927.18	-1.40606	0.0362493	-38.7886	0	0	NC_047650.1	26737956	26739048	-
LOC117613925	1201.27	-3.1831	0.0674432	-47.1967	0	0	NC_047650.1	27416528	27417277	-
LOC117614787	1273.18	-2.23424	0.0593625	-37.6372	0	0	NC_047650.1	28326559	28329428	-
LOC117616105	3330.6	-1.37598	0.0336291	-40.9165	0	0	NC_047650.1	28895599	28901064	+
LOC117627978	3755.3	-1.53017	0.0305179	-50.1401	0	0	NC_047650.1	28928877	28938932	+
LOC117624825	3670.08	-1.93465	0.0328591	-58.8772	0	0	NC_047650.1	29565196	29568129	+
LOC117615789	94936.6	-0.624104	0.00483216	-129.156	0	0	NC_047650.1	29586867	29588295	+
LOC117615405	1551.79	-2.1263	0.0513797	-41.3841	0	0	NC_047650.1	30023362	30028074	-
LOC117624916	10728.2	-1.91807	0.0367786	-52.1517	0	0	NC_047650.1	30470635	30493214	+
LOC117615051	5343.12	-2.01071	0.026725	-75.237	0	0	NC_047650.1	31184609	31186591	+
LOC117616053	4579.97	-2.51523	0.0334622	-75.1664	0	0	NC_047650.1	31555298	31557206	+
LOC117615489	5071.34	-2.39714	0.0292907	-81.8398	0	0	NC_047650.1	31589727	31591627	+
LOC117633726	2954.84	-3.11941	0.0432101	-72.1916	0	0	NC_047650.1	31724463	31728695	-
LOC117629170	4679.96	-1.43675	0.0273915	-52.4522	0	0	NC_047650.1	32342161	32343058	+
LOC117631299	2424.17	-2.96531	0.0471005	-62.9571	0	0	NC_047650.1	32395509	32397481	-
LOC117614973	10630.2	-1.80698	0.0205559	-87.9059	0	0	NC_047650.1	33269693	33270855	+
LOC117615343	7649.46	-1.00769	0.0216594	-46.5243	0	0	NC_047650.1	33592575	33594057	-
LOC117615346	2049.42	1.87491	0.0441414	42.4751	0	0	NC_047650.1	33604008	33604529	+
LOC117615254	3987.3	-1.89689	0.0318753	-59.5095	0	0	NC_047650.1	33651292	33654669	-
LOC117623663	2588.11	-1.89421	0.0399751	-47.3848	0	0	NC_047650.1	33694820	33696690	+
LOC117614132	1890.92	-2.40176	0.0468206	-51.297	0	0	NC_047650.1	34323743	34327435	-
LOC117621777	3260.06	-1.6628	0.0345672	-48.1034	0	0	NC_047650.1	35009106	35012081	-
LOC117616357	1353.85	-2.03101	0.0529043	-38.3903	0	0	NC_047650.1	35147548	35149129	+
LOC117633995	5676.31	-0.966164	0.0237895	-40.613	0	0	NC_047650.1	35531631	35537748	-
LOC117615997	26890.3	2.17204	0.0121339	179.006	0	0	NC_047650.1	36237910	36239719	-
LOC117615996	2667.96	2.25302	0.0410578	54.8743	0	0	NC_047650.1	36289526	36291369	-
LOC117614411	2062.99	-2.86788	0.0512676	-55.9395	0	0	NC_047650.1	36618032	36621644	+
LOC117616177	3070.5	-2.18715	0.0380394	-57.4968	0	0	NC_047650.1	36904937	36906495	+
LOC117634930	2185.16	-2.84759	0.0480965	-59.2057	0	0	NC_047650.1	37369701	37371615	+
LOC117624571	2873.93	-1.40571	0.0344428	-40.8128	0	0	NC_047650.1	37401436	37404950	-
LOC117613941	2004.32	-6.66507	0.128622	-51.819	0	0	NC_047650.1	37568949	37572058	+
LOC117622730	4537.11	-2.00037	0.0300506	-66.5669	0	0	NC_047650.1	37995374	38002554	+
LOC117632897	16052.8	-1.06868	0.0139753	-76.4693	0	0	NC_047650.1	38557831	38559387	+
LOC117633974	3154.47	-1.75574	0.0352996	-49.7382	0	0	NC_047650.1	38664948	38667101	+
LOC117630401	2276.44	2.62544	0.0467338	56.1787	0	0	NC_047650.1	39650064	39651721	-
LOC117630132	7155.83	0.844865	0.0215599	39.1868	0	0	NC_047650.1	40661211	40663218	+
LOC117615316	5240.21	-1.97584	0.0269215	-73.3926	0	0	NC_047650.1	41754687	41756420	+
LOC117624700	2901.16	-1.68108	0.0402868	-41.7278	0	0	NC_047650.1	42767322	42774227	+
LOC117636791	6278.49	1.00962	0.0237759	42.4638	0	0	NC_047650.1	43129063	43130667	-
LOC117618651	5276.38	-1.73017	0.0270927	-63.8611	0	0	NC_047651.1	862636	863733	-
LOC117619530	5858.55	0.932163	0.0245893	37.9093	0	0	NC_047651.1	1321084	1329698	-
LOC117618580	3920.9	-1.13464	0.0297777	-38.1037	0	0	NC_047651.1	1719325	1721949	-
LOC117618772	3739.59	1.86875	0.0323997	57.6779	0	0	NC_047651.1	2957979	2959458	-
LOC117617757	12101.9	1.16239	0.016434	70.7305	0	0	NC_047651.1	3763497	3766349	+
LOC117617863	1063.19	-3.01454	0.0743314	-40.5554	0	0	NC_047651.1	12227119	12229521	+
LOC117617154	4087.71	-2.10967	0.0311576	-67.7097	0	0	NC_047651.1	12577232	12579572	-
LOC117619362	1467.96	-2.55448	0.0565931	-45.1376	0	0	NC_047651.1	14564666	14567447	+
LOC117620261	8490.57	-1.74947	0.0212733	-82.2375	0	0	NC_047651.1	17130584	17132226	-
LOC117619907	3172.61	1.84064	0.0375841	48.974	0	0	NC_047651.1	17472039	17478130	-
LOC117620230	2709.81	-2.47252	0.0403979	-61.2041	0	0	NC_047651.1	17977371	17978638	+
LOC117617100	2205.55	-3.7867	0.0579173	-65.3813	0	0	NC_047651.1	19002290	19003784	-
LOC117617963	22151.7	-2.01603	0.0126949	-158.806	0	0	NC_047651.1	21465205	21468241	-
LOC117617686	14554.3	-1.30262	0.0147867	-88.0944	0	0	NC_047651.1	21539959	21542935	-
LOC117618523	6314.89	-1.92593	0.0242343	-79.4712	0	0	NC_047651.1	21944370	21946069	-
LOC117618531	8858.06	-1.26015	0.0191537	-65.7911	0	0	NC_047651.1	21966096	21966941	+
LOC117620252	12604.5	-2.11014	0.0182019	-115.93	0	0	NC_047651.1	22130188	22132097	-
LOC117617094	2543.32	-1.81337	0.0393664	-46.0639	0	0	NC_047651.1	22367673	22370365	-
LOC117618056	3751.44	-1.4675	0.0309115	-47.4743	0	0	NC_047651.1	22684792	22685792	+
LOC117618058	7439.28	-2.1774	0.0236178	-92.1933	0	0	NC_047651.1	22703169	22704161	-
LOC117618493	3462.64	1.54373	0.0345971	44.6204	0	0	NC_047651.1	22765895	22767762	-
LOC117619138	996.03	4.12996	0.0956494	43.1781	0	0	NC_047651.1	22774661	22777788	+
LOC117617078	2533.13	-1.68746	0.0396551	-42.5533	0	0	NC_047651.1	22974852	22977173	-
LOC117617951	4693.06	-1.33256	0.0270251	-49.3082	0	0	NC_047651.1	23638687	23641656	+
LOC117619020	6780.77	-1.57684	0.0240981	-65.4345	0	0	NC_047651.1	24239075	24241340	-
LOC117620056	2426.18	-1.58969	0.0388469	-40.922	0	0	NC_047651.1	24613773	24614877	-
LOC117618568	4943.45	-3.93436	0.0390121	-100.85	0	0	NC_047651.1	24723454	24726619	+
LOC117617115	14864.2	-2.25472	0.0174349	-129.322	0	0	NC_047651.1	24737397	24738672	+
LOC117617051	1880.13	-6.62689	0.131555	-50.3736	0	0	NC_047651.1	24896704	24897789	-
LOC117617323	2794.52	-1.81837	0.0405845	-44.8045	0	0	NC_047651.1	24958081	24961296	+
LOC117619175	821.034	-3.15306	0.0835421	-37.7422	0	0	NC_047651.1	25778152	25780129	-
LOC117620777	3094.73	-1.5059	0.0345765	-43.5527	0	0	NC_047652.1	125952	127807	-
LOC117622776	1195.6	-3.43288	0.0740191	-46.3782	0	0	NC_047652.1	678119	680206	-
LOC117621303	7415.53	-1.67723	0.0222029	-75.5411	0	0	NC_047652.1	734949	740198	-
LOC117621302	32003.4	-2.54416	0.0109236	-232.905	0	0	NC_047652.1	751491	753670	-
LOC117622389	975.154	-4.98153	0.111741	-44.5809	0	0	NC_047652.1	864569	866562	+
LOC117623358	6470.93	-1.13955	0.0241079	-47.2686	0	0	NC_047652.1	2587163	2588526	-
LOC117621049	12447.3	-1.1157	0.0158481	-70.3999	0	0	NC_047652.1	2680503	2685079	+
LOC117623464	1264.65	-3.00443	0.0644953	-46.5838	0	0	NC_047652.1	2692540	2694561	+
LOC117621644	3932.46	-1.12978	0.0291229	-38.7934	0	0	NC_047652.1	3975519	3978330	+
LOC117623218	1607.71	-2.31145	0.05089	-45.4205	0	0	NC_047652.1	4909562	4911036	+
LOC117620615	1197.01	-2.46287	0.0592845	-41.5432	0	0	NC_047652.1	6044057	6044948	+
LOC117623093	1916.83	-2.61882	0.0495378	-52.8652	0	0	NC_047652.1	8789584	8794009	-
LOC117622362	1489.87	-2.141	0.0519954	-41.1768	0	0	NC_047652.1	11371396	11372593	-
LOC117622716	4738.16	-9.34662	0.202655	-46.1208	0	0	NC_047652.1	12923727	12924682	+
LOC117623581	2596.05	-1.50707	0.036893	-40.8497	0	0	NC_047652.1	15444100	15445687	+
LOC117621036	4854.41	1.50257	0.028283	53.1262	0	0	NC_047652.1	16317670	16318751	-
LOC117620715	1013.51	3.45285	0.0822396	41.9852	0	0	NC_047652.1	16519797	16524021	-
LOC117621220	6664.62	-1.53307	0.0236065	-64.9427	0	0	NC_047652.1	16575675	16578433	-
LOC117622160	17931.9	1.35842	0.0268929	50.5121	0	0	NC_047652.1	17059336	17061089	-
LOC117623053	1026.5	-4.3954	0.0939614	-46.7788	0	0	NC_047652.1	17211474	17213311	-
LOC117622847	5542	-3.82462	0.0352442	-108.518	0	0	NC_047652.1	18724520	18726056	-
LOC117621185	10608.4	-1.46974	0.0184033	-79.8633	0	0	NC_047652.1	18922028	18926156	+
LOC117621926	4767.44	2.50012	0.0313256	79.8108	0	0	NC_047652.1	18941250	18944766	-
LOC117620857	7364.54	-1.40186	0.0236064	-59.3848	0	0	NC_047652.1	19609341	19612160	+
LOC117622052	1361.52	-2.16618	0.0569745	-38.0202	0	0	NC_047652.1	19737159	19738319	+
LOC117621580	2480.09	-2.49812	0.0427077	-58.4935	0	0	NC_047652.1	19786732	19792413	+
LOC117621021	18019.8	-3.24314	0.0171551	-189.048	0	0	NC_047652.1	20327538	20328835	-
LOC117621428	2830.8	2.13137	0.0404821	52.6496	0	0	NC_047652.1	20607316	20608031	+
LOC117623275	4568.49	1.18041	0.0283243	41.6748	0	0	NC_047652.1	20899762	20901634	-
LOC117621385	12184.9	-1.04765	0.0164811	-63.5671	0	0	NC_047652.1	21852471	21855052	+
LOC117621188	2782.27	2.84195	0.0436065	65.1727	0	0	NC_047652.1	21949953	21951965	+
LOC117620775	2345.45	-1.99913	0.0406762	-49.1476	0	0	NC_047652.1	22310083	22321446	-
LOC117620625	1421.51	-2.33525	0.0561516	-41.5882	0	0	NC_047652.1	22386183	22388086	-
LOC117620964	1721.01	-1.87929	0.0496028	-37.8868	0	0	NC_047652.1	22486612	22488035	+
LOC117621469	3540.71	-1.41248	0.0334289	-42.2533	0	0	NC_047652.1	22853479	22857109	-
LOC117621444	1977.4	-1.84196	0.0447858	-41.1283	0	0	NC_047652.1	23117737	23121075	+
LOC117622530	3268.75	1.31134	0.0340542	38.5073	0	0	NC_047652.1	23205653	23218970	-
LOC117621508	1113.64	-2.74626	0.0697101	-39.3954	0	0	NC_047652.1	23661183	23665572	+
LOC117622029	867.081	-3.71999	0.0889535	-41.8195	0	0	NC_047652.1	23889372	23890437	-
LOC117624101	2075.86	-3.64202	0.0560741	-64.9501	0	0	NC_047653.1	437642	439774	+
LOC117624877	1333.69	-2.18639	0.0551707	-39.6295	0	0	NC_047653.1	853274	856412	+
LOC117624661	27754.2	-1.32118	0.0106645	-123.885	0	0	NC_047653.1	1235402	1237705	-
LOC117624692	1285.45	-2.71858	0.0613817	-44.2898	0	0	NC_047653.1	1861703	1863160	+
LOC117625858	1081.67	-4.60576	0.0969958	-47.4841	0	0	NC_047653.1	2075217	2077332	-
LOC117626135	7298.7	-1.16994	0.0214049	-54.6574	0	0	NC_047653.1	2500250	2501530	-
LOC117626085	3650.1	-1.24853	0.0325418	-38.367	0	0	NC_047653.1	2633374	2634784	-
LOC117626300	1260.7	-2.41932	0.0594494	-40.6954	0	0	NC_047653.1	2639112	2643242	+
LOC117624564	4804.28	1.28847	0.0274113	47.005	0	0	NC_047653.1	3175662	3179169	+
LOC117624005	7695.19	-1.83277	0.0214985	-85.2511	0	0	NC_047653.1	3457006	3460291	-
LOC117626582	2571.39	-2.49473	0.0409871	-60.8662	0	0	NC_047653.1	4513848	4516131	+
LOC117626810	31366.7	-0.827834	0.00917359	-90.241	0	0	NC_047653.1	5653088	5654894	-
LOC117624705	11508.5	-0.670461	0.0163798	-40.9323	0	0	NC_047653.1	8669728	8671544	-
LOC117625163	2923.33	-1.60591	0.0364436	-44.0655	0	0	NC_047653.1	9029604	9032079	+
LOC117624775	1375.18	2.62718	0.0593193	44.2888	0	0	NC_047653.1	10411929	10414976	+
LOC117625940	3575.82	-2.34302	0.0350801	-66.7905	0	0	NC_047653.1	10431637	10436504	-
LOC117624883	4740.94	-1.49102	0.0267177	-55.8065	0	0	NC_047653.1	10856754	10859746	+
LOC117624333	2435.02	-1.80881	0.0402541	-44.9349	0	0	NC_047653.1	11117487	11119079	-
LOC117623803	2873.97	-2.78467	0.0405428	-68.6847	0	0	NC_047653.1	11469215	11470973	+
LOC117625852	5434.28	-1.01928	0.025394	-40.1387	0	0	NC_047653.1	12974784	12977521	+
LOC117624481	5847.42	-1.87128	0.0260024	-71.9657	0	0	NC_047653.1	13035046	13037139	-
LOC117624601	1551.65	-2.48128	0.0571774	-43.3962	0	0	NC_047653.1	13765598	13766892	-
LOC117626230	1789.93	-3.72264	0.0610497	-60.9773	0	0	NC_047653.1	14804734	14805611	+
LOC117624345	2999.32	-1.29303	0.0339476	-38.089	0	0	NC_047653.1	16075300	16076968	-
LOC117624487	1244.94	-2.47812	0.0594776	-41.6649	0	0	NC_047653.1	18167303	18173688	+
LOC117624787	1481.81	2.32171	0.0550866	42.1466	0	0	NC_047653.1	18565631	18567268	+
LOC117624799	3141.97	-2.73626	0.041216	-66.3882	0	0	NC_047653.1	22834654	22836718	+
LOC117624319	1757.89	-1.9457	0.0501715	-38.7809	0	0	NC_047653.1	23792289	23799444	+
LOC117626839	258783	-0.643489	0.00269638	-238.649	0	0	NC_047653.1	24369719	24371526	-
LOC117627466	1632.2	-1.93319	0.047754	-40.4822	0	0	NC_047654.1	203801	205577	+
LOC117629287	1556.61	-2.3433	0.0520395	-45.0293	0	0	NC_047654.1	1626023	1629452	+
LOC117627181	2519.21	-1.47538	0.0393181	-37.5242	0	0	NC_047654.1	3585410	3587874	-
LOC117628084	1624.6	-1.80562	0.0473976	-38.0951	0	0	NC_047654.1	7461583	7462922	+
LOC117627787	10792.1	0.971711	0.017827	54.5077	0	0	NC_047654.1	7627764	7628612	-
LOC117627864	1564.09	-2.91899	0.0568359	-51.3581	0	0	NC_047654.1	9016997	9018190	-
LOC117627673	1727.9	-1.88567	0.0472052	-39.9463	0	0	NC_047654.1	9198258	9201330	-
LOC117628664	4415.85	-2.32568	0.0319926	-72.6943	0	0	NC_047654.1	9241811	9245120	-
LOC117627231	4395.65	-1.7296	0.0298156	-58.0099	0	0	NC_047654.1	9662981	9665207	-
LOC117628657	3446.71	-1.58156	0.0317012	-49.8896	0	0	NC_047654.1	10447754	10459798	-
LOC117629363	14097.9	-1.23327	0.0153002	-80.605	0	0	NC_047654.1	11017097	11018275	+
LOC117627652	1614.27	-2.76354	0.054471	-50.7342	0	0	NC_047654.1	11264173	11268401	+
LOC117628014	9901.89	-1.39827	0.018435	-75.8488	0	0	NC_047654.1	11375010	11377490	-
LOC117628554	3997.3	2.58942	0.0376229	68.8255	0	0	NC_047654.1	11408336	11412170	+
LOC117626996	13717.4	-1.04448	0.0157277	-66.4106	0	0	NC_047654.1	11512534	11516567	+
LOC117627712	1485.76	-2.66735	0.0565123	-47.1994	0	0	NC_047654.1	11801625	11804130	+
LOC117629354	6897.64	-1.17943	0.0223638	-52.7383	0	0	NC_047654.1	12377642	12380444	-
LOC117627196	2006.74	-2.01499	0.0449514	-44.8259	0	0	NC_047654.1	13113735	13121315	-
LOC117627254	2534.11	-1.52157	0.0372612	-40.8354	0	0	NC_047654.1	13264935	13271463	+
LOC117628778	1747.57	-2.60803	0.0529198	-49.2828	0	0	NC_047654.1	13584968	13587169	-
LOC117628838	2540.83	-2.48313	0.0410148	-60.5422	0	0	NC_047654.1	14508070	14513423	+
LOC117627180	1140.75	-2.85179	0.0676365	-42.1635	0	0	NC_047654.1	15921682	15924901	-
LOC117628197	19603.1	-2.08774	0.014054	-148.551	0	0	NC_047654.1	17494772	17495920	-
LOC117627048	3104.03	-1.99161	0.0369633	-53.8808	0	0	NC_047654.1	17772333	17774982	+
LOC117628800	3167.71	-1.57183	0.0346093	-45.4162	0	0	NC_047654.1	17820742	17823028	+
LOC117631061	3825.17	1.35427	0.0315901	42.87	0	0	NC_047655.1	269316	272990	+
LOC117631964	3690.41	1.80518	0.0325414	55.4734	0	0	NC_047655.1	862501	885268	+
LOC117629610	30144.7	-0.551816	0.00950553	-58.0521	0	0	NC_047655.1	2064220	2067660	-
LOC117632033	2200.61	-3.10732	0.0487265	-63.7706	0	0	NC_047655.1	2235567	2236346	+
LOC117630763	1755.26	-2.07421	0.0487499	-42.548	0	0	NC_047655.1	2723360	2726182	+
LOC117630112	2791.08	-1.49911	0.03584	-41.8278	0	0	NC_047655.1	3224864	3226997	+
LOC117630727	4908.25	-1.43975	0.0268945	-53.5335	0	0	NC_047655.1	3914531	3916850	-
LOC117629739	10998.6	-1.89328	0.019266	-98.2705	0	0	NC_047655.1	3935194	3939363	+
LOC117632345	4173.14	-1.1404	0.0281318	-40.5378	0	0	NC_047655.1	5113743	5115172	+
LOC117629800	3281.13	-1.35833	0.0323613	-41.974	0	0	NC_047655.1	5532067	5533011	-
LOC117632894	1471.9	-1.89492	0.050127	-37.8025	0	0	NC_047655.1	5715883	5716709	+
LOC117631901	1526.08	-3.2568	0.0607247	-53.6322	0	0	NC_047655.1	5988755	5991002	+
LOC117630053	1439.73	1.97967	0.0523665	37.8042	0	0	NC_047655.1	6226806	6238217	-
LOC117629757	13006.9	-0.737985	0.0153839	-47.9713	0	0	NC_047655.1	6411339	6414180	+
LOC117630962	1838.94	-1.67129	0.0435972	-38.3348	0	0	NC_047655.1	6877245	6883757	+
LOC117631302	1927	-1.65151	0.0427326	-38.6475	0	0	NC_047655.1	7100397	7102768	+
LOC117633177	6934.11	1.11874	0.0226372	49.4204	0	0	NC_047655.1	7178188	7180246	-
LOC117632152	1432.57	2.94493	0.0621299	47.3996	0	0	NC_047655.1	7392520	7396893	-
LOC117631433	11132.6	-1.7818	0.0183149	-97.2865	0	0	NC_047655.1	7880609	7882860	-
LOC117630752	6178.1	-1.14522	0.0239355	-47.8459	0	0	NC_047655.1	8477663	8484678	+
LOC117632913	3104.34	-1.60228	0.0365201	-43.874	0	0	NC_047655.1	9227769	9235658	-
LOC117632780	5181.63	-1.08397	0.025832	-41.9623	0	0	NC_047655.1	9745031	9756623	-
LOC117631291	2710.82	1.66378	0.0374245	44.457	0	0	NC_047655.1	10814021	10815012	+
LOC117632398	6940.77	-1.40527	0.0248449	-56.5618	0	0	NC_047655.1	11330458	11331645	+
LOC117633125	2921.1	-7.20211	0.127153	-56.6413	0	0	NC_047655.1	11450611	11451470	+
LOC117631869	7914.96	-1.88381	0.0233859	-80.5533	0	0	NC_047655.1	12266348	12268917	+
LOC117632940	4010.43	-1.70262	0.0303093	-56.175	0	0	NC_047655.1	13645606	13646760	+
LOC117629838	5418.94	1.08153	0.0278291	38.8633	0	0	NC_047655.1	17553121	17556590	-
LOC117630399	2995.87	-2.41681	0.0377386	-64.0408	0	0	NC_047655.1	18132531	18135710	+
LOC117630091	9708.89	-0.872354	0.018662	-46.7448	0	0	NC_047655.1	18214968	18217460	-
LOC117631596	12639.7	-1.40346	0.0163607	-85.7826	0	0	NC_047655.1	19172222	19173722	-
LOC117630082	1172.39	-6.71746	0.170345	-39.4345	0	0	NC_047655.1	20225278	20229064	-
LOC117632858	3257.32	-2.4238	0.0357575	-67.7845	0	0	NC_047655.1	21111880	21113388	+
LOC117630023	2817.48	-3.01363	0.042195	-71.4216	0	0	NC_047655.1	21247324	21252770	+
LOC117631590	2295.3	-2.01294	0.0436005	-46.1678	0	0	NC_047655.1	23151371	23154814	-
LOC117630819	34709.4	-0.819097	0.00894729	-91.5469	0	0	NC_047655.1	23512977	23516242	+
LOC117630113	6075.86	-1.63847	0.0262169	-62.4966	0	0	NC_047655.1	23798239	23802830	+
LOC117632817	6681.38	1.64304	0.0238043	69.023	0	0	NC_047655.1	23821566	23824210	-
LOC117631509	1879.17	-1.83802	0.0456168	-40.2928	0	0	NC_047655.1	24356036	24360656	+
LOC117629766	1763.73	-3.00308	0.0530587	-56.5993	0	0	NC_047655.1	24915436	24917067	-
LOC117632782	5875.7	-2.06092	0.0256787	-80.2581	0	0	NC_047655.1	25039835	25043214	+
LOC117631326	3411.29	-1.24191	0.0314822	-39.4481	0	0	NC_047655.1	25393698	25394990	+
LOC117631953	2447.67	-3.25636	0.0479527	-67.9077	0	0	NC_047655.1	25796482	25798463	-
LOC117629940	1430.87	-2.11791	0.0546789	-38.7336	0	0	NC_047655.1	25987999	25988859	-
LOC117632411	4767.45	-1.60512	0.0293916	-54.6115	0	0	NC_047655.1	26616802	26618209	-
LOC117632835	2072.64	-1.62035	0.0412712	-39.2612	0	0	NC_047655.1	27218690	27220884	-
LOC117631892	17739.6	-1.86402	0.0138665	-134.426	0	0	NC_047655.1	27329698	27330961	-
LOC117631480	5377.44	1.72022	0.0273048	63.0007	0	0	NC_047655.1	27402392	27408008	+
LOC117631143	26063.3	0.39199	0.0102224	38.3463	0	0	NC_047655.1	27832631	27834675	+
LOC117630761	5979.77	-1.5115	0.0243899	-61.9721	0	0	NC_047655.1	28331346	28334987	-
LOC117631741	3291.67	-1.72052	0.0339643	-50.6567	0	0	NC_047655.1	29253342	29255733	-
LOC117633691	37168.2	-2.93977	0.0161454	-182.081	0	0	NC_047656.1	1133161	1136457	-
LOC117635711	18008.5	0.793306	0.0131591	60.2859	0	0	NC_047656.1	1376451	1381612	-
LOC117634573	20362.8	-1.7782	0.0131867	-134.848	0	0	NC_047656.1	3618138	3620599	-
LOC117635666	7425.28	-1.68332	0.0221707	-75.9254	0	0	NC_047656.1	7063599	7064693	-
LOC117635572	6706.23	-1.82567	0.0239865	-76.1123	0	0	NC_047656.1	7267512	7269254	+
LOC117635793	861.246	-3.66908	0.0899068	-40.8098	0	0	NC_047656.1	9796340	9797719	-
LOC117634438	2339.73	-1.67214	0.0412306	-40.5558	0	0	NC_047656.1	11491459	11493514	+
LOC117634737	11115.3	-1.92786	0.0183706	-104.943	0	0	NC_047656.1	11652234	11653319	+
LOC117635728	4661.45	-1.34857	0.0295476	-45.6405	0	0	NC_047656.1	12725487	12727105	-
LOC117633669	3637.88	-1.24036	0.0329998	-37.587	0	0	NC_047656.1	12792762	12796316	-
LOC117633859	14180	0.664111	0.0146788	45.2428	0	0	NC_047656.1	13576192	13577561	+
LOC117634328	969.323	-2.75409	0.0710395	-38.7684	0	0	NC_047656.1	13621866	13624767	-
LOC117633494	1358.86	-3.01237	0.0620922	-48.5145	0	0	NC_047656.1	13932625	13936400	-
LOC117635055	2341.54	-1.47967	0.0385704	-38.3629	0	0	NC_047656.1	15449090	15451831	+
LOC117635450	2073.95	-2.87888	0.04866	-59.1633	0	0	NC_047656.1	15479479	15486593	+
LOC117635451	1478.18	-2.18082	0.055291	-39.4426	0	0	NC_047656.1	15487041	15491651	+
LOC117635453	21670.5	-1.26616	0.0120296	-105.254	0	0	NC_047656.1	15534227	15538249	+
LOC117634475	1211.81	-3.77351	0.0778023	-48.5013	0	0	NC_047656.1	15574815	15576794	-
LOC117635050	3742.91	-3.173	0.038056	-83.3772	0	0	NC_047656.1	16409342	16410787	-
LOC117636070	10072.2	-1.72968	0.0192147	-90.0185	0	0	NC_047656.1	17212875	17218920	+
LOC117636073	12969.3	-1.60359	0.0160109	-100.156	0	0	NC_047656.1	17359640	17362134	-
LOC117634241	6641.27	-2.22202	0.0255494	-86.9696	0	0	NC_047656.1	17596746	17599249	-
LOC117635689	3804.52	-1.41322	0.0298324	-47.372	0	0	NC_047656.1	17722258	17724582	-
LOC117633425	18111	-1.55847	0.0134105	-116.212	0	0	NC_047656.1	17849813	17851844	-
LOC117634503	1612.74	-2.53365	0.0530765	-47.7358	0	0	NC_047656.1	18029861	18030990	-
LOC117634187	3587.49	-4.50237	0.0517527	-86.9979	0	0	NC_047656.1	18075916	18081466	-
LOC117633640	2077.27	-2.20201	0.0439471	-50.1059	0	0	NC_047656.1	19096182	19097026	+
LOC117633643	2006.69	-1.73281	0.0427186	-40.5633	0	0	NC_047656.1	19123693	19124621	-
LOC117635612	2081.8	-2.80084	0.0484335	-57.8286	0	0	NC_047656.1	19895100	19896248	+
[truncated: 11,974 more rows]

## Sheet: D27
GeneID	Base Mean	log2(FC)	StdErr	Wald-Stats	P-value	P-adj	Chromosome	Start	End	Strand
[truncated: 14,775 more rows]

[truncated: 2 more sheets: D32, D37]
