# Supplementary material for: Genome-Wide Identification of Stress-Associated Proteins (SAPs) Encoding A20/AN1 Zinc Finger in Almond (Prunus dulcis) and Their Differential Expression during Fruit Development
Source: Plants (Basel). 2021 Dec 31;11(1):117. doi: 10.3390/plants11010117 (PMC8747467; doi:10.3390/plants11010117)
Supplement: Supplementary file 1 [file plants-11-00117-s001.zip › Supplementary Data S5.xlsx]

## Sheet: D12
GeneID	Base Mean	log2(FC)	StdErr	Wald-Stats	P-value	P-adj	Chromosome	Start	End	Strand
SAP1	5231.35	0.212407	0.0261235	8.13089	4.26e-16	1.59e-15	NC_047651.1	862636	863733	-
SAP2	880.768	-0.926742	0.0625449	-14.8172	1.13e-49	9.6e-49	NC_047651.1	867380	871435	-
SAP3	7.19242	-2.56046	0.71245	-3.59388	0.000325792	0.000624681	NC_047651.1	15916943	15917402	+
SAP4	174.453	-0.868494	0.151924	-5.71663	1.09e-08	2.88e-08	NC_047652.1	22611351	22613076	-
SAP5	2618.34	-0.109201	0.0347903	-3.13883	0.00169625	0.0030316	NC_047655.1	1718398	1720892	-
SAP7	351.676	-0.775312	0.105333	-7.36057	1.83e-13	6.17e-13	NC_047656.1	8874685	8878496	-
SAP8	1345.63	-0.558415	0.0940871	-5.93509	2.94e-09	8.03e-09	NC_047656.1	9414080	9416119	+
SAP9	5962.61	-0.666108	0.0232247	-28.6811	6.57e-181	1.86e-179	NC_047656.1	12725487	12727105	-

## Sheet: D17
GeneID	Base Mean	log2(FC)	StdErr	Wald-Stats	P-value	P-adj	Chromosome	Start	End	Strand
SAP1	6474.95	-0.172454	0.0232564	-7.41532	1.21e-13	3.04e-13	NC_047651.1	862636	863733	-
SAP2	1899.78	-2.87481	0.0560156	-51.3216	0	0	NC_047651.1	867380	871435	-
SAP4	129.08	-1.20091	0.168638	-7.12122	1.07e-12	2.61e-12	NC_047652.1	22611351	22613076	-
SAP5	3049.13	-1.02465	0.0369995	-27.6937	8.32e-169	1.01e-167	NC_047655.1	1718398	1720892	-
SAP6	329.58	-2.08605	0.118102	-17.6632	8.06e-70	4.91e-69	NC_047655.1	16253309	16254660	-
SAP7	341.711	-0.778494	0.105984	-7.34539	2.05e-13	5.11e-13	NC_047656.1	8874685	8878496	-
SAP8	1034.51	-0.464079	0.0571552	-8.11963	4.68e-16	1.26e-15	NC_047656.1	9414080	9416119	+
SAP9	7190.12	-1.8837	0.0260808	-72.2257	0	0	NC_047656.1	12725487	12727105	-

## Sheet: D22
GeneID	Base Mean	log2(FC)	StdErr	Wald-Stats	P-value	P-adj	Chromosome	Start	End	Strand
SAP1	5276.38	-1.73017	0.0270927	-63.8611	0	0	NC_047651.1	862636	863733	-
SAP2	1084.01	-0.641448	0.0548658	-11.6912	1.41e-31	1.13e-30	NC_047651.1	867380	871435	-
SAP3	4.47174	-2.42236	0.734912	-3.29612	0.000980294	0.00207902	NC_047651.1	15916943	15917402	+
SAP4	143.864	-1.36931	0.159875	-8.56485	1.08e-17	5.53e-17	NC_047652.1	22611351	22613076	-
SAP5	2059.5	-0.488967	0.0412429	-11.8558	2.01e-32	1.63e-31	NC_047655.1	1718398	1720892	-
SAP7	309.604	-0.562082	0.114743	-4.89862	9.65e-07	2.76e-06	NC_047656.1	8874685	8878496	-
SAP8	1131.69	-0.548464	0.0538062	-10.1933	2.12e-24	1.38e-23	NC_047656.1	9414080	9416119	+
SAP9	4661.45	-1.34857	0.0295476	-45.6405	0	0	NC_047656.1	12725487	12727105	-

## Sheet: D27
GeneID	Base Mean	log2(FC)	StdErr	Wald-Stats	P-value	P-adj	Chromosome	Start	End	Strand
SAP1	6963.51	-2.68157	0.0264212	-101.493	0	0	NC_047651.1	862636	863733	-
SAP2	2725.03	-1.18639	0.0357415	-33.1935	1.33e-241	2.15e-240	NC_047651.1	867380	871435	-
SAP4	170.924	-2.80534	0.166649	-16.8338	1.38e-63	8.08e-63	NC_047652.1	22611351	22613076	-
SAP5	3502.57	-1.12692	0.0323956	-34.7861	3.95e-265	6.96e-264	NC_047655.1	1718398	1720892	-
SAP6	458.418	-1.60328	0.0970566	-16.5191	2.67e-61	1.53e-60	NC_047655.1	16253309	16254660	-
SAP7	325.916	-0.34426	0.101805	-3.38155	0.00072079	0.00113735	NC_047656.1	8874685	8878496	-
SAP8	1321.05	-0.506464	0.0528929	-9.57526	1.02e-21	3.24e-21	NC_047656.1	9414080	9416119	+
SAP9	6614.41	-2.04524	0.0267201	-76.5433	0	0	NC_047656.1	12725487	12727105	-

## Sheet: D32
GeneID	Base Mean	log2(FC)	StdErr	Wald-Stats	P-value	P-adj	Chromosome	Start	End	Strand
SAP1	6160.8	-1.01301	0.0241693	-41.9132	0	0	NC_047651.1	862636	863733	-
SAP2	2385.47	-0.949293	0.0386917	-24.5348	6.28e-133	8.54e-132	NC_047651.1	867380	871435	-
SAP4	168.651	0.400571	0.146529	2.73373	0.0062621	0.0100124	NC_047652.1	22611351	22613076	-
SAP5	2199.46	-0.487703	0.0391932	-12.4436	1.52e-35	8.05e-35	NC_047655.1	1718398	1720892	-
SAP6	318.768	-0.97313	0.109158	-8.91488	4.88e-19	1.81e-18	NC_047655.1	16253309	16254660	-
SAP8	1231.63	-0.288607	0.0522401	-5.52464	3.3e-08	7.95e-08	NC_047656.1	9414080	9416119	+
SAP9	7549.43	-1.21245	0.0224096	-54.1042	0	0	NC_047656.1	12725487	12727105	-

## Sheet: D37
GeneID	Base Mean	log2(FC)	StdErr	Wald-Stats	P-value	P-adj	Chromosome	Start	End	Strand
SAP1	8713.32	-0.136373	0.0212169	-6.42755	1.3e-10	5.77e-10	NC_047651.1	862636	863733	-
SAP2	9123.71	-1.05502	0.0345368	-30.5478	6.04e-205	3.34e-203	NC_047651.1	867380	871435	-
SAP4	179.732	1.05871	0.137741	7.68622	1.52e-14	8.41e-14	NC_047652.1	22611351	22613076	-
SAP5	3702.93	-0.523755	0.0287711	-18.2042	4.78e-74	9.85e-73	NC_047655.1	1718398	1720892	-
SAP8	1304.97	0.379397	0.0489946	7.74365	9.66e-15	5.43e-14	NC_047656.1	9414080	9416119	+
SAP9	6888.58	-0.204235	0.021177	-9.64422	5.2e-22	3.95e-21	NC_047656.1	12725487	12727105	-
