# Supplementary material for: Genome-Wide Identification of Stress-Associated Proteins (SAPs) Encoding A20/AN1 Zinc Finger in Almond (Prunus dulcis) and Their Differential Expression during Fruit Development
Source: Plants (Basel). 2021 Dec 31;11(1):117. doi: 10.3390/plants11010117 (PMC8747467; doi:10.3390/plants11010117)
Supplement: Supplementary file 1 [file plants-11-00117-s001.zip › Supplementary Table S1.xlsx]

## Sheet: Sheet1
Supplementary Table S1
Gene Name	Gene ID	Protein ID	Zinc Finger Domain	Chr No.	Start	End	Protein Length	Molecular Weight	Isoelectric Point
PdSAP1	LOC117618651	XP_034204214.1	zf-AN1-A20	2	862637	863733	165	18190	9.4
PdSAP2	LOC117617176	XP_034202348.1	zf-AN1-A20	2	867381	871435	172	18464	7.95
PdSAP3	LOC117618252	XP_034203742.1	zf-AN1-A20	2	15916944	15917402	152	16569	8.8
PdSAP4	LOC117620839	XP_034206973.1	zf-AN1	3	22611352	22613076	192	21620	9.01
PdSAP5	LOC117631072	XP_034219908.1	zf-AN1-A20	6	1718399	1720892	173	18483	7.55
PdSAP6	LOC117632785	XP_034222247.1	zf-AN1-A20	6	16253310	16254660	168	18817	8.98
PdSAP7	LOC117633578	XP_034223122.1	zf-AN1	7	8874686	88 78496	292	32124	8.64
PdSAP8	LOC117633794	XP_034223465.1	zf-AN1-A20	7	9414081	9416119	172	18487	7.99
PdSAP9	LOC117635728	XP_034225977.1	zf-AN1-A20	7	12725488	12727105	183	19533	7.46
